# Supplementary material for: Diversity in susceptibility reactions of winter wheat genotypes to obligate pathogens under fluctuating climatic conditions
Source: Sci Rep. 2020 Nov 12;10:19608. doi: 10.1038/s41598-020-76693-z (PMC7665191; doi:10.1038/s41598-020-76693-z)
Supplement: Supplementary file 1 — Supplementary Dataset 1. [file 41598_2020_76693_MOESM1_ESM.xlsx]

## Sheet: 2158 GENOTYPES IN THE PLATFORM
Number	Year	Genotype accession number	Stem rust DI (%)	Powdery mildew DI (%)	Leaf rust DI (%)	Yellow rust DI (%)	Year	Stem rust DI (%)	Powdery mildew DI (%)	Leaf rust DI (%)	Yellow rust DI (%)	Year	Stem rust DI (%)	Powdery mildew DI (%)	Leaf rust DI (%)	Yellow rust DI (%)	Year	Stem rust DI (%)	Powdery mildew DI (%)	Leaf rust DI (%)	Yellow rust DI (%)	Pedigree	Pedigree (additional information)
1	2019	1	0	0	0	0	2018	0	10	0	0	2017	0	0	0	0	2016	0	0.1	0	10	RP 803/1
2	2019	2	0	0	0	0	2018	0	0	10	0	2017	0	0	0	0	2016	0	0.1	0	5	RP 803/2
3	2019	3	0	0	0	0	2018	0	15	10	5	2017	0	0	0	0	2016	0	0.1	0	10	RP 804/1
4	2019	4	0	0	0	0	2018	0	5	20	5	2017	0	0	0	0	2016	0	0.1	0	0.1	RP 8010/2
5	2019	5	0	0	0	0	2018	0	15	15	10	2017	0	0	0	0	2016	0	0.1	0	0.1	RP 8010/3-1
6	2019	6	0	0	0	0	2018	0	5	15	5	2017	0	0	0	0	2016	0	0.1	0	5	RP 8010/3-2
7	2019	7	0	0	0	0	2018	0	5	10	5	2017	0	0	0.1	0	2016	0	0.1	0	5	RP 8010/4
8	2019	8	0	0	0	0	2018	0	10	10	5	2017	0	0	5	0	2016	0	0.1	0	5	RP 8012/1-2
9	2019	9	0	0	0	0	2018	0	20	0	20	2017	0	5	5	0	2016	0	0.1	0	10	RP 8015/5-1
10	2019	10	0	0	0.1	0	2018	0	5	0	25	2017	0	5	10	0	2016	0	0.1	0	10	RP 8015/11-4
11	2019	11	0.1	0	0.1	0	2018	0	0	10	5	2017	0	0	5	0	2016	0	0.1	0	10	RP 8015/11-5
12	2019	12	0	0	0.1	0	2018	0	15	5	30	2017	0	5	0.1	0	2016	0	0.1	0	10	RP 8019/1-1
13	2019	13	0	0	0.1	0	2018	0	20	0	20	2017	0	0	0.1	0	2016	0	0.1	0	15	RP 8019/1-2
14	2019	14	0	0	0.1	0	2018	0	5	15	10	2017	0	0	0	0	2016	0	0.1	0	0.1	RP 8019/2-1
15	2019	15	0.1	0	10	0	2018	0	0	10	30	2017	0	0	0.1	0	2016	0	0.1	0	15	RP 8019/2-2
16	2019	16	0	0	0	0	2018	0	5	0.1	15	2017	0	0	0	0	2016	0	0.1	0	0.1	RP 8019/3
17	2019	17	0	0	0.1	0	2018	0	10	0.1	30	2017	0	0	5	0	2016	0	0.1	0	20	RP 8031/1	RP 8032/1-3
18	2019	18	0.1	0	0.1	0	2018	0	0	0.1	25	2017	0	0	0	0	2016	0	0.1	0	5	RP 8031/2-1	RP 8033/1-2
19	2019	19	0	0	0	0	2018	0	20	0	35	2017	0	0	0.1	0	2016	0	0.1	0	40	RP 8031/2-2	RP 8033/3
20	2019	20	0	0	60	0	2018	0	0	0	40	2017	0	0	0	5	2016	0	0.1	0	60	RP 8031/7	64209-77
21	2019	21	0	0	60	0	2018	0	30	30	35	2017	0	15	5	0	2016	0	0.1	0	30	RP 8032/1-3
22	2019	22	0	0	0	0	2018	0	20	0	40	2017	0	15	0.1	0	2016	0	0	0	45	RP 8033/1-1
23	2019	23	0	0	0	0	2018	0	20	0	60	2017	0	0.1	0.1	0	2016	0	0	0	30	RP 8033/1-2
24	2019	24	0	0	50	0	2018	0	20	0	70	2017	0	10	5	0	2016	0	0	0	40	RP 8033/3
25	2019	25	0	0	0	0	2018	0	15	5	15	2017	0	10	0	0	2016	0	0	0	0.1	RP 8047/4-3
26	2019	26	0	0	0	0	2018	0	10	0	40	2017	0	0	10	0	2016	0	0	0	25	RP 8052/2
27	2019	27	0	0	70	0	2018	0	60	5	0	2017	0	40	20	0	2016	0	30	0	0.1	C-39	C-39
28	2019	28	0	0	0.1	0	2018	0	0	5	0.1	2017	0	10	20	0	2016	0	0	10	0	A-55-2	A-55-2
29	2019	29	0	20	10	0	2018	0	5	0.1	10	2017	0	15	5	0	2016	0	5	0	0	FR 81-6	MARIS HUNTSMAN/4/(4) AEGILOPS VENTRICOSA/TRITICUM PERSICUM/2/MARHE*3/3/MOISSON,B
30	2019	30	0	30	40	0	2018	0	30	0	25	2017	0	20	5	0	2016	0	5	0	15	FR 81-9	NOVI SAD138/4/(4)AEGILOPS VENTRICOSA/TRITICUM PERSICUM/2/MARHE*3/3/MOISSON, BULK
31	2019	31	0	0	10	0	2018	0	25	0	25	2017	0	10	10	0	2016	0	0	0	20	FR 81-14	AEGILOPS VENTRICOSA/TRITICUM PERSICUM/MARHE/3/MOISSON(4)/4/(68)CHAMPLEIN/ARONDE,
32	2019	32	0	10	20	0	2018	0	25	0	30	2017	0	15	10	0	2016	0	0	0	30	FR 81-18	AEGILOPS VENTRICOSA/TRITICUM PERSICUM/MARHE/3/MOISSON/4/(68)CHAMPLEIN/ARONDE, BU
33	2019	33	0	30	20	0	2018	0	40	0	20	2017	0	10	10	0	2016	0	0	0	25	FR 81-19	CHAMPLEIN/ARONDE(68)/4/(5)AEGILOPS VENTRICOSA/TRITICHUM PERSICUM/MARNE*3/3/MOISS
34	2019	34	0	30	20	0	2018	0	40	0	20	2017	0	25	5	0	2016	0	0	0	20	TP 114	TP 114
35	2019	35	0	30	10	0	2018	0	40	0	25	2017	0	15	0.1	0	2016	0	0	0	25	D 16	D 16
36	2019	36	0	0	10	0	2018	0	30	0	35	2017	0	15	0.1	0	2016	0	0	0	35	7206-36	DUCAT/2/(4-2)VPM/MOISSON
37	2019	37	0.1	0	0	0.1	2018	0	10	35	35	2017	0	10	5	0	2016	0	0	0	80	ZG 6631-78	ZG 4969-65/TP 114-65A/2/ZG3731-65/5900-66
38	2019	38	0.1	0	0	0.1	2018	0	10	35	35	2017	0	10	0	0.1	2016	0	0	0	80	SC 780934	BLUEBOY II/MC NAIR 1803
39	2019	39	0	0	0.1	0.1	2018	0	10	40	20	2017	0	10	0	5	2016	0	0	0	40	SC 753701	BLUEBOY/ANDNOX/2/TIFTON 1452
40	2019	40	0	0	0.1	0	2018	0	20	10	10	2017	0	5	0.1	0	2016	0	0	0	35	OK 71 R 7719	KANRED/HARD FEDERATION/2/?/3/AGENT
41	2019	41	0	10	20	0	2018	0	30	0	30	2017	0	20	5	0	2016	0	35	0	10	P 4363-64-78	DIPLOMAT/PURDUE 5517-A-1-8-2-1-6/2/DIPLOMAT
42	2019	42	0	30	0.1	0	2018	0	40	0	30	2017	0	35	0.1	0	2016	0	35	0	10	VPM 1	AEGILOPS VENTRICOSA/TRITICUM PERSICUM/2/3* MARNE
43	2019	43	0	30	0.1	0.1	2018	0	40	30	20	2017	0	20	20	0	2016	0	10	0	70	OK 79 R 7381	KLEIN ANNIVERSARIO/*4PONCA
44	2019	44	0	30	0	0	2018	0	20	30	30	2017	0	15	5	0	2016	0	10	0	55	T 724145	NO PEDIGREE
45	2019	45	0	30	0	0	2018	0	30	35	35	2017	0	15	5	0	2016	0	15	0	45	SI 5	VPM/MOISSON/2/US-60-43/PRIEUR
46	2019	46	0	30	10	0	2018	0	40	20	20	2017	0	30	0.1	0	2016	0	20	10	0	NE 77655	BEZOSTAJA 1/CENTURK/2 ARTHUR/CENTURK
47	2019	47	0	10	0	0	2018	0	30	20	30	2017	0	0	0	0	2016	0	0	0	45	NE 73843	PONCA/2* CHEYENNE/IL-1/CHINESE*2/TRITICUM TIMOPHEEVI/CHEYENNE/TENMARQ/MEDITERRAN
48	2019	48	0	0	20	0	2018	0	40	15	0	2017	0	10	0	0	2016	0	5	0	20	TIFTON 72-47	TRANSFER/FW 815-X-2/2/ ARTHUR
49	2019	49	0	0	0	0.1	2018	0	40	10	20	2017	0	10	0	0	2016	0	5	0	25	KAWFARS	KAWVALE//FULTZ/HUNGARIAN/3/WISCONSIN38/WABASH//FAIRFIELD/4/3XTRUMBULL/HOPE/HUSSA
50	2019	50	0	0	30	30	2018	0	20	20	45	2017	0	5	0.1	0	2016	0	0.1	0	30	64209-77	64209-77
51	2019	51	0	0	40	20	2018	0	20	20	40	2017	0	15	0.1	0	2016	0	0.1	0	30	ERA	II-50-10/4/PEMBINA/II-52-329/3/II-53-38/III-58-4//II-53-546
52	2019	52	0	0	0.1	0	2018	0	30	10	10	2017	0	15	0.1	0	2016	0	0	0	20	CI 8155/2NARINO 59	CI 8155/2 NARINO 59
53	2019	53	0	0	10	0	2018	0	50	5	15	2017	0	20	0.1	0	2016	0	0.1	0	20	SD 2185	ERA/CHANCELLOR/2/CIANO 67/ SONORA 64 NO PEDIGREE
54	2019	54	0	0	0.1	0	2018	0	5	10	15	2017	0	10	0.1	0	2016	0	0	10	10	SD 2354	OLAF/WI 261
55	2019	55	0	0	0.1	0	2018	0	0	5	10	2017	0	10	15	0	2016	0	0	5	5	FA 12-123	ND 487/5/WALDRON/3/AGENT/2/T1673/3*KENTANA48/4/SUWON92
56	2019	56	0.1	0	0.1	0	2018	0	40	0	20	2017	0	20	0	0	2016	0	5	0.1	10	W 177	FLORENCE/AURORE/2/REICHENBACHII KORN/3/MENGAVI/II-60-127,W6652-W18-W1-3-W4-WM
57	2019	57	0	20	50	0	2018	0	50	0	15	2017	0	30	0.1	0	2016	0	0	0	20	FA 13-1031	CIANO 67/Wi 261/2/ND545/3/JUPATECO 73
58	2019	58	0	30	0.1	0	2018	0	50	0	20	2017	0	40	0.1	0	2016	0	0	0	30	ND 592	MD 551/2/BUTTE/ND517
59	2019	59	0	0	0.1	0	2018	0	20	0.1	0	2017	0	0	0	0	2016	0	0	0	5	KOLIBRI	NO PEDIGRE
60	2019	60	0	0	70	0	2018	0	70	10	0	2017	0	50	20	0	2016	0	30	0	5	TR 380-16	GAMUTS SIB/5/MENGAVI/2/GAMENYA/GABO/3/FER GABO/4/MENGAVI/FRONTANA/KENYA FARMER/N
61	2019	61	0	0	20	10	2018	0	30	0	15	2017	0	20	0	0	2016	0	0	0	30	W 244	ARTHUR TYPE FLORENCE/CANDEAL/TRANSFER/BULGARIA 88,CMA14793-W2-W17-G2
62	2019	62	0	0	20	10	2018	0	10	0	30	2017	0	20	0	0	2016	0	0	0	25	ND 582	ND527/COTEAU SIB/ERA
63	2019	63	0	0	10	0	2018	0	10	0	30	2017	0	10	0.1	0	2016	0	0	0	30	MV 1-08-78	MV 1-08-78
64	2019	64	0	0	50	0	2018	0	40	0.1	0	2017	0	30	15	0	2016	0	0	5	0.1	7204-22	DUCAT/2/(4-2)VPM/MOISSON
65	2019	65	0	0	50	0	2018	0	40	0.1	0	2017	0	15	10	0	2016	0	0	5	0.1	TRENSFED (PM7)	TRENSFED (PM7)
66	2019	66	0	0	20	0	2018	0	40	0.1	10	2017	0	15	15	0	2016	0	0.1	5	0.1	CODE 70=133	C 18155/2*NARINO59
67	2019	67	0	0	0.1	0	2018	0	0	0	30	2017	0	10	0.1	0	2016	0	0	0	30	ND 586	ND537/4/ND496/3/ND 546/2/GIZA141/NA 710
68	2019	68	0	0	0.1	0	2018	0	0	0	30	2017	0	10	0	0	2016	0	0	0	20	ND 599	ND 586 SIB/LEN
69	2019	69	0	30	0.1	0	2018	0	65	10	20	2017	0	20	0	0	2016	0	0	0	45	D 561	LD357*4/3/SENTRY/2/PI 192179/LD357
70	2019	70	0	0	0.1	0.1	2018	0	30	0	30	2017	0	5	0	0	2016	0	0	0	30	D 245	NO PEDIGREE
71	2019	71	0	20	0	0.1	2018	0	40	0	15	2017	0	10	0	0	2016	0	5	0	20	D 272	NO PEDIGREE
72	2019	72	0	0	0.1	0	2018	0	40	0	10	2017	0	20	0	0	2016	0	0	0	10	D 130	NO PEDIGREE
73	2019	73	0	0	0.1	0	2018	0	40	0.1	0.1	2017	0	20	0	0	2016	0	0	0	20	D 192	NO PEDIGREE
74	2019	74	0	10	0.1	0.1	2018	0	45	0	20	2017	0	20	0	0	2016	0	0	0	15	SC 783737	SONORA/MCNAIR 1813/2/PI 341480
75	2019	75	0	0	10	0	2018	0	40	0	15	2017	0	15	0	0	2016	0	0	0	70	FR 81-7	NOVI SAD138/4/(4)AEGILOPS VENTRICOSA/TRITICUM PERSICUM/2/MARNE*3/3/MOISSON, BULK
76	2019	76	0	0	0	20	2018	0	30	0	60	2017	0	30	0	0	2016	0	0	0	15	ZG 6162-78	ZG 4969-65/TP114-65A/2/ZG 3731-65
77	2019	77	0	0	40	0	2018	0	50	0.1	10	2017	0	45	0	0	2016	0	5	0	0.1	SC 792197	CHINESE SPRING/AEGILOPS ELONGATUM/2/MEUKWASINE
78	2019	78	0	0	20	0	2018	0	30	0	60	2017	0	25	30	0	2016	0	0	0	20	PROBSTDORFER EXTREM	PROBSTDORFER EXTREM/EXTREM
79	2019	79	0	0	30	0	2018	0	10	0	50	2017	0	10	5	0	2016	0	0	0	10	MARDLER	NO PEDIGREE
80	2019	80	0	10	20	0	2018	0	0	0	50	2017	0	0	0	0	2016	0	0	0	20	BOSTION	NO PEDIGREE
81	2019	81	60	20	30	0	2018	0	35	0	50	2017	0	15	0	0.1	2016	0	0	0	45	ND 589	ND527/COTEAU SIB(FO 971)/2/ERA
82	2019	82	0	0	20	0.1	2018	0	30	15	30	2017	0	10	0.1	0	2016	0	0	0	20	68.8	CHAMPLEIN/ARONOLE
83	2019	83	0	0	10	0.1	2018	0	0	0.1	20	2017	0	5	0.1	0	2016	0	0	0	5	SMH 1739	S 4625/MARIS HUNTSMAN
84	2019	84	0	0	0.1	10	2018	0	0	0	70	2017	0	10	0	0	2016	0	0	0	60	HOLLEY	HOLLEY
85	2019	85	0.1	40	0.1	0	2018	0	35	0	20	2017	0	20	0	0	2016	0	0	0	15	SAPPO	WEIBULL177-62/WEIBULL 176-62
86	2019	87	0	30	10	0	2018	0	0	30	15	2017	0	20	0	0	2016	0	10	0	5	AGENT	AGENT
87	2019	88	0	0	0.1	0	2018	0	35	0	20	2017	0	20	0.1	0	2016	0	0	0	10	G 08063	BAJIO67/G 38290
88	2019	89	0	0	0.1	0	2018	0	30	0	40	2017	0	15	0.1	0	2016	0	0	0	10	LOVRIN 25	LOVRIN 25
89	2019	90	0	0	0.1	0	2018	0	15	20	10	2017	0	10	5	0	2016	0	0	0	15	STODDARD	STODDARD
90	2019	91	0	0	0.1	0	2018	0	10	0	25	2017	0	15	0	0	2016	0	0	0	0.1	N/FTA/S 6534	NO PEDIGREE
91	2019	92	0	0	0	0	2018	0	0	0	50	2017	0	25	0.1	0	2016	0	0	0	20	CNT 8, IAS 20/IASUL/2/ND 81	CNT 8, IAS 20/IASUL/2/ND 81
92	2019	93	0	0	0.1	0	2018	0	0	0	50	2017	0	5	0	0	2016	0	0	0	25	NAD-OFF 1 x NAD TYPE	NAD-OFF 1 x NAD TYPE
93	2019	94	0	40	30	0.1	2018	0	20	20	60	2017	0	40	0	0	2016	0	10	0	40	NORK”S” TITO “S”CM329219-8 M-2Y-1M-OY	NO PEDIGREE
94	2019	95	0	0	0.1	0.1	2018	0	0	0	60	2017	0	15	0	0	2016	0	5	0	60	ND573, ND526/KITT	ND573, ND526/KITT
95	2019	96	0	0	0.1	0	2018	0	0	0	60	2017	0	15	0	0	2016	0	0.1	0	60	4557 T1-A-3-A	FRONTANA/2/KENJA 58/NEWTHATCH(II-17-50)/3/K184P/4/TRITICUM VULGARE/AEGILOPS OVAT
96	2019	97	0	0	0.1	0	2018	0	30	0	40	2017	0	20	0	0	2016	0	0	0	30	ND 522* 2/3/ND 496-25/2/AURORA/ND 522	ND 522* 2/3/ND 496-25/2/AURORA/ND 522
97	2019	98	0	0	70	0	2018	0	40	0	40	2017	0	25	0.1	0	2016	0	0.1	0	45	FA 12-118	BUTTE*2/ND 507
98	2019	99	0	0	60	0	2018	0	0	20	40	2017	0	25	0	0	2016	0	0.1	0	40	SUN 27 B	COMPLEX PEDIGREE
99	2019	100	0	0	10	0	2018	0	20	0	30	2017	0	5	0.1	0	2016	0	0	0	20	ND 591	BUTTE*2/ND507
100	2019	101	0	0	30	0	2018	0	20	0	30	2017	0	10	0	0	2016	0	0	0	25	49 MK 69x49-20/ 53-TK 66x53	NO PEDIGREE
101	2019	102	0	0	20	0	2018	0	30	0	20	2017	0	20	0	0	2016	0	0	0	25	SC 790566	COKER65-20/BLUEBOY/2/T1452(KNOX*7/AGRUS DERIVATIVE)
102	2019	103	0	0	20	0	2018	0	40	0	20	2017	0	25	10	0	2016	0	5	0	5	LT 2211-79	LT 2211-79
103	2019	104	0	20	0.1	0	2018	0	30	0	15	2017	0	5	0.1	0	2016	0	0	5	0	FR 81-20	CHAMPLEIN/ARONDE(68)/4/(5)AEGILOPS VENTRICOSA/TRITICHUM PERSICUM/MARNE*3/3/MOISS
104	2019	105	0	0	40	0	2018	0	30	20	10	2017	0	15	0.1	0	2016	0	0	10	5	FR 81-12	AEGILOPS VENTRIOSA/TRITICUM PERSICUM/MARNE*3/3/MOISSON(4)/4/(68)CHAMPLEIN/ARONDE
105	2019	106	0	20	70	0	2018	0	50	20	20	2017	0	40	15	0	2016	0	10	0	30	F 113-D	NO PEDIGREE
106	2019	107	0	0	0.1	0	2018	0	0	0	15	2017	0	5	0	0	2016	0	0	0	5	ASOSAN	ASOSAN
107	2019	109	0	20	0.1	10	2018	0	40	20	20	2017	0	5	0	0	2016	0	0	0	60	CI 13836/ 8* CC	CI 13836/ 8* CHANCELLOR
108	2019	110	0	30	0.1	10	2018	0	40	0	20	2017	0	10	0	0	2016	0	5	0	60	AS II/ 8* CC	AS II/ 8* CHANCELLOR
109	2019	111	0	30	0.1	10	2018	0	50	0	20	2017	0	20	0	0	2016	0	5	0	50	BARBEE	OMAR/1834=SEL.3//PI 178383/CI 13431
110	2019	112	0	30	0.1	10	2018	0	60	0	10	2017	0	20	0	0	2016	0	10	0	50	ID 59 B/ 8* CC	IDAED 59B(C.I.13632)/8*CHANCELLOR
111	2019	113	0	30	0.1	10	2018	0	60	0	10	2017	0	10	0	0	2016	0	10	0	50	ASOSAN/ 8* CC	ASOSAN/ 8* CHANCELLOR
112	2019	114	0	30	0.1	10	2018	0	60	0	20	2017	0	10	0	0	2016	0	5	0	50	CHUL/ 8* CC	CHUL/ 8* CHANCELLOR
113	2019	117	0	40	30	0	2018	0	60	0	15	2017	0	10	0	0	2016	0	10	0	60	YUMA/ 8* CC	YUMA/ 8* CHANCELLOR
114	2019	118	0	30	0.1	0.1	2018	0	60	0	15	2017	0	15	0	0	2016	0	5	0	50	MI. AMBER/8* CC	MICHIGAN/AMBER/8*CHANCELLOR
115	2019	119	0	30	0.1	0.1	2018	0	30	0	30	2017	0	20	0	0	2016	0	5	0	50	TRIT/ 8* CC	TRITICALE/8*CHANCELLOR
116	2019	121	0	0	20	0	2018	0	0	20	20	2017	0	10	5	0	2016	0	0	0	5	FR 81-11	AEGILOPS VENTRICOSA/TRITICUM PERSICUM/2/MARNE*3/3/MOISSON(4)/4/(68)CHAMPLEIN/ARO
117	2019	122	0	30	0.1	0	2018	0	35	0	20	2017	0	30	0	0	2016	0	0	0	5	SMH 1694	MARIS HUNTSMAN/2/NS 736/MIRONOVSKAIA 808
118	2019	123	0	30	0	0	2018	0	35	15	15	2017	0	35	0	0	2016	0	0	0	5	SMH 1749	SAVA/S 282-72
119	2019	124	0	30	10	0	2018	0	0	40	0	2017	0	5	0.1	0	2016	0	0	5	0.1	MVC 620-82	KAVKAZ/ZG 5994/2/BEZOSTAIA DWARF/ARTHUR
120	2019	125	20	30	60	0	2018	0	20	45	0	2017	0	20	5	0	2016	0	0	0	5	FR 81-5	MARIS HUNTSMAN/4/(4) AEGILOPS VENTRICOSA/TRITICUM PERSICUM/2/MARNE*3/3/MOISSON,B
121	2019	126	0	0	0.1	0	2018	0	0	20	20	2017	0	5	0	0	2016	0	0	0	10	LAD 7-80	LAD 7-80
122	2019	127	0	0	30	0	2018	0	35	20	0	2017	0	5	0.1	0	2016	0	0	5	0	LAD 122-77	LAD 122-77
123	2019	128	0	0	10	0	2018	0	35	15	0	2017	0	10	0	0	2016	0	0	5	0	FR 83-2	MARIS HUNTSMAN/2/VPM/MOISSON(4)/3/ROAZON/TALENT,C 39
124	2019	129	0	30	20	0	2018	0	40	10	0	2017	0	5	0.1	0	2016	0	0	5	0	FR 83-3	AEGILOPS VENTRICOSA 11/TRITICUM AETHIOPICUM 1B/2/*4MOISSON,22.5
125	2019	130	0	50	40	0	2018	0	0	50	20	2017	0	10	5	0	2016	0	10	0	40	7206-18	US60-43/PRIEUR/2/TRITICUM JOHN BINGHAM(32219)/3/(4/2)VPM/MOISSON
126	2019	131	0	50	40	0	2018	0	30	50	20	2017	0	20	0.1	0	2016	0	20	0	35	CHUL	CHUL
127	2019	132	0	30	0.1	0	2018	0	30	0	10	2017	0	5	0	0	2016	0	0.1	0	0	AXMINSTER	AXMINSTER
128	2019	133	0	40	50	0	2018	0	40	30	0	2017	0	15	0	0	2016	0	10	0	35	IPPO 8	IPPO 8
129	2019	134	0	0	70	0	2018	0	30	20	0	2017	0	10	0	0	2016	0	20	0	25	NJR 3072	NO PEDIGRE
130	2019	135	0	30	60	0	2018	0	0	30	20	2017	0	10	0	0	2016	0	0.1	0	30	NL 315	NL 315
131	2019	136	0	20	40	0	2018	0	0	30	20	2017	0	10	0	0	2016	0	0	0	5	LE 2096	ND457*3/TRITICUM DURUM/2/ESTANZUALA DAKURU
132	2019	137	0	30	60	0	2018	0	0	40	10	2017	0	5	0	0	2016	0	0.1	0	10	QP 356-1C-2C-1C-1C, Q10.122	LIFRE/MENFLO*4/3/MEDITERRANEAN/MCMURACHY/EXCHANGE/4/ANTUFEN
133	2019	138	0	30	60	0	2018	0	0	45	0	2017	0	5	0	0	2016	0	0	0	5	Q10.092	SIPA/INIA
134	2019	139	0	10	10	0	2018	0	30	0	20	2017	0	5	0.1	0	2016	0	0.1	0	5	ND 605	LE/2/PI166308/LEN
135	2019	140	0	20	10	0	2018	0	35	0	20	2017	0	10	0	0	2016	0	5	0	10	84 ADV 5	MAX, HARRO/GRANO/2/OPAL, 84 ADV 5
136	2019	141	0	30	20	0	2018	0	30	0	20	2017	0	10	0	0	2016	0	5	0	10	OR PM 2	BEZOSTAIA /GAVILAN,SWM 73863*-3H-2P-1S-OP
137	2019	142	0	0	40	0	2018	0	35	0	15	2017	0	10	15	0	2016	0	0.1	10	0.1	OR PM 6	S 148/PICHIHUILA,SWM 742234*-12P-1P-OP
138	2019	143	0	0	40	0	2018	0	40	0	15	2017	0	10	20	0	2016	0	0	10	0.1	LAD 249-79	LAD 249-79
139	2019	144	0	0	30	0	2018	0	40	5	10	2017	0	15	0	0	2016	0	0.1	0	10	CHD 756-80	CHD 756-80
140	2019	145	0	0	40	0	2018	0	40	0	10	2017	0	5	20	0	2016	0	5	0	15	CHD 605-80	CHD 605-80
141	2019	146	0	0	60	0	2018	0	0	0	60	2017	0	5	10	0	2016	0	0	0	20	DED 48-80	DED 48-80
142	2019	147	0	0	60	0	2018	0	0	15	50	2017	0	5	5	0	2016	0	0	0	20	DED 69-78	DED 69-78
143	2019	148	0	0	30	0	2018	0	0	10	40	2017	0	5	0.1	0	2016	0	0	0	40	SC 821520	CHUL/ *8CLARKAMUS/MCNAIR701/2/KAVKAZ
144	2019	149	0	0	20	0	2018	0	30	20	10	2017	0	5	0	0	2016	0	0	0	35	MD 73025	VA 71-24-742/2/CRESPO 63/ABE
145	2019	150	0	0	30	0	2018	0	0	0	60	2017	0	0	5	0.1	2016	0	0	0	30	MD 5517380	NO PEDIGREE
146	2019	151	0	0	70	0	2018	0	0	0	70	2017	0	10	0.1	0.1	2016	0	0	0	60	SC 821524	TIFTON72-60/ARTHUR71/2/GABOTO/3/COKER 74-27/4/BEAU/5/VON RUMPF FRUER DICKOFF
147	2019	152	0	0	60	0	2018	0	0	20	60	2017	0	5	5	0.1	2016	0	0	0	40	SC 823546	TIFTON72-60/ARTHUR71/2/GABOTO/3/COKER 72-27/4/BEAU/5/COKER 76-35
148	2019	153	0	0	40	0	2018	0	0	0	40	2017	0	5	0	5	2016	0	0	0	50	SC 820054	SC 820054
149	2019	154	0	0	20	10	2018	0	0	0	40	2017	0	5	0	5	2016	0	0.1	0	50	CK 5936	NO PEDIGREE
150	2019	155	0	20	70	0	2018	0	0	20	20	2017	0	5	15	0	2016	0	0	0	0.1	FR 84-1	AEGILOPS VENTICOSA/TRITICUM PERSICUM/2/MARNE*3/3/MOISSON(4)/4/CHAMPLEIN/ARONDE(6
151	2019	156	0	20	60	0	2018	0	20	20	15	2017	0	5	20	0	2016	0	0	5	0	FR 84-8	MIRONOVSKAIA 808/MARIS HUNTSMAN/5/AEGILOPS VENTRICOSA/TRITICUM PERSICUM/2/MARNE*
152	2019	157	0	0	10	0	2018	0	30	10	25	2017	0	10	20	0	2016	0	0	0	20	TR 1020-75	TP -114-65A/JUBILEJ/959A/SONALIKA/226-22/AURORA
153	2019	158	0	0	0.1	0.1	2018	0	0	10	15	2017	0	5	0.1	0	2016	0	0.1	0	15	MS 79-38-527	TP BLANC/H 68-44/AURORA/AURORA
154	2019	159	0	0	0.1	0	2018	0	0	0.1	10	2017	0	10	0	0	2016	0	0	0	15	ID 1304-3	FRONTANA74/KHAPLI/2/SUPRESA
155	2019	160	0	0	10	0	2018	0	0	15	0	2017	0	5	0.1	0	2016	0	0	0	0.1	R 107	R 107
156	2019	161	0	0	20	0	2018	0	0	20	10	2017	0	20	20	0	2016	0	0	5	0	FR 81-3	MARIS HUNTSMAN/4/(4)AEGILOPS VENTRICOSA/TRITICUM PERSICUM/2/MARVE*3/3/MOISSON, B
157	2019	162	0	0	20	0	2018	0	25	15	10	2017	0	5	0	0	2016	0	5	5	5	ID 1005-6	TP114-65A/775-127
158	2019	163	0	0	10	0	2018	0	25	20	10	2017	0	5	20	0	2016	0	0	0	5	TR 134-87	NORIN59/AURORA/2/BEZOSTAIA4/LORO/3/BEZOSTAIA1/183-157
159	2019	164	0	0	10	0	2018	0	0	0.1	15	2017	0	20	0	0	2016	0	5	0	5	AK 214-4	200/99/BRKULYA4
160	2019	165	0	20	0.1	0	2018	0	0	0.1	15	2017	0	5	0	0	2016	0	5	0	10	KM 630-84	NADADORES 63/SAN PASTORE/2/TPR 354
161	2019	166	0	30	0.1	0	2018	0	0	15	10	2017	0	20	0.1	0	2016	0	5	0	15	REDCOAT (CI 11845)	CROSS OF FULTZ+HUNGARIAN+W38+FAIRFIELD+KAWVALE+HOPE+HUSSAR+TRUMBULL+SURPRESA+FUL
162	2019	167	0	30	10	0	2018	0	20	0.1	10	2017	0	10	0	0	2016	0	5	0	10	MV 8-83	MV 8-83
163	2019	168	0	30	0.1	0	2018	0	30	0	10	2017	0	5	0	0	2016	0	5	0	10	ZG 37-82	ZG 6877-61/TP 114-65A/2/ZG 5484-66
164	2019	169	0	30	0.1	0	2018	0	35	0	20	2017	0	5	0	0	2016	0	5	0	15	TEMU 69-82	CMH 72.428/H622.71/3/CMH 72A.508/2/CMH72-428/MARROCO/4/NAOFEN.T 12365-T-6T-2T
165	2019	170	0.1	30	0.1	0	2018	0	45	0	10	2017	0	5	0	0	2016	0	5	0	10	GOLDEN	GOLDEN
166	2019	171	0	40	30	0	2018	0	0	20	5	2017	0	5	15	0	2016	0	0.1	0	5	FR 84-4	MIRONOVSKAIA 808/DUCAT/4/TALENT/3/AEGILPS VENTRICOSA/TRITICUM PERSICUM/2/MARNE*3
167	2019	172	0	40	0.1	0.1	2018	0	35	0	20	2017	0	10	0	0	2016	0	10	0	10	FR 84-7	MIRONOVSKAIA 808/MARIS HUNTSMAN/5/AEGILOPS VENTRICOSA/TRITICUM PERSICUM/2/MARNE*
168	2019	173	30	30	0.1	0	2018	0	45	0	20	2017	0	5	0	0	2016	0	5	0	50	T 762066	GA 1123/NORIN10/BREVOR/3/TENMARQ/4/HADDEN*2/5/CI 14023
169	2019	174	10	30	0.1	0.1	2018	0	30	0	20	2017	0	5	0	0	2016	0	5	0	55	FL 71100A-29-3-109	FLORIDA 301,HOLLEY/2/OLSEN/PREDUE 64212
170	2019	175	0	30	0.1	0	2018	0	30	0	15	2017	0	5	0	0	2016	0	0	0	10	D 11	D 11
171	2019	176	0	0	0.1	0	2018	0	10	10	0	2017	0	5	0	0.1	2016	0	0	0	5	TEMU 72-83	TEMU 33-78/TEMU 38-78, T 14133-T-T-1T
172	2019	177	0	0	10	0	2018	0	10	10	0	2017	0	0.1	0	0	2016	0	0	0	10	OGOSZTA/SAVA/2/F 26.70/TPR 349	OGOSZTA/SAVA/2/F 26.70/TPR 349
173	2019	178	0	0	50	0	2018	0	15	10	0	2017	0	5	0	0	2016	0	5	0	15	P 74141 A10-5-4-2	P 74141 A10-5-4-2
174	2019	179	0	0	70	0	2018	0	60	0	40	2017	0	25	0	0	2016	0	10	0	40	MV 20-68	MV 20-68
175	2019	180	0	30	20	0	2018	0	40	0	15	2017	0	10	0.1	0	2016	0	0	0	10	FR 85-6	CHAMPLEIN/ARONDE(68)/4/AEGILOPS VENTRICOSA/TRITICUM PERSCUM/MARNE*3/3/MOISSON(5)
176	2019	181	0	30	50	0	2018	0	40	0	10	2017	0	10	15	0	2016	0	0	0.1	0.1	SANDOWN	SANDOWN
177	2019	182	0	30	50	0	2018	0	40	10	0	2017	0	10	0.1	0	2016	0	0	5	0	1356-54 (YR 6, 7, 14?)	335-1-19/QY7-73-2-8 (YR 6, 7, 14?)
178	2019	183	0	40	0.1	0	2018	0	40	0	40	2017	0	20	0	0	2016	0	10	0	30	LEE	HOPE//BOBINX2/GAZA-DR
179	2019	184	0	30	20	0	2018	0	45	0	40	2017	0	20	0	0	2016	0	10	0	30	ND 604	LEN/2/BUTTE/ND526
180	2019	185	0	0	50	0	2018	0	35	15	10	2017	0	20	0	0	2016	0	10	0	10	ND 616	ND517-2/3/OLAF/2/ WALDRON*2/AGENT
181	2019	186	10	30	0.1	0.1	2018	0	30	0	30	2017	0	15	0	0	2016	0	15	0	10	ND 618	ND 527/COTEAU SIB/2/ERA
182	2019	187	0	30	60	0	2018	0	10	25	10	2017	0	10	0	0	2016	0	15	5	0	ND 619	ND 527/COTEAU SIB/2/ERA
183	2019	188	0	20	60	0	2018	0	25	10	10	2017	0	15	0	0	2016	0	5	5	0	PF 83226	CNT7*3/HADDEN
184	2019	189	0	10	70	0	2018	0	20	10	20	2017	0	20	0	0	2016	0	5	5	0	SD 2983(SR WDR,24)	AGENT/3/MD 441/2/WALDRON/BLUEBIRD 14/BUTTE/5/LEN
185	2019	190	0	0	50	0	2018	0	0	0	60	2017	0	15	0	0	2016	0	0	0	15	C.I.14085	NO PEDIGREE
186	2019	191	0	0	30	0	2018	0	0	0	70	2017	0	5	30	0	2016	0	0	0	25	1013 B. 1.L	MIDA/2/MCMUMURACHY/EXCANGE/3/184P
187	2019	192	0	0	50	0	2018	0	0	0	70	2017	0	5	20	5	2016	0	5	0	20	PB 16464-26A-1A-1A-OA	V81131,V81131,BLUEBRD/MEXIPAC 65
188	2019	193	0	0	30	0	2018	0	0	0	60	2017	0	10	0.1	0	2016	0	0	0	20	MRL”S”/BUS”S”CM 61949-12 Y-6M-2Y-3M-5Y-1M-OY	NO PEDIGREE
189	2019	194	0	0	0.1	0	2018	0	0	0	50	2017	0	15	0	0.1	2016	0	0	0	15	BB//TOB/CNO 67/3/…	NO PEDIGREE
190	2019	197	0	30	50	0	2018	0	0	0	60	2017	0	35	20	0	2016	0	30	0	20	YR/TRF”S”//BOW”S”/3/….Q-1Y-1M-1Y-1M-OY	NO PEDIGREE
191	2019	198	0	0	40	0	2018	0	30	0	20	2017	0	5	0.1	0	2016	0	0	0.1	0	KENYA NYATI	NO PEDIGREE
192	2019	200	0	20	60	0	2018	0	40	0	10	2017	0	5	0.1	0	2016	0	5	0	0	COPTON	COPTON
193	2019	201	0	20	50	0	2018	0	40	0	20	2017	0	15	0.1	0.1	2016	0	5	0	0	GP 5427 168	SUPER X/ 1709-226
194	2019	202	0	20	50	0	2018	0	40	0	20	2017	0	10	30	0	2016	0	10	0	10	D-12	D-12
195	2019	203	0	0	60	0	2018	0	0	25	15	2017	0	5	25	0	2016	0	5	0	0.1	TIMMO	TIMMO
196	2019	204	0	0	60	0	2018	0	30	25	20	2017	0	15	20	0	2016	0	10	5	0.1	IAR W 98-3	IAR W 98-3
197	2019	205	0	0	60	0	2018	0	40	0	20	2017	0	10	30	0	2016	0	0	5	0	IPPO 5	IPPO 5
198	2019	209	0	0	20	0	2018	0	0	25	20	2017	0	10	5	0	2016	0	0	0	10	PF 83349	IAS 55*4/ALONDRA SIB/2/ IAS 55*4/ CI 14123(KHAPLI I/*8 CHANCELLOR)
199	2019	211	0	0	0.1	0	2018	0	0	0	50	2017	0	10	0	0	2016	0	0	0	5	OLAF	WALDRON/SEMIDWARF PB INCL,JUSTIN,CONLEYAND NORIN 10
200	2019	212	0	0	10	0	2018	0	20	0	30	2017	0	5	0.1	0	2016	0	0	0	20	OH 416	CALDWELL/AMIGO
201	2019	213	0	0	0.1	0	2018	0	20	0	50	2017	0	5	0.1	5	2016	0	0	0	20	FLORIDA 301	HOLLY/3/OLESEN//ARTHUR/WS20
202	2019	214	0	0	20	0	2018	0	0	40	40	2017	0	5	50	0	2016	0	5	0	55	FLORIDA 302	COKER 65-20//PURDNE 4946A 4-18-2-10-1/HADDEN/3/VOGEL 5/ANDERSN//PURDUE 4946 A 18
203	2019	215	0	20	60	0	2018	0	0	40	40	2017	0	10	10	0	2016	0	0	0	50	FL 72185 A 101-5-G-9	SISTER OF FLORIDA 302, NAPB WILL RELEASE AS TRAVELER
204	2019	216	0	0	0.1	0	2018	0	0	40	40	2017	0	15	5	5	2016	0	0	0	60	FL 7927-G 29	FLORIDA 302/COKER 797
205	2019	217	0	30	0.1	0.1	2018	0	20	0	50	2017	0	5	0	0.1	2016	0	0.1	0	40	FL 8331-G 33	FLORIDA 301/COKER 80-19
206	2019	218	0	0	50	0	2018	0	10	10	40	2017	0	5	10	0	2016	0	0	0	50	FL 8456-G 83	FL 72185 A 101-5-B1/FL 7441-4-A-3
207	2019	219	0	0	60	0	2018	0	10	20	40	2017	0	5	5	0	2016	0	0	0	60	FL 8456-G 98	FL72185A101-5-B1/FL7441-4-A3
208	2019	220	0	0	10	10	2018	0	10	30	30	2017	0	5	20	10	2016	0	0	0	60	GA 83002-C 13	FL301/COKER 80/82
209	2019	221	0	0	30	0	2018	0	0	30	20	2017	0	10	25	0	2016	0	0	0	50	GA 83075-2 C 23	ST.P.77033**//COKER 797/MCNAIR1813
210	2019	222	0	0	0.1	0	2018	0	0	20	40	2017	0	5	0	0.1	2016	0	0	0	60	GA 83139- 1C 41	FL7774/B11/D9/MASSEY
211	2019	223	0	0	40	30	2018	0	0	70	20	2017	0	5	40	20	2016	0	0	0	70	GA 83151-2 C 31	LUCERO//COKER 75-20/LAGOA VERMELHA/3/FL 301/4/COKER 797/5/FL7774-B11-D9
212	2019	224	0	0	20	0	2018	0	0	60	20	2017	0	10	10	0	2016	0	0	0	40	MD 73025-51	VA71-24-742/2/CRESPO 63/ABE
213	2019	225	0	10	0	0	2018	0	40	0	20	2017	0	10	0	0	2016	0	0.1	0	50	MD 75091-24	VA 72-54-14/HOLLEY
214	2019	226	20	30	30	0	2018	0	35	0	20	2017	0	30	0	0.1	2016	0	0.1	0	60	SC 850564	T. SPHAEROCOCCUM/8*CC/2/COKER 78-27
215	2019	227	10	40	30	0	2018	0	40	0	20	2017	0	40	0	0	2016	0	5	0	70	SC 850328	TIFTON 72-60/ARTHUR 71/2/GABOTA/3/LOURIN II /4/TIFTON 72-60/ARTHUR 71/BEAU/6/COK
216	2019	228	0	30	30	0	2018	0	30	0	60	2017	0	10	5	0.1	2016	0	0	0	60	SC 850559	T. SPHAEROCOCCUM/8*CC/2/ COKER 78/27
217	2019	229	0	0	0.1	0.1	2018	0	0	0	60	2017	0	15	0.1	0	2016	0	0	0	30	SC 850569	T.SPHAEROCOCCUM/8*CC/2/COKER 78-27
218	2019	230	0	40	20	0	2018	0	0	0	50	2017	0	10	30	0	2016	0	0	0	0.1	SC 852489	X-12257-IN-OM/FL 7110A-29-3-109
219	2019	231	0	40	20	0	2018	0	0	0	40	2017	0	5	5	0	2016	0	0	0	0.1	FR 88,1	BOUNTY/[(V.P.M. X MOISSON)9 X (USGO[43 ]X PRIEVE)61]R3.7//(CHAMPLEIN X ARONDE) 6
220	2019	234	0	30	20	0	2018	0	30	20	30	2017	0	5	10	0	2016	0	0	0	5	FR 88,11	80R(AURORA/AVALON)72
221	2019	235	0	0	30	0	2018	0	30	20	15	2017	0	5	15	0	2016	0	0	0	0.1	FR 88,15	81 R AVALON/ [(V.P.M. X MAISSON)4 X (CHAMPLEIN X ARONDE) 68]109
222	2019	236	0	0	30	0	2018	0	40	20	10	2017	0	5	10	0	2016	0	0	0	0.1	FR 88,16	81 R AVALON/ [(V.P.M. X MAISSON)4 X (CHAMPLEIN X ARONDE) 68]109
223	2019	237	0	0	30	0	2018	0	30	20	10	2017	0	5	10	0	2016	0	0	0	5	FR 88,17	81 R AVALON/ [(V.P.M. X MAISSON)4 X (CHAMPLEIN X ARONDE) 68]109
224	2019	240	0	0	40	0	2018	0	35	10	30	2017	0	5	5	0	2016	0	0	0	60	FR 88,20	BOUNTY/RESCLU//(V.P.M. X MOISSON)4 C. 6.2.4.
225	2019	244	0	0	0.1	0	2018	0	30	20	20	2017	0	5	0.1	0	2016	0	0	0	10	OR 8300801	CLEOPATRA/PICHON//ZENSONTLI
226	2019	245	0	10	0.1	0	2018	0	0	0	60	2017	0	5	5	0	2016	0	0	0	40	OR CR 8608	TRITICUM AESTIVUM/TORIM
227	2019	246	0	0	60	0	2018	0	0	0	30	2017	0	10	0.1	0	2016	0	0	0	40	CHANCELLOR	CHANCELLOR
228	2019	247	0	30	10	20	2018	0	40	0	40	2017	0	10	0.1	0	2016	0	0	0	60	C.I. 14118 /Pm2/	breeding line
229	2019	248	20	30	20	20	2018	0	50	0	30	2017	0	20	0.1	0	2016	0	0	0	70	C.I. 14123 /Pm4 a/	breeding line
230	2019	249	20	30	0	20	2018	0	50	0	30	2017	0	15	0.1	0	2016	0	0	0	70	C.I. 14124 /Pm 4 a/	breeding line
231	2019	250	0	30	30	10	2018	0	50	0	30	2017	0	10	0.1	0	2016	0	0	0	60	Pi 361879 (Pm8)	NO PEDIGREE
232	2019	252	0	10	60	0	2018	0	40	0	70	2017	0	5	30	0	2016	0	0	0	60	SC 840141	NO PEDIGREE
233	2019	253	0	30	60	0	2018	0	0	0	60	2017	0	5	20	0	2016	0	0	0	60	SC 840189	NO PEDIGREE
234	2019	256	0	0	0.1	0	2018	0	30	0	30	2017	0	5	0	0	2016	0	0	0	40	FR 87-5	NO PEDIGREE
235	2019	258	0	30	60	0	2018	0	60	0	10	2017	0	20	40	0	2016	0	10	0	5	FR 87-1	NO PEDIGREE
236	2019	259	0	20	40	0	2018	0	40	0	20	2017	0	10	20	0	2016	0	5	5	0.1	SMH 784	NO PEDIGREE
237	2019	260	0	30	10	0	2018	0	30	0	10	2017	0	5	15	0	2016	0	0	0.1	0.1	SC 792567	(II-58-417,5,393)/MCNAIR1813,
238	2019	261	0	0	50	0	2018	0	30	15	10	2017	0	5	5	0	2016	0	0	0	40	ZG 91-84	NO PEDIGREE
239	2019	264	0	30	40	0	2018	0	35	0	25	2017	0	5	15	0	2016	0	5	0	30	AK 3862-3-31	NO PEDIGREE
240	2019	265	0	20	30	0	2018	0	0	10	60	2017	0	10	0.1	0	2016	0	0	0	40	GP 4067-530	RUSSALKA/1717-1384
241	2019	266	0	0	0.1	0	2018	0	0	0	70	2017	0	10	0.1	0	2016	0	0	0	60	ZG 3382	ZG6877-61/TP 114-65A/2/ZG5484-66
242	2019	267	10	30	60	0	2018	0	40	0	40	2017	0	5	20	0	2016	0	0	0	55	JG-4	NO PEDIGREE
243	2019	268	0	0	60	0	2018	0	30	0	40	2017	0	15	15	0	2016	0	5	0	30	ALONDRA 110/*2…CIANO/5/PF6968,PF839204	NO PEDIGREE
244	2019	270	0	60	30	0	2018	0	60	20	0	2017	0	40	20	0	2016	0	5	5	0.1	80335 B/-/-4-2/	NO PEDIGREE
245	2019	271	0	10	0.1	0	2018	0	30	20	15	2017	0	20	0.1	0	2016	0	0	0	30	MORANDI E	NO PEDIGREE
246	2019	275	0	0	0.1	0.1	2018	0	15	0	40	2017	0	5	15	0	2016	0	0	0	40	GA 80062-4018	C797/M1813,
247	2019	276	0	0	0.1	0	2018	0	35	0	15	2017	0	20	0.1	0	2016	0	0	0	20	GA 80072-C6-F3X	M 1003/C797
248	2019	277	0	0	10	0	2018	0	40	10	5	2017	0	5	15	0	2016	0	0	5	0	GA 83030-2-C1-3	M1003/C797//F301
249	2019	278	0	20	10	0	2018	0	15	0	15	2017	0	20	35	0	2016	0	0	5	0.1	GA 80072-C6-F1-6	M1003/C797
250	2019	279	0	20	40	0	2018	0	50	20	10	2017	0	20	30	0	2016	0	0	5	0.1	GA 83030-2-C1-3	M1003/C797//F301
251	2019	280	0.1	50	40	0	2018	0	50	20	10	2017	0	30	90	0	2016	0	0	0	10	GA 83030-1-C2-2	M1003/C797//F301
252	2019	281	0	40	30	0	2018	0	30	20	10	2017	0	30	15	0	2016	0	5	0	0.1	GA 83125-C3-1	C 983/CHAMPLEIN/ARONDE(68)/4/(5)AEGILOPS VENTRICOSA/TRITICUM PERSICUM/MARNE*3/3/
253	2019	282	0	30	10	0.1	2018	0	30	0	30	2017	0	20	5	0	2016	0	0	0	30	GA 83103-1-C2-1-1	/VEERY 'S'/C 797
254	2019	283	0.1	30	10	0	2018	0	30	0	10	2017	0	10	5	0	2016	0	0.1	0	0.1	GA 83032-2-C1-1-1	C762/F301//M1003/C797
255	2019	284	0.1	30	0	0.1	2018	0	20	0	30	2017	0	10	0.1	0	2016	0	0	0	25	GA 83128-C2-1-4	ADDER/CHAMPLEIN/ARONDE(68)/4/(5)AEGILOPS VENTRICOSA/TRITICUM PERSICUM/MARNE*3/3/
256	2019	286	50	20	40	0	2018	0	0	0	50	2017	0	5	0.1	0	2016	0	0.1	0	40	79118	COKER 797/STACY
257	2019	287	50	0	70	0	2018	0	30	0	60	2017	0	10	20	0	2016	0	0.1	0	40	80513 (80573)	SUS. TUSCAN V/BLUEBOY
258	2019	288	40	0	30	0	2018	0	20	0	60	2017	0	5	5	0.1	2016	0	0	0	50	801281	COKER 797//MCN 1003/FL 301
259	2019	289	60	0	0.1	0.1	2018	0	0	0	60	2017	0	10	0.1	0	2016	0	0	0	60	801310	OMEGA78/STACY//STACY/TYLER
260	2019	292	0.1	20	0.1	0	2018	0	20	0	15	2017	0	15	0	0	2016	0	0	0	0.1	TX 86 D 1425	TAMZOO//NORSEMAN/MIT
261	2019	293	0.1	30	40	0	2018	0	30	0	20	2017	0	30	15	0	2016	0	5	0	60	TX 88 D 3326	OSLO/TX82D5668//COLLIN
262	2019	294	0.1	0	70	0	2018	0	30	30	20	2017	0	25	10	0	2016	0	0	0	50	TX 76-40-2	71 COKER OR 38/71T-8371
263	2019	295	0.1	30	60	0	2018	0	40	0	40	2017	0	20	30	0	2016	0	0	0	45	KEISER	PURDUE572433-5P-8-2/BLUEBOY
264	2019	296	40	30	60	0	2018	0	0	0	60	2017	0	10	25	0	2016	0	0	0	50	AR C 83-21-2	AR C 83-21-2
265	2019	297	30	50	20	0	2018	0	0	0	40	2017	0	10	35	0	2016	0	0	0	60	AR 26159	AR 26159
266	2019	298	10	30	60	0	2018	0	0	0	50	2017	0	10	15	0	2016	0	0	0	50	AR 26158	AR 26158
267	2019	299	10	0	70	0	2018	0	0	0	60	2017	0	10	25	0	2016	0	0	0	80	SC 860179	X-12257-IN-OM/FL 7110A-29-3-109
268	2019	300	20	30	60	0	2018	0	0	0	70	2017	0	10	0.1	0	2016	0	0	0	60	SC 860181	X-12257-IN-OM/FL 7110A-29-3-109
269	2019	301	80	0	50	0	2018	0	0	20	70	2017	0	40	55	0	2016	0	0	0	60	SC 860235	X-12257-IN-OM/FL 7110A-29-3-109
270	2019	302	80	0	60	0	2018	0	0	0	60	2017	0	20	0.1	0	2016	0	0	0	60	SC 861134	X-12257-IN-OM/Bb II/2/GA 73-3-3-3-3-3-5
271	2019	303	80	0	80	0	2018	0	0	20	60	2017	0	25	5	0	2016	0	0	0	70	SC 861647	MD 55286/SI 5
272	2019	304	80	20	70	0	2018	0	40	0	30	2017	0	40	50	0	2016	0	0	0	55	SC 861949	T. SPHERO/8*CC/2/CO 78-27/3/FL72117A/4/CHUL/8*CC/CO747
273	2019	305	60	0	30	0	2018	0	30	0	20	2017	0	30	15	0	2016	0	0.1	0	40	SC 862054	X-12257-IN-DM/Bb II/2/SC 77684
274	2019	306	0	30	30	0	2018	0	30	0	30	2017	0	30	0	0	2016	0	5	0	40	SC 862305	DUNAV/MONTJOIE/8/TIFT72-60/ARTHUR 71//2/GABOTA/3/CO747/4/LONTRA/5/BEAU
275	2019	307	0	30	30	0	2018	0	40	0	15	2017	0	35	0	0	2016	0	10	0	40	SC 862511	CIQNENA/CO 76-22/2/HOLLEY/3/S.T.1.6.76.182-9
276	2019	308	40	20	60	0	2018	0	0	0	50	2017	0	5	10	0	2016	0	0	0	40	SC 862728	SL 4/64-78/6/TIFT 72-60/ARTHUR71/2/GABOTA/3/LOURIN II/4/TIFT 72-60/ARTHUR71/5/CO
277	2019	309	40	20	70	0	2018	0	20	20	60	2017	0	35	0.1	0	2016	0	0	0	55	SC 862729	SL 4/64-78/6/TIFT 72-60/ARTHUR71/2/GABOTA/3/LOURIN II/4/TIFT 72-60/ARTHUR71/5/CO
278	2019	310	50	10	60	0	2018	0	50	0	20	2017	0	30	25	15	2016	0	10	0	60	SC 862982	CIQUENA/CO 76-22/2/FL 72185/3/CO 76-22
279	2019	311	0.1	0	60	0	2018	0	0	0	60	2017	0	10	0.1	*	2016	0	0	0	40	SC 862985	CIQUENA/CO 76-22/2/FL 72185/3/CO 76-22
280	2019	312	0.1	0	70	0	2018	0	0	20	60	2017	0	5	0.1	0.1	2016	0	0	0	40	W 1040 C	HADDEN*2/3/GA1123/NOR10-BREV//TENMARQ/4/MO W 6582 REDCOAT/5/PIONEER 2553 SIB
281	2019	313	40	30	30	0	2018	0	40	0	10	2017	0	5	0.1	0	2016	0	10	0	30	CLARK	BEAU//65256A1-8-1/67137B5-16/SULLIVAN/3/BEAU//5517B8-5-3-3/LOGAN
282	2019	314	40	20	60	0	2018	0	40	0	15	2017	0	25	40	0	2016	0	15	0	40	IN 79424 H-1-20-2-74	HART//BENHUR SIB*2/PI 94587/3/CALDWELL TYPE/ AUBURN TYPE
283	2019	316	0.1	0	40	0	2018	0	40	0	20	2017	0	10	15	0	2016	0	10	0	40	IN.ACC 1300-2-2-1-3-109	SEL. FROM HIGH PROTEIN F2 BULK
284	2019	317	0	30	0.1	0	2018	0	40	0	10	2017	0	15	0.1	0	2016	0	5	0	0.1	FR 89.1	((AMPHIPLOID T. DICOCCUM X AE. SQVARROSA)X(V.P.M. X MOISSON)4)38 X BEAUCHAMP)4
285	2019	318	0.1	30	60	0	2018	0	10	20	10	2017	0	10	0.1	0	2016	0	0	0.1	0.1	FR 89.2	(((AMPHLOID T. DICOCCUM X AE. SQUARROSA) X (V.P.M. X MOISSON)4) X BOUNTY)8
286	2019	319	20	30	60	0	2018	0	40	0	10	2017	0	10	10	0	2016	0	5	0	20	FR 89.3	REC. SEL FROM 16 PARENT PYRAMIDAL CROSSES
287	2019	320	0.1	0	60	0	2018	0	30	0	15	2017	0	10	60	0	2016	0	0	0	10	FR 89.4	REC. SEL FROM 16 PARENT PYRAMIDAL CROSSES
288	2019	321	0	0	20	0	2018	0	0	0	20	2017	0	5	20	0	2016	0	0	5	0.1	FR 89.5	REC. SEL FROM 16 PARENT PYRAMIDAL CROSSES
289	2019	322	0	0	0.1	0	2018	0	0	0	15	2017	0	5	0.1	0	2016	0	0	0.1	0.1	FR 89.6	REC. SEL FROM 16 PARENT PYRAMIDAL CROSSES
290	2019	323	0	0	20	0	2018	0	20	20	0	2017	0	10	25	0	2016	0	0.1	0.1	0.1	FR 89.8	(AURORA X AVALON)37
291	2019	324	0	0	10	0	2018	0	30	20	0	2017	0	25	25	0	2016	0	0	5	0.1	FR 89.9	(KAVKAZ X WIZARD) 18
292	2019	325	0	0	60	0	2018	0	20	20	0	2017	0	10	25	0	2016	0	0	0	0.1	FR 89.10	AVALON/((V.P.M. X MOISSON)4 X(CHAMPLEIN X ARONDE)68)109 LINE 58
293	2019	326	0	0	10	0	2018	0	20	10	5	2017	0	30	25	0	2016	0	0	0	0	FR 89.11	AVALON/((V.P.M. X MOISSON)4 X(CHAMPLEIN X ARONDE)68)109 LINE 114
294	2019	327	0	0	10	0	2018	0	15	10	0	2017	0	20	25	0	2016	0	0	5	0	FR 89.12	(NORMAN X APEXAL) 165
295	2019	328	0	0	40	0	2018	0	30	10	0	2017	0	30	20	0	2016	0	0	0.1	0	FR 89.13	(MUSTAMG X C253) X R3.7
296	2019	329	0	30	40	0	2018	0	30	20	0	2017	0	10	30	0	2016	0	0	5	0	FR 89.14	((MIRNOVSKAIA X TALENT) 207 X R3.7) X (R3.7 X (GEMA X ZOMON)26)12
297	2019	330	0	30	40	0	2018	0	30	0	20	2017	0	30	25	0	2016	0	0	0	5	FR 89.15	(80MH3 X R3.7) X (R3.7) X (R3.7 X ((DUCAT X V.P.M. X MOISSON)4) X (MIRNOVSKAIA 8
298	2019	331	0	0	60	0	2018	0	0	15	20	2017	0	15	35	0	2016	0	0.1	0	5	FR 89.16	(80MH3 X R3.7) X (R3.7) X (R3.7 X ((DUCAT X V.P.M. X MOISSON)4) X (MIRNOVSKAIA 8
299	2019	332	0	0	50	0	2018	0	0	15	20	2017	0	10	30	0	2016	0	5	0	10	FR 89.17	(80MH3 X R3.7) X (R3.7) X (R3.7 X ((DUCAT X V.P.M. X MOISSON)4) X (MIRNOVSKAIA 8
300	2019	333	0	0	60	0	2018	0	0	30	15	2017	0	20	35	0	2016	0	0.1	0	0.1	FR 89.19	((MARIS BILBO X KAVKAZ) 114 X R3.7)31 LINE 33
301	2019	334	0	0	60	0	2018	0	0	10	50	2017	0	10	20	0	2016	0	0.1	0	0.1	FR 89.20	((MARIS BILBO X KAVKAZ) 114 X R3.7)31 LINE 59
302	2019	335	0	0	20	0	2018	0	0	20	0	2017	0	30	15	0	2016	0	0.1	0	0.1	N 83 R1,0154	TP 114/SUMAI 3
303	2019	336	0	20	60	0	2018	0	30	15	20	2017	0	30	10	0	2016	0	0.1	0	25	N 83 R7,0115	MARIS DOVE/ YIANGMAI 3
304	2019	337	0	20	60	0	2018	0	40	15	20	2017	0	40	10	0	2016	0	20	0	60	N 83 R8,0111	CI 12633/ YIANGMAI 3
305	2019	338	20	40	30	0	2018	0	40	0	15	2017	0	30	10	0	2016	0	15	0	60	N 84 R4,517	CI 12633/YIANGMAI 3//V.P.M. 9/ SUMAI 3
306	2019	339	0	30	60	0	2018	0	40	0	30	2017	0	25	10	0	2016	0	0.1	5	55	N 84 R4,113	CI 12633/YIANGMAI 3//V.P.M. 9/ SUMAI 3
307	2019	340	10	40	0.1	0	2018	0	30	0	20	2017	0	35	0.1	0	2016	0	0.1	0	60	N 84 R5,261	CI 12633/YIANGMAI 3 // 775-1/YIANGMAI 3
308	2019	341	0.1	40	20	0	2018	0	50	20	10	2017	0	30	20	0	2016	0	0.1	0	30	N 84 R5,250	CI 12633/YIANGMAI 3 // 775-1/YIANGMAI 3
309	2019	342	0	20	30	0	2018	0	30	0	40	2017	0	20	15	0	2016	0	10	0	55	GA 83128-C 31	ADER/FR81-19 FR81-19=83 IWWPM 2055=CHAMPLEIN/ ARONDE (68)/4/(5) AEGILOPS VENTRIC
310	2019	343	0.1	30	0.1	0.1	2018	0	40	0	40	2017	0	20	30	0	2016	0	5	0	65	CI 17739 (Pm 7)	NO PEDIGREE
311	2019	344	30	20	30	0	2018	0	40	0	40	2017	0	25	0.1	0.1	2016	0	0.1	0	45	NS 6530	NS YUGOSLAVIA
312	2019	345	20	40	10	0	2018	0	40	0	30	2017	0	25	0.1	0	2016	0	30	0	55	NS 7024	NS YUGOSLAVIA
313	2019	346	0.1	20	10	0	2018	0	50	0	20	2017	0	10	30	0	2016	0	30	0	50	OH 336	R 8867/ABE//TN 1685/ SAVA
314	2019	347	20	30	10	0	2018	0	40	0	30	2017	0	10	20	0	2016	0	35	0	55	OH 401	PARTIZANKA/BEAN
315	2019	348	0	10	60	0	2018	0	20	0	60	2017	0	10	0.1	0	2016	0	10	0	55	OH 416	CALDWELL/AMIGO
316	2019	349	0	10	30	0	2018	0	50	0	30	2017	0	10	10	0	2016	0	20	0	55	KY 83-75	SUWON 92/ARTHUR/2/ARTHUR/70-52-22
317	2019	350	0	30	50	0	2018	0	50	20	20	2017	0	10	20	0	2016	0	5	0	55	FL 302 (FLORIDA 302)	COKER 65-20//PURDNE 4946A4-18-2-10-1/HADDEN/3/VOGEL5/ANDERSON//PURDUE4946A 18-2-
318	2019	351	0.1	10	40	0	2018	0	30	10	60	2017	0	10	25	0	2016	0	0.1	0	45	FL 7927-G 26	FLORIDA 302/COKER 797
319	2019	352	0.1	20	20	0	2018	0	15	0	60	2017	0	10	35	0	2016	0	0.1	0	60	FL 7927-G 29	FLORIDA 302/COKER 797
320	2019	353	0.1	10	10	0	2018	0	5	0	70	2017	0	20	25	0.1	2016	0	0.1	0	65	AMIGO/C 762-2151/AMIGO/COKER 762	AMIGO/C 762-2151/AMIGO/COKER 762
321	2019	354	0.1	20	60	0	2018	0	30	0	60	2017	0	30	30	0	2016	0	5	0	50	GA 83022-B 3	COKER 797/MCNAIR 1813//F35.70-MO X NAC
322	2019	355	20	20	50	0	2018	0	40	0	50	2017	0	15	30	0	2016	0	0.1	0	65	SC 8501027	BLUEBOY II/TIFTON 72FTON 72060/ARTHUR 71/ KAVKAY/3/ NOVROS RANA/4/ COKER 76-22/5
323	2019	356	0	20	10	0.1	2018	0	40	0	40	2017	0	10	0.1	0	2016	0	0.1	0	65	SC 850236	SL4-78(DB-1)/7/ TIFTON 72-60/ARHUR 71/2/GABOTA/3/LOURIN II/4/ TIFTON 72-60 ARTHU
324	2019	357	0	30	10	0	2018	0	40	0	30	2017	0	30	0.1	0	2016	0	0.1	0	10	FR 88.4	BOUNTY ((V.PM. X MOISSON)9X(US 60(43) X PRIEVE)61) R3.7//((CHAMPLEIN X ARONDE)
325	2019	358	0	30	10	0	2018	0	0	30	5	2017	0	10	0.1	0	2016	0	5	0	0.1	FR 88.7 ISTO	NORMAN/APEXAL//AGUILA/[(CHAMPLEIN X ARONDA)68 X (V.P.M. X MOISSON)5)]157.3.9
326	2019	359	30	20	60	0	2018	0	0	60	20	2017	0	30	15	0	2016	0	0.1	0	35	KM 873-1986	NO PEDIGREE
327	2019	360	0.1	40	30	0	2018	0	20	10	70	2017	0	10	40	0	2016	0	5	0	65	KM 137-1986	NO PEDIGREE
328	2019	361	0.1	20	10	0	2018	0	30	0	20	2017	0	5	5	0	2016	0	25	0	10	KM 709-1986	NO PEDIGREE
329	2019	362	0.1	20	50	0	2018	0	40	0	30	2017	0	35	0.1	0	2016	0	20	0	25	KM 4-1986	NO PEDIGREE
330	2019	363	0.1	30	40	0	2018	0	50	20	30	2017	0	40	5	0	2016	0	5	0	20	KM 238-1986	NO PEDIGREE
331	2019	364	0.1	30	20	0	2018	0	40	20	30	2017	0	10	15	0	2016	0	25	0	10	KM 676-1986	NO PEDIGREE
332	2019	365	0	20	50	0	2018	0	30	0	30	2017	0	10	15	0	2016	0	25	5	5	SMH -2226	PEDIGRE NOT AVAILABLE, SMOLICE
333	2019	366	0	10	50	0	2018	0	20	0	30	2017	0	15	20	0	2016	0	25	5	5	SMH -2228	PEDIGRE NOT AVAILABLE, SMOLICE
334	2019	367	0	20	40	0	2018	0	30	0	30	2017	0	10	25	0	2016	0	15	10	10	SMH -2501	PEDIGRE NOT AVAILABLE, SMOLICE
335	2019	368	10	20	30	0	2018	0	30	0	30	2017	0	20	5	0	2016	0	5	0	0.1	SMH -2233	PEDIGRE NOT AVAILABLE, SMOLICE
336	2019	369	0.1	20	30	0	2018	0	30	0	20	2017	0	25	10	0	2016	0	5	0	0.1	SMH -2567	PEDIGRE NOT AVAILABLE, SMOLICE
337	2019	370	0.1	20	30	0	2018	0	15	0	20	2017	0	30	15	0	2016	0	0	10	5	SMH -2516	PEDIGRE NOT AVAILABLE, SMOLICE
338	2019	371	20	20	30	0	2018	0	40	0	30	2017	0	30	5	0	2016	0	0	10	50	SMH -2378	PEDIGRE NOT AVAILABLE, SMOLICE
339	2019	372	0	20	40	0	2018	0	10	20	0	2017	0	10	30	0	2016	0	5	0	20	SMH -2609	PEDIGRE NOT AVAILABLE, SMOLICE
340	2019	374	0.1	10	60	0	2018	0	30	0	60	2017	0	30	20	0	2016	0	30	0	45	LOVRIN 11/AS LOVRIN 13	LOVRIN 11/AS LOVRIN 13
341	2019	375	0	10	20	0	2018	0	40	0	40	2017	0	10	20	0	2016	0	25	0	35	IW-1984 Br.149	NO PEDIGRE
342	2019	376	0.1	10	20	0	2018	0	40	0	60	2017	0	15	0	0.1	2016	0	5	0	55	NORMANDIE 13128/Pm9 + Pm2/	NO PEDIGRE
343	2019	377	0	20	50	0	2018	0	40	0	40	2017	0	15	5	0	2016	0	10	0	55	TP 1020-75	TP 114/65A X JUBILEJ X SONALIKA X AURORA)
344	2019	378	0	20	50	0	2018	0	50	0	50	2017	0	30	10	0	2016	0	10	0	70	TP 420-75	TP/65 X MANON X AURORA X KN 234)
345	2019	379	0	20	20	0	2018	0	10	0	30	2017	0	10	0.1	0	2016	0	15	0	40	UD 1005-6	TP114/65A X 775-127)
346	2019	380	0	20	10	0	2018	0	40	0	20	2017	0	35	10	0	2016	0	30	0	20	TP 134-87	KN 234 X S 13 X BEZOSTAJA 1 X NORIN 59 X AURORA X BEZOSTAJA 4 X MARA)
347	2019	381	0	20	50	0	2018	0	40	0	60	2017	0	15	60	0	2016	0	25	0	65	AK 298-5	BRKULJA4 X 200-842
348	2019	382	0	10	20	0	2018	0	40	0	50	2017	0	15	0.1	0	2016	0	10	0	25	TP 433-73	TP 114/65A X JUBILEJ
349	2019	383	10	0	50	0	2018	0	40	0	50	2017	0	30	20	0	2016	0	10	0	20	GP 6191-269	5517-A-5-5-1 P3 X RUSALKA X MEHGRAS
350	2019	384	0	20	20	0	2018	0	50	0	20	2017	0	20	10	0	2016	0	25	0	0.1	AK 302-1	PURDNE X KAVKAZ)
351	2019	385	0	20	20	0	2018	0	50	0	20	2017	0	10	0.1	0	2016	0	25	0	0.1	UD 1623-2	KORMORAN X AURORA X RUSALKA X ZG 2109/68
352	2019	386	0	20	0.1	0	2018	0	50	0	50	2017	0	10	0.1	0	2016	0	5	0	5	TP 420-48	TP 114/65 X MANON X AURORA X KN 234)
353	2019	387	0	10	20	0	2018	0	40	0	60	2017	0	10	15	0	2016	0	5	0	25	IWWRN 206/82
354	2019	388	0	10	20	0	2018	0	40	0	20	2017	0	20	0.1	0	2016	0	5	0	15	IWWRN 95/83
355	2019	389	0	10	0.1	0	2018	0	60	0	40	2017	0	20	20	0.1	2016	0	5	0	25	IWWRN 104/84
356	2019	390	0	10	0.1	0.1	2018	0	0	0	80	2017	0	10	0.1	15	2016	0	10	0	45	IWWRN 115/84
357	2019	391	0	20	30	0	2018	0	30	0	70	2017	0	15	5	0	2016	0	30	0	40	IWWRN 118/84
358	2019	392	0	10	30	0	2018	0	20	0	30	2017	0	10	10	0	2016	0	25	0	20	KS 1092/77	Pi "S" GB 55 X 5840/P65
359	2019	393	0	10	10	0	2018	0	20	0	30	2017	0	10	10	0	2016	0	15	0	5	TS WWSN 345/84	JE 2182-2E-0E
360	2019	395	0	10	30	0	2018	0	10	0	30	2017	0	15	10	0.1	2016	0	0.1	0	0.1	TS WWSN 561/84	JE1627-4E-1E-2E-0E
361	2019	396	0	20	50	0	2018	0	20	0	40	2017	0	15	20	0	2016	0	5	0	5	TS WWSN 771/84	SWM 765784-01H-1H-1H
362	2019	397	0	20	20	0	2018	0	30	30	20	2017	0	20	30	0	2016	0	15	0	0.1	TSPSN 159/82	II-58-17 X PCH-VG9052
363	2019	398	0	20	30	0	2018	0	40	0	50	2017	0	20	30	0	2016	0	5	0	55	UD 1220-1	550-2 X ACMER
364	2019	399	0	20	10	0	2018	0	50	10	30	2017	0	30	5	0	2016	0	0.1	0	0.1	ADRN 46/88	GAL/NH/H567,71/3/SERI82//4/CAL/NH)
365	2019	400	0	30	50	0	2018	0	40	30	20	2017	0	15	5	0	2016	0	0.1	0	15	ADRN 113/88	CMH 72A.576/4/NAC7b
366	2019	401	0	20	30	0	2018	0	20	30	0	2017	0	20	35	0	2016	0	0.1	0	0.1	ADRN 113/88	CMH 72A.576/4/NAC7b
367	2019	402	0	20	60	0	2018	0	30	0	30	2017	0	15	20	0	2016	0	0.1	0	0.1	ADRN 50/88	FAN415 X RL 6010 X JUP 73)
368	2019	403	0	20	50	0	2018	0	50	0	20	2017	0	5	5	0	2016	0	0	5	0.1	GP 6144-42	(C 134 X NS-4R X 2828-14)
369	2019	404	0	10	20	0	2018	0	30	0	20	2017	0	15	0.1	0	2016	0	0	0	50	UC-N-74/24-6/1	TR. TIMOPHEEVI X AEG. SQUAROSA X .....?
370	2019	405	0	10	20	0	2018	0	20	0	30	2017	0	5	0	0	2016	0	5	0	50	GP 5012-3	RUSALKA X NS-4R)
371	2019	406	0	10	20	0	2018	0	20	10	30	2017	0	5	20	0	2016	0	0	0	30	UD 428-2	LIBELLULA X PURDUE 5565C-44-3 X ER 19-16)
372	2019	407	0	20	10	0	2018	0	60	0	10	2017	0	20	0	0	2016	0	5	0	30	KM -8/89	(SAVA X 156-36) X (PURDNE ARTHUR X 73-557) X OAZIS
373	2019	408	0	10	20	0	2018	0	30	0	15	2017	0	15	0	0	2016	0	0.1	0	20	KM -11/89	PURDUE ARTUHR X 73-557) X OAZIS
374	2019	409	0	10	60	0	2018	0	50	0	40	2017	0	10	0.1	0	2016	0	5	0	40	KM -13/89	PURDUE ARTUHR X 73-557) X OAZIS
375	2019	410	0	20	20	0	2018	0	30	0	20	2017	0	15	0	0	2016	0	0.1	0	20	KM -15/89	ODESKAJA 75X 50-18)F1 X (WISCONSIN X KENYA PAGE)
376	2019	411	0	10	10	0	2018	0	50	0	20	2017	0	10	0	0	2016	0	10	0	10	KM -47/89	(NADADORES 63 X SAN PASTORE X TPR 354)X (RUSALKA X AGR. GLAUKUM X AURORA) X TAIN
377	2019	412	0	10	20	0	2018	0	40	0	30	2017	0	10	10	0	2016	0	10	0	40	KM -54/89	ODESKAJA 75X 50-18)F1 X 5-IV-IP X 3003-10 AK
378	2019	413	0	20	50	0	2018	0	50	0	15	2017	0	5	5	0	2016	0	20	0	0.1	KM -67/89	(RUSALKA X RECORD) X (PURDUE AB X SADOVO 1) X 112-52-2 IP
379	2019	414	0	20	20	0	2018	0	50	15	10	2017	0	10	10	0	2016	0	5	0.1	5	KM -122/89	(PURDUE AB X SADOVO 1) X ČARODEJKA X 79-187 IP
380	2019	415	0	30	10	0	2018	0	50	0	30	2017	0	15	15	0	2016	0	5	0	5	KM -137/89	KENYA LEOPARD X SADOVO 1) X (305-16 X TP 114/65A/X SADOVO 1) X 387-13 X VRACA X
381	2019	416	0	20	30	0	2018	0	60	0	20	2017	0	40	0.1	0	2016	0	5	0	25	KM -157/89	PURDUE AB X SADOVO 1 )X (NADADORES 63 X SAN PASTORE X TPR 354) X 277-100 IP
382	2019	417	0	10	30	0	2018	0	50	0	30	2017	0	10	0.1	0	2016	0	20	0	15	KM -193/89	(JUBILEJ X VRACA) X (VRACA X AEG. OVATA) X 415- 190 IP
383	2019	418	0	20	30	0	2018	0	50	0	30	2017	0	30	0	0	2016	0	20	0	15	KM -162/89	(PURDUE AB X SADOVO 1 )X (ZLATNA DOLINA X 780-28)X (NADADORES 63 X SAN PASTORE X
384	2019	419	0	20	60	0	2018	0	40	0	30	2017	0	25	30	0	2016	0	10	0	5	KM -175/89	(NADADORES 63 X SAN PASTORE X TPR 354)X (RUSALKA X AGR. GLAUKUM X AURORA) X 522-
385	2019	420	0.1	20	10	0	2018	0	30	0	15	2017	0	10	0	0	2016	0	0	0	5	22 – 5	NO PEDIGREE
386	2019	421	80	10	30	0	2018	0	50	0	40	2017	0	10	0	0	2016	0	0	0	60	AXMINSTER/ 8* CHANCELLO CI 14114 /Pm1/	AXMINSTER/ 8* CHANCELLOR
387	2019	422	80	20	60	0	2018	0	50	0	40	2017	0	25	0.1	0	2016	0	5	0	50	HOPE/8*CHACELLO CI 14125 /Pm5/	HOPE/8*CHACELLOR
388	2019	423	60	20	50	0	2018	0	50	0	30	2017	0	40	0.1	0	2016	0	10	0	40	TP 114 PI 405718 /Pm6/
389	2019	424	50	30	10	0	2018	0	50	0	40	2017	0	40	0.1	0	2016	0	10	0	50	CI 15888 (Ma)	NO PEDIGREE
390	2019	425	50	30	10	0	2018	0	50	0	40	2017	0	30	0	0.1	2016	0	10	0	60	CI 15886	NO PEDIGREE
391	2019	426	40	30	10	0	2018	0	50	0	40	2017	0	20	0.1	0	2016	0	10	0	60	CI 15887	NO PEDIGREE
392	2019	427	30	20	30	0	2018	0	40	0	60	2017	0	10	30	0	2016	0	5	0	60	781197-3	C68-15*2//LIBELLULA/AURORA
393	2019	428	0	20	20	0.1	2018	0	50	0	30	2017	0	20	10	0	2016	0	5	0	60	801468	COKER 762/GA 74-19-1-1
394	2019	429	0	20	10	0	2018	0	40	0	30	2017	0	10	0.1	0	2016	0	0	0	60	TX 82 D 4751	AMIGO/TX 71A 106-5
395	2019	430	0.1	40	30	0	2018	0	40	0	40	2017	0	30	10	0	2016	0	10	0	60	TX 86 D 1443	WHEATON/TAM107
396	2019	431	0.1	30	0.1	0	2018	0	40	0	20	2017	0	30	5	0	2016	0	5	0	50	SC 862 552	AXMINSTER/8*CC/2/ DOUBLE CROP/3/CO747/4/KNOX62/CO70-14/2/AXMINSTER/3/LOURIN II/4
397	2019	432	0.1	10	20	0.1	2018	0	30	0	70	2017	0	30	0.1	0	2016	0	0.1	0	55	XW 571	HADDEN*2/3/GA1123/NOR10-BREV//TENMARQ/4/MO W 6582/ REDCOAT/5/PIONEER 2550 Sib
398	2019	433	0.1	10	20	0	2018	0	30	0	20	2017	0	15	15	0	2016	0	10	0	50	81401 A1-42-1	CALDWELL*2/IN65309
399	2019	434	0.1	20	10	0	2018	0	20	0	70	2017	0	30	0	5	2016	0	0.1	0	60	PJ 170911	NO PEDIGREE
400	2019	435	0.1	30	50	0	2018	0	40	0	30	2017	0	10	0.1	0.1	2016	0	5	0	15	MCNAIR 701	MCNAIR 701
401	2019	436	0	10	20	0	2018	0	0	0	80	2017	0	20	0	0.1	2016	0	0	0	70	MC.NAIR 1789	NO PEDIGREE
402	2019	437	0.1	10	60	0	2018	0	50	0	30	2017	0	30	50	0	2016	0	0	10	5	SMH 1428	MARIS HUNTSMAN/NS 12-07
403	2019	438	0	20	30	0	2018	0	10	30	20	2017	0	15	20	0	2016	0	10	0	20	TP 229	NO PEDIGREE
404	2019	439	0	10	30	0	2018	0	40	20	15	2017	0	40	20	0	2016	0	0.1	20	0.1	GK 602/ZG 2444	GK 602/ZG 2444
405	2019	440	0	10	30	0	2018	0	40	30	20	2017	0	25	15	0	2016	0	0	30	0.1	1978/79	NO PEDIGREE
406	2019	441	0.1	10	60	0	2018	0	30	30	20	2017	0	30	20	0	2016	0	10	10	5	LAD 24797	NO PEDIGREE
407	2019	442	0.1	10	60	0	2018	0	10	30	20	2017	0	20	35	0	2016	0	10	5	5	CHD 1113-78	CHD 1113-78
408	2019	443	0.1	10	50	0	2018	0	40	20	30	2017	0	20	25	0	2016	0	10	10	10	RALLEY	PROVIDENCE/GARNET//BOHEMIAN WHEAT
409	2019	444	0.1	20	50	0	2018	0	20	40	40	2017	0	20	40	20	2016	0	0.1	0	55	MD 55-111-82	SUWON 92/3/THORN*5/199-4/2/RILEY
410	2019	445	0	10	40	0	2018	0	40	30	30	2017	0	30	20	0	2016	0	10	20	20	SC 820647	CHUL/*8 CHANCELLOR/MCNAIR701 /2/KAVKAZ
411	2019	446	0	10	60	0	2018	0	30	0	60	2017	0	20	30	0	2016	0	5	0	30	MV 11-83	MV 11-83
412	2019	447	0	10	60	0	2018	0	30	0	40	2017	0	30	10	0	2016	0	5	0	20	MV 14-83	ZG 883-73/RUBIN/2/ZG 884-73/ARTHUR
413	2019	448	0	10	50	0	2018	0	40	20	20	2017	0	30	20	0	2016	0	0.1	0	5	MV 19-83	MV 19-83
414	2019	449	0	10	30	0	2018	0	20	10	20	2017	0	10	5	0	2016	0	0.1	30	0.1	SC 790079	KNOX62/COKER 70-14
415	2019	450	0	10	30	0	2018	0	0	20	20	2017	0	10	10	0	2016	0	10	10	0.1	MORRIS HUNTSMAN/2/VPM MOISSON,BULK PV63-6	MORRIS HUNTSMAN/2/VPM MOISSON,BULK PV63-6
416	2019	451	0	10	0.1	0.1	2018	0	30	0	30	2017	0	30	0.1	0	2016	0	5	0	20	SC 840083	NO PEDIGREE
417	2019	452	0	10	60	0	2018	0	40	30	20	2017	0	30	25	0	2016	0	5	0	10	FR 81-16	AEGILOPS VENTICOSA/TRITICUM PERSICUM/MARNE*3/3/MOISSON/4/(68)CHAMPLEIN/ARONDE, B
418	2019	453	20	30	30	0	2018	0	40	0	40	2017	0	40	20	0	2016	0	0.1	0	50	FR 84-2	AEGILOPS VENTICOSA/TRITICUM PERSICUM/2/MARNE*3/3/MOISSON(4)/4/CHAMPLEIN/ARONDE(6
419	2019	454	40	20	40	0	2018	0	50	0	40	2017	0	40	20	0	2016	0	0.1	0	60	CI 17760	NO PEDIGREE
420	2019	455	40	20	10	0	2018	0	50	0	40	2017	0	10	0.1	0	2016	0	5	0	50	VA 85-52-34	CI 13836/9*CC//ART OR(VA 68-22-7//OASIS/VA 68-24-42)
421	2019	456	0	20	60	0	2018	0	40	0	40	2017	0	30	40	0	2016	0	0.1	0	60	VA 85-54-290	COKER 76-35/SEVERAL
422	2019	457	0	20	10	0	2018	0	50	0	40	2017	0	40	20	0	2016	0	0.1	0	70	VA 89-52-78	COKER 65-20/ART*2//AXM/9*CC/3/2* SALUDA/4/VA71-54-147/COKER 68-15
423	2019	458	0	10	50	0	2018	0	10	20	50	2017	0	10	20	0.1	2016	0	0	0	30	MD 80004-62	EARLY HOLLEY//LIBELLULA/POTOMAC/3/EARLY HOLLY//AOBAKOMUGI/COKER 68-15
424	2019	459	0	10	60	0	2018	0	40	0	50	2017	0	10	30	0	2016	0	0	0	25	MD 80004-72	EARLY HOLLEY//LIBELLULA/POTOMAC/3/EARLY HOLLY//AOBAKOMUGI/COKER 68-15
425	2019	461	0	10	60	0	2018	0	10	40	40	2017	0	40	5	0.1	2016	0	10	0	55	MD 81034-87	MD 55-183-04/BEZOSTAYA-1//ARTHUR/3/TIFTON 72-54/VA 72-54-14//EARLY HOLLEY/ILL 70
426	2019	462	0	10	10	0.1	2018	0	30	0	30	2017	0	20	0.1	0	2016	0	0.1	0	30	GA 811268-3-2-1-4	C 747//ROY/6TB-227
427	2019	463	0	10	60	0	2018	0	30	30	30	2017	0	30	10	10	2016	0	10	0	50	GA83170-5-5-8	GA 73054//BLUEBOY/ILL 77-2656
428	2019	464	0	10	40	0.1	2018	0	20	30	40	2017	0	10	0	10	2016	0	0	0	50	GA 80599-5-1-1	GA 74-33-2-1-1// C 73-18/DOUBLECROP
429	2019	465	0.1	10	60	0	2018	0	20	40	30	2017	0	10	0	0.1	2016	0	0.1	0	30	GA 80599-5-1-4	GA 80599-5-1-4
430	2019	466	20	10	30	0.1	2018	0	20	30	30	2017	0	15	0	10	2016	0	0	0	40	GA 821066-1-7-2-1	GA 73054//STACY/AL"S"
431	2019	467	0	20	30	0	2018	0	30	70	0	2017	0	20	5	0	2016	0	0	0	0.1	FR 90.2	MH3/R3.7//R3.7/(DUCAT/VPM.M4//TALENT/MIRONOVSKAIA
432	2019	468	0	30	30	0	2018	0	30	70	0	2017	0	30	5	0.1	2016	0	5	0	0.1	FR 90.7	VPM MUTANT RJ 1.5/AVALON//P 4363/ KRONJUWEL
433	2019	469	0	10	30	0	2018	0	40	30	0	2017	0	10	5	0	2016	0	0	0	0.1	FR 90.8	R3.7/BOUNTY//CAPITOLE///R3.7/BOUNTY//HARDI
434	2019	470	0.1	10	30	0	2018	0	40	30	15	2017	0	10	5	0	2016	0	0	5	0.1	TX 88D 3592	T X 79D 1367*3/SIOUXLAND
435	2019	471	0	20	50	0	2018	0	20	0	40	2017	0	10	25	0	2016	0	5	0	50	74896	VIRTUE/3/ZENITH/NS611//LICHTI/PROBUS*4
436	2019	472	0	10	20	0	2018	0	20	20	10	2017	0	10	0.1	0	2016	0	5	0	20	75123	VPM/MOISSON/3/ZENITH/BAČKA//KAVKAZ
437	2019	473	0.1	30	50	0	2018	0	10	50	20	2017	0	10	25	5	2016	0	10	0	55	SC 870087	MD 552862/SI 5
438	2019	474	20	10	50	0	2018	0	40	20	20	2017	0	20	10	0	2016	0	5	0	30	ZG 2047/85	NO PEDIGREE
439	2019	475	0	10	40	0	2018	0	40	0	50	2017	0	20	25	*	2016	0	0	0	20	MARDLER	NO PEDIGREE
440	2019	476	0	10	10	0	2018	0	10	30	20	2017	0	10	0.1	5	2016	0	0	0	25	MD 5517380	NO PEDIGREE
441	2019	477	0	10	40	0	2018	0	20	30	5	2017	0	10	10	0.1	2016	0	0	0	0.1	STOA S	NO PEDIGREE
442	2019	478	0	10	30	0	2018	0	30	30	5	2017	0	25	15	0	2016	0	0	0	0.1	FR 88.12	80R(AURORA/AVALON)83
443	2019	479	0	30	10	0.1	2018	0	0	60	40	2017	0	10	0	50	2016	0	5	0	35	ALONDRA 110/*2 IAS 54/6	NO PEDIGREE
444	2019	480	0.1	10	20	0	2018	0	30	20	10	2017	0	10	5	0	2016	0	0	0	10	OR 8300801	CLEOPATRA/PICHON//ZENSONTLI
445	2019	481	80	10	50	0	2018	0	10	20	10	2017	0	15	5	0	2016	0	0	0	20	KM 238	(WEINENSTEPHAN 378 X MIRONOVSKAIA 808) X SAN PASTORE
446	2019	482	80	10	60	0	2018	0	20	20	20	2017	0	15	25	0	2016	0	5	0	15	SMH -2428	NO PEDIGREE
447	2019	483	80	40	20	0	2018	0	40	10	10	2017	0	15	0.1	0	2016	0	0	0	0.1	SAPPO	WEIBULL177-62/WEIBULL 176-62
448	2019	484	80	40	30	0	2018	0	30	0	40	2017	0	45	10	0	2016	0	0	0	30	CI 14119 /Pm 2+/
449	2019	485	80	30	30	0	2018	0	30	0	30	2017	0	30	20	0	2016	0	0	0	20	CI 14120 /Pm 3a/
450	2019	486	50	20	50	0	2018	0	20	0	30	2017	0	10	25	0	2016	0	0	0	10	CI 14121 /Pm 36/
451	2019	487	0	10	10	0	2018	0	10	15	15	2017	0	25	25	0	2016	0	0	0	30	CI 14122 /Pm 3c/
452	2019	488	80	40	30	0	2018	0	30	0	50	2017	0	25	15	0	2016	0	10	0	45	COKER 983
453	2019	489	80	40	10	0	2018	0	30	20	30	2017	0	10	30	0	2016	*	*	*	*	COKER 983
454	2019	490	60	20	30	0	2018	0	20	0	30	2017	0	15	20	0	2016	0	0	0	60	COKER 983
455	2019	491	0	10	20	0	2018	0	20	0	30	2017	0	10	0.1	0.1	2016	0	5	0	60	COKER 983
456	2019	492	0.1	10	30	0	2018	0	10	0	30	2017	0	10	0.1	0	2016	0	5	0	40	COKER 983
457	2019	493	0.1	10	30	0	2018	0	20	10	20	2017	0	10	5	0.1	2016	0	10	0	45	DOLOMIT
458	2019	494	20	10	30	0	2018	0	30	20	10	2017	0	15	35	0	2016	0	5	0	15	DOLOMIT
459	2019	495	20	10	30	0	2018	0	40	20	10	2017	0	15	5	0.1	2016	0	0	0	10	DOLOMIT
460	2019	496	20	10	30	0	2018	0	40	10	10	2017	0	10	15	0	2016	0	0	0	10	DOLOMIT
461	2019	497	20	10	30	0	2018	0	40	20	10	2017	0	20	5	0	2016	0	0	0	5	DOLOMIT
462	2019	498	60	20	40	0	2018	0	30	20	10	2017	0	25	20	0	2016	*	*	*	*	COKER 747 (Pm 6)	NO PEDIGREE
463	2019	499	50	10	70	0	2018	0	10	0	40	2017	0	10	60	0	2016	0	0	0	50	COKER 983 (Pm 5+Pm 6)	NO PEDIGREE
464	2019	500	50	10	70	0	2018	0	0	20	30	2017	0	10	55	0	2016	0	5	0	45	MD 81220 -44	MD 55-286-21/BEZOSTAJA
465	2019	501	50	10	60	0	2018	0	0	0	40	2017	0	10	50	0	2016	0	0	0	10	VA 90-52-49	HUNTER/WHEELER
466	2019	502	30	10	60	0	2018	0	10	20	30	2017	0	10	30	0	2016	0	10	0	70	VA 90-52-82	VA 79-52-6/GO 4779
467	2019	503	40	10	20	0	2018	0	0	20	20	2017	0	20	0.1	0	2016	0	0	0	60	VA 90-52-93	FL 737-63-12-2-12/TYLER/5/CI 13836/9*CC//WLR/3/SVRN/4/FLND/6/TYL
468	2019	504	0.1	20	60	0	2018	0	30	40	20	2017	0	30	35	0	2016	0	0	0	70	SC 880258	SL4/64-78/6/TIFT.72-60/ARTHUR 71/2/GABOTA/3/LOURIN II/4/TIFT.72-60/ARTHUR 71/5/B
469	2019	505	30	20	0.1	0.1	2018	0	0	0	40	2017	0	10	0.1	0	2016	0	10	0	60	SC 880831	CIQENA/COKER 76-22/21 F 172185/3/ HOLLY E/4/ SLN/64-78/6/ TIFT 72-60/ARTHUR 71
470	2019	506	50	10	0.1	0.1	2018	0	0	0	40	2017	0	10	0.1	0	2016	0	5	0	60	GA 85323-C 15-2	FL 302/KAY
471	2019	507	50	20	30	0	2018	0	30	30	10	2017	0	10	15	0	2016	0	20	0	5	GA 83213-13-1-5	76194 RA 6//IPM 81-2093/C 797
472	2019	508	50	20	30	0	2018	0	30	20	10	2017	0	20	15	0	2016	0	5	0	5	GA 83228-4-4-2	MD 73005/73-1-5-2-3// C797/CALDWELL
473	2019	509	40	10	0.1	0	2018	0	0	30	20	2017	0	15	0.1	0.1	2016	0	0	0	50	GA 841465-2-1-1-3	C 762/FL 302//76-34
474	2019	510	60	10	10	0	2018	0	0	0	40	2017	0	10	5	0.1	2016	0	0	0	50	GA 841465-2-1-1-4	C 762/FL 302//76-34
475	2019	511	60	10	70	0	2018	0	10	50	0	2017	0	10	25	0	2016	0	0	0	50	GA 84034-1-4-3-1	72-22-5/C916//76-9-2-4-5
476	2019	512	60	10	70	0	2018	0	20	50	20	2017	0	10	25	0	2016	0	0	0	50	84 C -34 -1	SALUDA/84 VA63//COKER 82-28/COKER 84-33
477	2019	513	0	60	0	0	2018	0	30	40	30	2017	0	15	70	0	2016	0	0	0	80	83 C -7 -1	FL 737-63-12-2-12/TYLER//T 70-302/NAPB 316A-78
478	2019	514	40	10	20	0	2018	0	0	40	50	2017	0	15	5	10	2016	0	0	0	60	83146 C -1-9-6-3-1	BENHUR B//ARTHUR TYPE/KNOX TYPE/3/ARTHUR TYPE/NY 5715 AB-3B-2/TYLER//AUBURN
479	2019	515	10	10	20	0	2018	0	0	0	30	2017	0	10	0	15	2016	0	5	0	60	83597 A1 -1 -3 -2 -1	CAR422-ANA/TYLER/4/BEHUR B//ARTHUR TYPE/KNOX TYPE/3/ ARTHUR TYPE/NY 5715 AB-3B-2
480	2019	516	0	20	20	0	2018	0	50	0	20	2017	0	15	25	0	2016	0	20	0	5	HLEBNA	HLEBNA
481	2019	517	0	20	10	0	2018	0	40	0	15	2017	0	30	0	20	2016	0	10	0	20	NS – 3205	NS – 3205
482	2019	518	0	10	0.1	0	2018	0	40	0	10	2017	0	20	0	30	2016	0	0	0	30	NOVOSADSKA	NOVOSADSKA
483	2019	519	0	10	10	0	2018	0	30	10	10	2017	0	15	10	0	2016	0	0	0	5	CH 75108	HOESER 480-73-EIGER
484	2019	520	0	10	70	0	2018	0	30	10	10	2017	0	15	5	0	2016	0	0	0	10	CH 75448	H 86 R 402,((AEGILOPS SQUARROSA 33) T. DICOCCUM 119) BLE TENDRE?)//(VPM/MOISSON)
485	2019	521	0.1	10	60	0	2018	0	10	40	0	2017	0	15	10	10	2016	0	0	0.1	0	NRPB 88 – 1722	MULIN X MISSION
486	2019	522	0.1	10	10	0	2018	0	30	15	10	2017	0	20	15	0	2016	0	0	0	0	FR 91.6	BOUTY/R3.7//157.6/VASCO
487	2019	523	0	10	70	0	2018	0	10	20	10	2017	0	10	10	0	2016	0	0	0	0	FR 91.16	SECOND CYCLE OF RECURRENT SELECTION FROM A PYRAMIDAL CROSS WITH 16 PARENTS
488	2019	524	0	10	70	0	2018	0	40	0	40	2017	0	40	30	0	2016	0	15	0	25	SR 5	SR 5
489	2019	525	0.1	10	60	0	2018	0	0	60	0	2017	0	15	40	0	2016	0	0	0	50	SR 6	SR 6
490	2019	526	0.1	20	60	0	2018	0	0	60	20	2017	0	30	25	0	2016	0	0	0	30	SR 8	SR 8
491	2019	527	0.1	10	60	0	2018	0	0	30	30	2017	0	15	25	0	2016	0	5	0	20	SR 13	SR 13
492	2019	528	0.1	10	70	0	2018	0	0	50	50	2017	0	25	10	0	2016	0	0	0	25	SR 10	SR 10
493	2019	529	0.1	20	70	0	2018	0	30	30	40	2017	0	30	20	0	2016	0	0	0	20	SR 1	SR 1
494	2019	530	0.1	10	70	0	2018	0	30	10	30	2017	0	10	5	0	2016	0	10	0	10	SR 14	SR 14
495	2019	531	30	30	20	0	2018	0	10	0	30	2017	0	10	10	0.1	2016	0	0	0	10	SR 16	SR 16
496	2019	532	0	10	10	0	2018	0	30	50	20	2017	0	15	55	0	2016	0	0	0	60	HOPE	HOPE
497	2019	534	0	10	60	0	2018	0	20	30	20	2017	0	30	30	0	2016	0	25	0	40	HOPE 1 D	NO PEDIGREE
498	2019	535	0	30	30	0	2018	0	20	30	10	2017	0	10	15	0	2016	0	10	0	20	D 117 -5 -12	NO PEDIGREE
499	2019	536	0	20	30	0	2018	0	0	30	0	2017	0	15	5	0	2016	0	5	0	20	DIMITROVKA 5-12	NO PEDIGREE
500	2019	537	0	20	30	0	2018	0	10	20	10	2017	0	15	10	0	2016	0	0	0	15	DIMITROVKA 5-2	NO PEDIGREE
501	2019	538	0	10	60	0	2018	0	10	40	0	2017	0	15	50	0	2016	0	10	0	40	ELITE LINES N.SAD Br.41	NO PEDIGREE
502	2019	539	0	20	20	0	2018	0	30	0	50	2017	0	30	5	0	2016	0	5	0	20	ELITE LINES N.SAD Br.348	NO PEDIGREE
503	2019	540	0	10	10	0	2018	0	10	0	40	2017	0	10	0.1	0	2016	0	5	0	25	ELITE LINES N.SAD Br.350	NO PEDIGREE
504	2019	541	0	10	20	0	2018	0	30	0	20	2017	0	15	0.1	0	2016	0	0	0	10	ELITE LINES N.SAD Br.400	NO PEDIGREE
505	2019	542	0	20	10	0	2018	0	40	0	10	2017	0	10	10	0	2016	0	0	0	15	ISEPTON Br.21	NO PEDIGREE
506	2019	543	0	10	10	0	2018	0	30	10	20	2017	0	10	10	0	2016	0	0	0	30	ISEPTON Br.139	NO PEDIGREE
507	2019	544	0.1	30	30	0	2018	0	60	0	30	2017	0	40	45	0	2016	0	10	0	25	ISEPTON Br.176	NO PEDIGREE
508	2019	545	0	10	0.1	0.1	2018	0	50	0	30	2017	0	40	15	0	2016	0	40	0	30	ISEPTON Br.186	NO PEDIGREE
509	2019	546	0	10	30	0	2018	0	30	10	20	2017	0	15	10	0	2016	0	30	0	20	STAMPELLI WW	NO PEDIGREE
510	2019	547	0	10	70	0	2018	0	40	20	40	2017	0	20	50	0	2016	0	30	0	60	IW -1984 Br.136	NO PEDIGREE
511	2019	548	0	10	70	0	2018	0	40	50	10	2017	0	15	55	0	2016	0	0	20	5	IW -1984 Br.148	NO PEDIGREE
512	2019	549	0	10	0.1	0.1	2018	0	20	0	60	2017	0	20	20	0	2016	0	0	0	50	IW -1984 Br.149	NO PEDIGREE
513	2019	550	0	10	0.1	0	2018	0	50	30	10	2017	0	10	10	0	2016	0	30	0	10	P 4379 – 80	RECORD/MEXICO 40/2/LP 10189, P4379-80
514	2019	551	0	10	40	0	2018	0	20	30	10	2017	0	10	20	0	2016	0	0	5	0	V 650	V 650
515	2019	552	0	10	0.1	0	2018	0	0	10	30	2017	0	15	10	0	2016	0	10	0	60	TANSEL	NO PEDIGREE
516	2019	553	0	10	30	0	2018	0	0	30	70	2017	0	15	10	5	2016	0	0	0	60	FUND 262	NO PEDIGREE
517	2019	554	0	20	60	0	2018	0	20	20	10	2017	0	10	5	0	2016	0	0	0	15	AK 211 -66	200-994/3969-30
518	2019	555	0	20	40	0	2018	0	40	0	50	2017	0	10	20	0	2016	0	0	0	25	ID 1623 -2	KORMORAN/AURORA/RUSSALKA/689A/ZG 2109-68
519	2019	556	0	20	10	0	2018	0	30	30	10	2017	0	20	20	0	2016	0	0	0	15	7202 103	US 60-43/3/7.17/R G/2/US 60-43
520	2019	557	0	20	30	0	2018	0	30	10	20	2017	0	10	5	0	2016	0	10	0	15	SSK – 1986/87 Br.30	NO PEDIGREE
521	2019	558	0	10	50	0	2018	0	40	0	40	2017	0	1	50	0	2016	0	0	0	50	HALLE STAMM 13471	NO PEDIGREE
522	2019	559	0	10	40	0	2018	0	40	0	20	2017	0	15	40	0	2016	0	30	0	60	WEINENSTEPHAN M 1	KOGA/3/LICHTI FRUH//LICHTI FRUH/SCHWARZER PERSISCHER
523	2019	561	30	20	10	0	2018	0	40	0	50	2017	0	40	10	0	2016	0	20	0	60	NORKA Xcc 8 /Pm1/
524	2019	562	0.1	0	60	0	2018	0	50	0	50	2017	0	20	40	0	2016	0	25	0	60	1978/79	NO PEDIGREE
525	2019	564	0	30	0.1	0.1	2018	0	60	0	30	2017	0	10	10	0	2016	0	5	0	25	KRAJINKA
526	2019	565	0	10	50	0	2018	0	40	0	50	2017	0	35	60	0	2016	0	10	0	20	MORAVA
527	2019	566	0.1	10	50	0	2018	0	50	0	40	2017	0	20	55	0	2016	0	15	0	35	KRAGUJEVAČKA 56
528	2019	567	0	10	50	0	2018	0	60	0	40	2017	0	40	45	0	2016	0	30	0	20	SAVA
529	2019	568	0	10	40	0	2018	0	50	0	50	2017	0	20	35	10	2016	0	30	0	60	KOSMAJKA
530	2019	569	0	10	30	0	2018	0	50	0	50	2017	0	20	30	0	2016	0	20	0	50	ZLATNA DOLINA
531	2019	570	0	10	40	0	2018	0	40	0	60	2017	0	40	40	0	2016	0	30	0	40	NOVOSADSKA RANA 2
532	2019	571	0	10	40	0	2018	0	40	0	50	2017	0	20	40	0	2016	0	20	0	40	PARTIZANKA
533	2019	572	0	10	40	0	2018	0	40	0	60	2017	0	25	40	0	2016	0	20	0	45	ORAŠANKA
534	2019	573	0	10	30	0	2018	0	40	10	50	2017	0	20	30	0	2016	0	30	0	50	ŠUMADIJA
535	2019	574	0	10	20	0	2018	0	40	0	40	2017	0	25	10	0	2016	0	30	0	60	ZASTAVA
536	2019	575	0.1	10	60	0	2018	0	50	10	40	2017	0	60	30	0	2016	0	25	0	45	BISERKA
537	2019	576	0	10	30	0	2018	0	40	0	20	2017	0	50	40	0	2016	0	20	0	40	BEZOSTAJA
538	2019	577	0	10	40	0	2018	0	50	0	20	2017	0	40	40	15	2016	0	20	0	50	GRUŽANKA
539	2019	578	0.1	10	30	0.1	2018	0	50	0	40	2017	0	30	60	0	2016	0	15	0	70	KRAGUJEVČANKA 58
540	2019	579	0	10	20	0.1	2018	0	40	0	20	2017	0	35	30	0	2016	0	15	0	10	JUGOSLAVIJA
541	2019	580	0	10	20	0.1	2018	0	40	0	30	2017	0	45	30	0	2016	0	30	0	50	MAČVANKA 2
542	2019	581	0	30	30	0	2018	0	50	0	30	2017	0	40	20	0	2016	0	30	0	10	POSAVKA 2
543	2019	582	0.1	20	0.1	10	2018	0	50	0	50	2017	0	40	0	10	2016	0	20	0	60	POMORAVKA
544	2019	583	30	10	0.1	0	2018	0	40	0	30	2017	0	20	20	10	2016	0	30	0	40	KOLUBARA
545	2019	584	20	10	30	0	2018	0	50	0	20	2017	0	25	15	15	2016	0	25	0	30	ZELENGORA
546	2019	585	0	10	20	0	2018	0	50	0	20	2017	0	15	20	0	2016	0	25	0	15	ISKRA
547	2019	586	0	20	10	0	2018	0	50	0	20	2017	0	20	10	5	2016	0	25	0	15	UNA
548	2019	587	0	30	20	0	2018	0	60	0	30	2017	0	30	60	0	2016	0	15	0	25	UNA
549	2019	588	0	10	0.1	0.1	2018	0	60	0	30	2017	0	40	10	0	2016	0	40	0	55	BARANJKA
550	2019	589	0	20	30	0	2018	0	60	0	20	2017	0	25	30	0	2016	0	40	0	10	DOBRA
551	2019	590	0.1	10	10	0	2018	0	50	0	10	2017	0	20	20	0	2016	0	25	0	15	NOVA MARIJA
552	2019	591	20	20	10	0	2018	0	60	0	40	2017	0	30	25	0	2016	0	30	0	60	NOVA ZLATNA
553	2019	592	0.1	30	10	0	2018	0	60	0	20	2017	0	30	10	10	2016	0	40	0	15	MOSLAVKA
554	2019	593	30	20	0.1	0	2018	0	60	0	20	2017	0	40	0	20	2016	0	40	0	10	SUPER ZLATNA
555	2019	594	30	30	20	0	2018	0	60	0	20	2017	0	40	30	10	2016	0	30	0	20	BEOGRADSKA KRUPNA
556	2019	595	20	20	30	0	2018	0	60	0	30	2017	0	50	20	0	2016	0	25	0	30	ZLATOKOSA
557	2019	596	0	20	60	0	2018	0	60	0	20	2017	0	45	20	0	2016	0	20	0	25	VUČEDOLKA
558	2019	597	0	0	70	0	2018	0	50	0	50	2017	0	15	50	0	2016	0	30	0	40	SKOPLJANKA
559	2019	598	0	20	40	0	2018	0	50	0	30	2017	0	30	30	0	2016	0	40	0	20	OSJEČANKA
560	2019	599	0	20	20	0	2018	0	50	0	30	2017	0	30	25	0	2016	0	40	0	30	NOVOSADSKA CRVENA
561	2019	600	0	30	30	0	2018	0	40	20	10	2017	0	20	30	0	2016	0	5	0	0	FR 83-2	MARIS HUNTSMAN/2/VPM/MOISSON(4)/3/RAZON/TALENT,C 39
562	2019	601	0	30	20	0	2018	0	30	20	10	2017	0	15	25	0	2016	0	15	0	0	FR 832	MARIS HUNTSMAN/2/VPM/MOISSON(4)/3/RAZON/TALENT,C 39
563	2019	602	0	20	10	0	2018	0	0	0	50	2017	0	20	0.1	0	2016	0	0	0	60	SR -9 G
564	2019	603	0	30	40	0	2018	0	60	20	10	2017	0	30	0.1	0	2016	0	30	0	50	SR -17
565	2019	604	0	20	30	0	2018	0	30	20	10	2017	0	20	0.1	0	2016	0	20	0	40	SR -21
566	2019	605	0	30	30	0	2018	0	20	30	20	2017	0	30	0.1	0	2016	0	40	0	70	SR -22
567	2019	607	0	40	0.1	10	2018	0	40	30	30	2017	0	30	30	0	2016	0	40	0	70	SR -25
568	2019	608	0	20	40	0	2018	0	30	0	30	2017	0	30	40	0	2016	0	40	0	30	SR -26
569	2019	609	0	30	10	0	2018	0	40	30	10	2017	0	40	25	0	2016	0	30	0	30	SR -27
570	2019	610	0	40	40	0	2018	0	50	0	30	2017	0	40	20	0	2016	0	40	0	30	SR -29
571	2019	611	0	40	30	0	2018	0	60	20	10	2017	0	35	20	0	2016	0	20	0	40	SR -30
572	2019	612	40	40	40	0	2018	0	50	0	30	2017	0	30	25	0	2016	0	50	0	45	SR -32
573	2019	613	30	30	40	0	2018	0	50	20	30	2017	0	40	30	0	2016	0	50	0	50	SR -33
574	2019	614	30	30	60	0	2018	0	40	30	0	2017	0	30	25	0	2016	0	50	0	50	SR -37
575	2019	615	30	40	10	0	2018	0	60	0	30	2017	0	30	0.1	0	2016	0	50	0	20	SR -11
576	2019	616	30	40	0.1	0.1	2018	0	60	0	20	2017	0	35	0.1	0	2016	0	50	0	30	SR -9 E
577	2019	617	20	30	20	0	2018	0	40	20	20	2017	0	30	0.1	0.1	2016	0	45	0	30	SR –Tt 1
578	2019	618	20	30	30	0	2018	0	40	0	30	2017	0	40	0.1	0	2016	0	10	0	40	SR 9 B
579	2019	619	30	30	20	0	2018	0	40	20	30	2017	0	30	0.1	0	2016	0	30	0	35	CHANCELLOR	CHANCELLOR
580	2019	620	30	30	50	0	2018	0	40	50	10	2017	0	30	10	0	2016	0	40	0	50	Ci 14114 /Pm1/
581	2019	621	30	50	0.1	10	2018	0	40	0	50	2017	0	20	20	0	2016	0	30	0	60	Ci 14118 /Pm2/
582	2019	622	20	40	0.1	10	2018	0	50	0	40	2017	0	30	20	0	2016	0	10	0	55	Ci 14119 /Pm2 /
583	2019	623	30	30	10	10	2018	0	50	0	40	2017	0	15	10	0	2016	0	10	0	60	Ci 14120 /Pm3a/
584	2019	624	30	40	0.1	10	2018	0	60	0	40	2017	0	20	0.1	0.1	2016	0	20	0	60	Ci 14121 /Pm3b/
585	2019	625	20	30	0.1	10	2018	0	40	20	40	2017	0	15	0.1	0.1	2016	0	20	0	50	Ci 14122 /Pm3c/
586	2019	626	30	50	0.1	0.1	2018	0	50	30	20	2017	0	10	0.1	0.1	2016	0	20	0	50	Ci 14123 /Pm4 /
587	2019	627	20	50	0.1	0.1	2018	0	50	20	30	2017	0	10	0.1	0	2016	0	15	0	50	Ci 14124 /Pm4 /
588	2019	628	30	50	0.1	0.1	2018	0	50	20	30	2017	0	20	0.1	0.1	2016	0	20	0	60	Ci 14125 /Pm5 /
589	2019	629	30	50	0.1	0.1	2018	0	50	10	40	2017	0	15	0.1	0	2016	0	20	0	50	Ci 4055718 /Pm2+Pm6/
590	2019	630	30	50	30	0	2018	0	20	20	40	2017	0	10	0.1	0	2016	0	20	0	40	Ci 14189 /Pm 7/
591	2019	631	30	40	30	10	2018	0	20	20	40	2017	0	10	0.1	10	2016	0	20	0	50	Pi 361879 /Pm8/	NO PEDIGREE
592	2019	632	20	40	0.1	10	2018	0	30	20	40	2017	0	10	5	0.1	2016	0	15	0	20	Ci 15888 /Ma/	NO PEDIGREE
593	2019	633	20	40	0.1	10	2018	0	50	10	40	2017	0	15	0.1	10	2016	0	30	0	0.1	Ci 15886	NO PEDIGREE
594	2019	634	20	40	0.1	0.1	2018	0	50	0	30	2017	0	15	0.1	5	2016	0	30	0	60	Ci 15887	NO PEDIGREE
595	2019	635	20	40	0.1	10	2018	0	30	10	30	2017	0	20	0	5	2016	0	30	0	55	Ci 17739	NO PEDIGREE
596	2019	636	20	30	10	0.1	2018	0	40	0	30	2017	0	10	0.1	5	2016	0	20	0	50	Ci 17760	NO PEDIGREE
597	2019	637	30	30	50	0	2018	0	0	40	40	2017	0	10	25	0	2016	0	30	0	40	AMIGO /Pm 17/	AMIGO
598	2019	638	0	20	30	0	2018	0	0	20	40	2017	0	10	10	0	2016	0	10	0	40	CHANCELLOR	CHANCELLOR
599	2019	639	0	20	0.1	0.1	2018	0	0	20	50	2017	0	10	15	0	2016	0	10	0	45	COKER 747 /Pm6/	NO PEDIGREE
600	2019	641	30	0	0.1	10	2018	0	40	0	40	2017	0	15	0.1	0	2016	0	20	0	55	87467 -14 -1 -4
601	2019	642	0	10	30	0	2018	0	40	0	60	2017	0	20	0.1	0	2016	0	10	0	50	87105 -1-2-2-3
602	2019	643	0.1	10	60	0	2018	0	0	0	15	2017	0	10	5	0	2016	0	5	0	15	87340-1-3-7-1
603	2019	644	0.1	10	60	0	2018	0	30	0	20	2017	0	10	0.1	0	2016	0	5	0	30	LA 86819-xxx-2
604	2019	645	0	10	60	0	2018	0	20	10	0	2017	0	10	0	0.1	2016	0	5	0	15	OH 521
605	2019	646	0	10	40	0	2018	0	0	30	20	2017	0	10	0.1	0	2016	0	0.1	15	0.1	FR 94.3
606	2019	647	0	20	40	0	2018	0	0	30	20	2017	0	15	10	0	2016	0	0.1	10	0.1	FR 94.14
607	2019	648	0	10	70	0	2018	0	20	40	30	2017	0	15	40	0	2016	0	15	10	0.1	FR 94.18
608	2019	649	0	10	70	0	2018	0	0	50	0	2017	0	20	20	0	2016	0	0.1	0	60	KV 149	Triticum aestivum var.veletinum - compactoides
609	2019	650	0	20	50	0	2018	0	0	0	60	2017	0	25	0	0	2016	0	10	0	20	KV 151	Triticum aestivum var.lutescens (Chinese spring)
610	2019	651	0	20	10	0	2018	0	0	0	60	2017	0	10	1	0	2016	0	0.1	10	15	KV 152	Triticum abyssinicum (Triticum aethiopium) Jacubs
611	2019	652	0.1	10	0	0	2018	0	0	0	0	2017	0	15	0	0.1	2016	0	0	0	5	KV 154	Triticum paleocolchicum Men. (Triticum georgicum Dek.)
612	2019	653	0.1	10	0	0	2018	0	0	0	0	2017	0	10	0	0.1	2016	0	0	0	5	KV 155	Triticum paleocolchicum
613	2019	654	10	20	60	0	2018	0	0	20	50	2017	0	20	20	0	2016	0	20	0	30	KV 156	Triticum vavilovi var.vaneum Jacubs
614	2019	655	20	20	10	0	2018	0	20	10	0	2017	0	10	15	0	2016	0	10	0	0.1	KV 157	Triticum macha var.subletshumicum i paleo-imereticum
615	2019	656	30	10	0.1	0	2018	0	0	0	0	2017	0	15	0	0.1	2016	0	15	0	0.1	KV 160	Triticum dicoccoides var.aaronsohni; Tr.mucha var. sub-megrelicum
616	2019	657	30	10	60	0	2018	0	0	0	0	2017	0	15	0	5	2016	0	5	0	30	KV 161	Triticum boeoticum var.boeoticum Boiss
617	2019	658	0	20	10	0	2018	0	0	10	0	2017	0	10	15	0	2016	0	20	0	30	KV 163	Triticum monococcum L. var.vulgare Korn
618	2019	659	50	10	50	0	2018	0	0	0	30	2017	0	25	30	0	2016	0	25	0	20	KV 167	Triticum dicoccoides Korn var.kotschyanum Schulz
619	2019	660	0	0	80	0	2018	0	20	10	0	2017	0	20	30	0	2016	0	10	0	60	KV 168	Triticum dicoccum Schubl var.arras Hochst, var.farum Korn, var.atratum Korn
620	2019	661	0.1	10	0	0.1	2018	0	0	0	0	2017	0	15	0	5	2016	0	10	0	5	KV 169	Triticum dicoccum Schubl var.atratum, var.farum, var.rufum Korn
621	2019	662	60	50	50	0	2018	0	20	0	40	2017	0	50	40	0	2016	0	30	0	50	KV 170	Triticum dicoccum var.atratum, var.albira mosum, var.fuchsci Korn
622	2019	663	80	10	20	0	2018	0	0	0	0	2017	0	15	1	0	2016	0	0	0	5	KV 171	Triticum dicoccum var.atratum, var.farum, var.rufum Korn
623	2019	664	0	0	80	0	2018	0	80	0	0	2017	0	55	45	0	2016	0	50	10	10	KV 173	Triticum diccocum var. Melanopus Korn
624	2019	665	20	20	30	0	2018	0	10	0	60	2017	0	10	15	0.1	2016	0	0.1	0	40	KV 174	Triticum durum var.africanum Korn
625	2019	666	50	10	0.1	0	2018	0	0	0	20	2017	0	10	0.1	0	2016	0	0	0	0.1	KV 175	Triticum durum var.hordeiforme, var. affine Korn
626	2019	667	50	10	0.1	0	2018	0	0	0	30	2017	0	15	0.1	0	2016	0	0	0	0.1	KV 176	Triticum durum var.murciense Korn
627	2019	668	0	20	10	0	2018	0	20	0	20	2017	0	30	0	10	2016	0	0	0	0.1	KV 177	Triticum diccocum var. Obscurum Korn; Tr. orientale Perc.var.insigne;Tr carthlic
628	2019	669	0	40	70	0	2018	0	10	30	0	2017	0	10	10	0	2016	0	0	0	0.1	KV 178	Triticum diccocum var. fuliginosum Zhuk
629	2019	670	0	10	60	0	2018	0	0	20	0	2017	0	10	0.1	0	2016	0	0	0	0.1	KV 179	Triticum polonicum L. var.vestitium Korn, var.gracile, var. villosum Desv
630	2019	671	0	10	60	0	2018	0	0	30	0	2017	0	10	15	0	2016	0	10	0	5	KV 180	Triticum polonicum var.ispahanicum Korn
631	2019	672	80	40	60	0	2018	0	0	0	80	2017	0	40	20	0	2016	0	10	0	40	KV 181	Triticum turgidum L. var.nigrobarbatum Korn, var. dreischianum, var.linnaenum
632	2019	673	50	40	60	0	2018	0	20	0	20	2017	0	30	30	0	2016	0	20	0	20	KV 182	Triticum compactum Host var.icterinum Korn, var.humboldtii Korn, var.fetisowii
633	2019	674	80	50	50	0	2018	0	20	0	60	2017	0	40	10	0	2016	0	30	0	50	KV 183	Tritcum macha Deket var.creticum Korn var. sub-letschumicum, var. paleo-imeretic
634	2019	675	80	10	0.1	0	2018	0	0	0	10	2017	0	10	0	0	2016	0	30	0	10	KV 183	Triticum macha Dekert var. creticum Korn
635	2019	676	80	10	0.1	0	2018	0	20	0	50	2017	0	15	0.1	0	2016	0	0	0	0.1	KV 183	Triticum macha Dekert var sub-letschumicum
636	2019	677	60	10	20	0	2018	0	0	0	10	2017	0	15	5	0	2016	0	0.1	0	0.1	KV 184	Triticum paleocolchicum; Tr. spelta L. Men(Tr. georgicum Dek); var.duhamelianum
637	2019	678	60	10	0.1	0	2018	0	80	0	0	2017	0	20	0.1	0	2016	0	0	0	0.1	KV 184
638	2019	679	50	20	60	0	2018	0	0	0	0	2017	0	40	10	0	2016	0	15	0	55	KV 185	Triticum sphaerococcum var.votundatum, var. Duhamelianum
639	2019	680	30	20	60	0	2018	0	0	30	0	2017	0	15	10	0	2016	0	0	0	0.1	KV 186	Tritcum sphaerococcum var.rubiginosum Perc
640	2019	681	60	30	60	0	2018	0	60	0	10	2017	0	15	0.1	0	2016	0	40	0	60	KV 188	Triticum aestivum var.lutescens Alef, var.albidum Alef var.alborubrum Korn
641	2019	682	40	10	40	0	2018	0	0	10	0	2017	0	15	10	0	2016	0	0	0	30	KV 189	Triticum aestivum var.erytoroleucom Korn
642	2019	683	50	10	50	0	2018	0	0	0	80	2017	0	10	20	0	2016	0	0	0	60	KV 190	Triticum aestivum var.grecum Korn, var.lutescens Alef, var. subbrbarossa Vavilov
643	2019	684	40	40	30	0	2018	0	20	0	20	2017	0	10	0.1	0	2016	0	5	0	40	KV 191	Triticum aestivum var.turcomanicum Kob, var.lut-inflatum Vav, var. glaucolutesce
644	2019	685	40	40	60	0	2018	0	20	20	30	2017	0	10	10	0.1	2016	0	5	0	10	KV 192
645	2019	686	70	10	20	10	2018	0	0	0	80	2017	0	15	0.1	0.1	2016	0	0	0	50	KV 193
646	2019	687	0.1	20	20	0	2018	0	40	20	0	2017	0	20	0.1	0.1	2016	0	10	0	30	BREEDING LINE
647	2019	688	40	20	30	0	2018	0	0	30	0	2017	0	15	0	0.1	2016	0	10	0	3	BREEDING LINE
648	2019	689	0.1	10	20	0	2018	0	10	20	80	2017	0	10	0	0.1	2016	0	10	0	10	BREEDING LINE
649	2019	690	0	40	30	0	2018	0	10	0	10	2017	0	45	5	0	2016	0	30	0	60	BREEDING LINE
650	2019	691	10	10	40	0	2018	0	20	0	0	2017	0	15	0.1	0	2016	0	15	0	40	BREEDING LINE
651	2019	692	0.1	20	40	0	2018	0	20	10	10	2017	0	15	0	0.1	2016	0	15	0	40	BREEDING LINE
652	2019	693	50	40	20	0	2018	0	20	0	10	2017	0	10	10	0	2016	0	20	0	15	BREEDING LINE
653	2019	694	40	30	20	0	2018	0	20	20	20	2017	0	15	0	0.1	2016	0	20	0	5	BREEDING LINE
654	2019	695	50	30	20	0	2018	0	50	50	50	2017	0	35	0	0.1	2016	0	25	0	60	BREEDING LINE
655	2019	696	40	10	60	0	2018	0	0	0	60	2017	0	10	5	0	2016	0	20	0	45	BREEDING LINE
656	2019	697	30	20	60	0	2018	0	10	10	60	2017	0	10	0	10	2016	0	20	0	40	BREEDING LINE
657	2019	698	10	20	40	0.1	2018	0	0	0	80	2017	0	25	0	25	2016	0	25	0	60	BREEDING LINE
658	2019	699	50	40	30	0.1	2018	0	30	30	30	2017	0	25	0.1	15	2016	0	15	0	50	BREEDING LINE
659	2019	700	60	30	30	0.1	2018	0	20	20	60	2017	0	40	55	0	2016	0	15	0	40	BREEDING LINE
660	2019	701	60	30	70	0	2018	0	0	0	80	2017	0	15	20	0	2016	0	30	0	60	BREEDING LINE
661	2019	702	60	30	70	0	2018	0	50	50	40	2017	0	30	20	0	2016	0	40	0	45	BREEDING LINE
662	2019	703	80	30	70	0	2018	0	20	20	60	2017	0	25	10	10	2016	0	0	0	70	BREEDING LINE
663	2019	704	80	30	70	0	2018	0	10	10	80	2017	0	20	30	0	2016	0	0	0	75	BREEDING LINE
664	2019	705	60	20	50	0	2018	0	10	10	20	2017	0	15	0	10	2016	0	30	0	30	BREEDING LINE
665	2019	706	60	20	50	0	2018	0	30	30	40	2017	0	15	0.1	10	2016	0	30	0	30	BREEDING LINE
666	2019	707	50	20	30	0	2018	0	10	10	30	2017	0	15	0	10	2016	0	20	0	25	BREEDING LINE
667	2019	708	0	20	50	0	2018	0	30	30	40	2017	0	20	25	10	2016	0	30	0	40	BREEDING LINE
668	2019	709	0	20	50	0	2018	0	0	0	60	2017	0	15	10	0	2016	0	10	0	10	BREEDING LINE
669	2019	789	0	20	10	0	2018	0	5	0	0	2017	0	15	20	5	2016	0	10	0	15		KM 44/89 x NOV. RANA 5
670	2019	790	0	20	10	0	2018	0	10	0	10	2017	0	15	20	0.1	2016	0	20	0	20		KM 47/89 x NS 2960
671	2019	791	0	10	20	0	2018	0	10	0	10	2017	0	15	0.1	0	2016	0	0.1	30	20		KM 47/89 x NS 2960
672	2019	792	0	20	20	0	2018	0	5	10	0	2017	0	15	15	0	2016	0	10	0	15		KM 47/89 x NS 2960
673	2019	793	0.1	10	40	0	2018	0	30	20	0	2017	0	10	15	0.1	2016	0	15	0	20		KM 47/89 x NS 2960
674	2019	794	0	10	20	0	2018	0	20	20	5	2017	0	10	10	0.1	2016	0	5	0	0.1		KM 47/89 x NS 2960
675	2019	795	0	10	10	0	2018	0	30	5	0	2017	0	15	15	0.1	2016	0	10	0	15		KM 47/89 x NS 2960
676	2019	796	0	10	10	0	2018	0	20	0	30	2017	0	10	0.1	0.1	2016	0	10	0	15		KM 47/89 x NS3722
677	2019	797	0	10	10	0	2018	0	20	0	20	2017	0	10	35	0	2016	0	20	0	30		KM 47/89 x NS3722
678	2019	798	0	10	10	0	2018	0	10	0	20	2017	0	10	0.1	0.1	2016	0	10	0	35		KM 47/89 x NS3722
679	2019	799	0	10	0.1	0	2018	0	5	0	20	2017	0	10	0	0.1	2016	0	15	0	30		KM 47/89 x NS 3722
680	2019	800	0	10	0.1	0	2018	0	0	0	20	2017	0	10	10	0	2016	0	10	0	20		KM 54/89 x VALJEVKA
681	2019	801	0	10	0.1	0	2018	0	0	0	10	2017	0	10	0	0.1	2016	0	10	0	15		KM 54/89 x VALJEVKA
682	2019	803	0	10	0.1	0	2018	0	10	0	10	2017	0	15	0	0.1	2016	0	10	0	15		KM 54/89 x VALJEVKA
683	2019	804	0	10	10	0	2018	0	0	0	20	2017	0	10	0	0.1	2016	0	5	0.1	20		KM 54/89 x VALJEVKA
684	2019	805	0	10	0.1	0	2018	0	20	0	40	2017	0	10	0	0.1	2016	0	10	0	25		KM 54/89 x VALJEVKA
685	2019	806	0	10	0.1	0	2018	0	0	0	20	2017	0	10	0.1	5	2016	0	10	0	60		KM 54/89 x VALJEVKA
686	2019	807	0	10	0.1	0	2018	0	10	0	20	2017	0	10	0	0.1	2016	0	10	0	40		KM 54/89 x NOV. RANA 5
687	2019	808	0	10	20	0	2018	0	20	0	10	2017	0	15	20	0	2016	0	20	0	15		KM 54/89 x NOV. RANA 5
688	2019	809	0	10	10	0	2018	0	30	0	40	2017	0	15	15	0.1	2016	0	15	0	20		KM 54/89 x NOV. RANA 5
689	2019	810	0	10	10	0	2018	0	0	0	30	2017	0	15	0.1	0	2016	0	10	0	20		KM 54/89 x NOV. RANA 5
690	2019	811	0	10	0.1	0	2018	0	0	0	10	2017	0	10	0	10	2016	0	20	0	15		KM 54/89 x NOV. RANA 5
691	2019	812	0	10	10	0	2018	0	0	0	40	2017	0	10	0.1	0.1	2016	0	10	0	40		KM 54/89 x NOV. RANA 5
692	2019	813	0	10	10	0	2018	0	10	0	60	2017	0	15	20	0.1	2016	0	10	0	45		KM 54/89 x NS 2960
693	2019	814	0	10	10	0	2018	0	10	0	80	2017	0	10	20	0.1	2016	0	20	0	50		KM 54/89 x NS 2960
694	2019	815	0	10	10	0	2018	0	0	0	40	2017	0	10	0.1	0	2016	0	0.1	0	40		KM 54/89 x NS 2960
695	2019	816	0	10	0.1	0	2018	0	20	0	20	2017	0	15	5	0	2016	0	15	0	40		KM 54/89 x NS 2960
696	2019	817	0	10	0.1	0	2018	0	0	0	30	2017	0	10	0.1	0.1	2016	0	0.1	0	20		KM 54/89 x NS 3722
697	2019	818	0	10	0.1	0	2018	0	0	0	60	2017	0	10	10	0.1	2016	0	0.1	0	30		KM 54/89 x NS 3722
698	2019	819	0	10	0.1	0	2018	0	0	0	40	2017	0	10	0.1	0	2016	0	0.1	0	15		KM 54/89 x NS 3722
699	2019	820	0	10	0.1	0	2018	0	0	0	20	2017	0	5	0.1	0	2016	0	10	0	10		KM 54/89 x NS 3722
700	2019	821	0	10	0.1	0	2018	0	0	0	10	2017	0	10	0	0	2016	0	15	0	10		KM 54/89 x NS 3722
701	2019	822	0	10	10	0	2018	0	30	0	30	2017	0	10	0.1	0	2016	0	15	0	15		KM 54/89 x NS 3722
702	2019	823	0	10	0.1	0	2018	0	10	0	20	2017	0	20	10	0	2016	0	10	0	15		KM 67/89 x VALJEVKA
703	2019	824	0	10	10	0	2018	0	20	0	10	2017	0	5	10	0	2016	0	5	0	10		KM 67/89 x VALJEVKA
704	2019	825	0	10	20	0	2018	0	30	0	30	2017	0	10	15	0	2016	0	15	0	15		KM 67/89 x NOV. RANA5
705	2019	826	0	20	40	0	2018	0	10	0	60	2017	0	15	10	0	2016	0	10	0	30		KM 67/89 x NOV. RANA5
706	2019	827	0	10	10	0.1	2018	0	10	0	20	2017	0	25	15	0	2016	0	15	0	20		KM 67/89 x NOV. RANA5
707	2019	828	0	10	30	0.1	2018	0	20	0	30	2017	0	15	35	0	2016	0	15	0	60		KM 67/89 X NS 3722
708	2019	829	0	20	50	0.1	2018	0	10	0	20	2017	0	15	50	0	2016	0	10	0	50		KM 122/89 x NS 3722
709	2019	830	0	10	20	0	2018	0	0	0	20	2017	0	20	20	0	2016	0	10	0	50		KM 122/89 x NS 3722
710	2019	831	0	20	30	0	2018	0	10	10	20	2017	0	10	0.1	0	2016	0	50	0	20		KM 122/89 x NS 3722
711	2019	832	0	10	20	0	2018	0	0	0	30	2017	0	10	20	0	2016	0	10	0	15		KM 122/89 x NS 3722
712	2019	833	0	10	30	0	2018	0	30	0	20	2017	0	10	20	0	2016	0	5	0	15		KM 122/89 x NS 3722
713	2019	834	0	20	0.1	0.1	2018	0	5	0	10	2017	0	20	0.1	0	2016	0	40	0	10		KM 122/89 x NS 3722
714	2019	835	0	10	0.1	0	2018	0	10	0	30	2017	0	10	0.1	0	2016	0	30	0	10		KM 137/89 x NOV. RANA5
715	2019	836	0	20	30	0	2018	0	10	0	10	2017	0	10	20	0	2016	0	20	0	10		KM 157/89 x 89 x NS 2960
716	2019	837	0	10	0.1	0	2018	0	0	0	40	2017	0	15	0.1	0	2016	0	10	0	15		KM 157/89 x 89 x NS 2960
717	2019	838	20	10	0.1	0	2018	0	0	0	30	2017	0	15	0.1	0	2016	0	10	0	10		KM 162/89 x NOV. RANA5
718	2019	839	0	10	0.1	0	2018	0	5	0	0	2017	0	10	0.1	0	2016	0	20	0	10		KM 162/89 x NOV. RANA5
719	2019	840	0	10	0.1	0	2018	0	5	0	0	2017	0	10	0.1	0	2016	0	20	0	10		KM162/89 x NS 2960
720	2019	841	0.1	10	0.1	0	2018	0	5	0	5	2017	0	10	0.1	0	2016	0	10	0	10		KM162/89 x NS 2960
721	2019	842	0	20	20	0	2018	0	0	0	5	2017	0	10	0.1	0	2016	0	20	0	15		KM162/89 x NS 2960
722	2019	843	0	20	30	0	2018	0	10	0	5	2017	0	10	0.1	0	2016	0	15	0	10		KM162/89 x NS 2960
723	2019	844	0	20	10	0	2018	0	5	0	0	2017	0	20	0.1	0	2016	0	20	0	15		KM 175/89 x VALJEVKA
724	2019	845	0	10	40	0	2018	0	20	0	20	2017	0	20	0.1	0	2016	0	20	0	20		KM 175/89 x VALJEVKA
725	2019	846	0	10	40	0	2018	0	10	0	20	2017	0	15	25	0	2016	0	15	0	20		KM 175/89 x VALJEVKA
726	2019	847	0	10	20	0	2018	0	5	0	5	2017	0	10	20	0	2016	0	0.1	0	20		KM 175/89 x NOV. RANA 5
727	2019	848	0	10	0.1	0	2018	0	0	0	5	2017	0	10	0.1	0.1	2016	0	5	0	15		KM 175/89 x NOV. RANA 5
728	2019	849	0	10	10	0	2018	0	0	0	30	2017	0	10	5	0	2016	0	10	0	25		KM 175/89 x NOV. RANA 5
729	2019	850	0	10	10	0	2018	0	0	0	20	2017	0	20	10	0	2016	0	0.1	0	20		KM 175/89 x NOV. RANA 5
730	2019	851	0	20	50	0	2018	0	0	0	40	2017	0	5	0.1	0.1	2016	0	10	0	10		KM 175/89 x NS 2960
731	2019	852	10	20	10	0	2018	0	0	0	30	2017	0	10	10	0	2016	0	10	0	20		KM 175/89 x NS 2960
732	2019	853	30	20	10	0	2018	0	0	0	10	2017	0	15	20	0	2016	0	20	0	10		KM 183/89 x VALJEVKA
733	2019	854	0	10	50	0	2018	0	10	0	30	2017	0	5	5	0	2016	0	5	0	20		KM 183/89 x VALJEVKA
734	2019	855	0	20	20	0	2018	0	10	0	30	2017	0	5	0.1	0	2016	0	0.1	0	15		KM 183/89 x VALJEVKA
735	2019	856	0	10	0.1	0	2018	0	10	0	20	2017	0	20	20	0	2016	0	0.1	0	20		KM 183/89 x VALJEVKA
736	2019	857	0	10	0.1	0	2018	0	0	0	30	2017	0	20	0.1	0	2016	0	5	0	30		KM 183/89 x VALJEVKA
737	2019	858	0	20	10	0	2018	0	5	0	30	2017	0	10	0.1	0	2016	0	5	0	10		KM 183/89 x NOV.RANA5
738	2019	859	0	10	0.1	0.1	2018	0	0	0	80	2017	0	10	0.1	0	2016	0	0.1	0	50		KM 183/89 x NOV.RANA5
739	2019	860	0	10	30	0	2018	0	0	0	80	2017	0	5	0.1	0	2016	0	0.1	0	45		KM 183/89 x NOV.RANA5
740	2019	861	0	10	50	0	2018	0	0	0	60	2017	0	10	10	0.1	2016	0	0.1	0	40		KM 193/89 x NOV. RANA 5
741	2019	862	0	10	30	0	2018	0	5	0	0	2017	0	10	0.1	0.1	2016	0	0.1	0	10		KM 193/89 x NOV. RANA 5
742	2019	863	20	20	50	0	2018	0	0	0	10	2017	0	25	10	0	2016	0	10	0	10		KM 193/89 x NS 2960
743	2019	864	20	10	20	0	2018	0	0	0	30	2017	0	15	0.1	0.1	2016	0	0.1	0	15		KM 193/89 x NS 2960
744	2019	865	0	10	20	0	2018	0	0	0	20	2017	0	10	5	0	2016	0	5	0	20		KM 193/89 x NS 2960
745	2019	866	0	20	10	0	2018	0	0	0	30	2017	0	10	20	0	2016	0	0.1	0	40		KM 193/89 x NS 2960
746	2019	867	0	10	20	0	2018	0	0	0	40	2017	0	10	20	0	2016	0	0.1	0	35		KM 193/89 x NS 2960
747	2019	868	0	10	20	0.1	2018	0	0	0	50	2017	0	25	15	0	2016	0	5	0	20		KM 193/89 x NS 3722
748	2019	869	0	10	0.1	0	2018	0	0	0	30	2017	0	10	20	0	2016	0	0.1	0	20		KM 193/89 x NS 3722
749	2019	870	0.1	10	0.1	0	2018	0	0	0	30	2017	0	15	30	0	2016	0	0.1	0	15		TR 386-16 x JEDINA x N. RANA 5
750	2019	871	0.1	10	0.1	0.1	2018	0	0	0	20	2017	0	15	30	0	2016	0	0.1	0	10		TR 386-16 x JEDINA x N. RANA 5
751	2019	872	10	20	70	0	2018	0	0	0	30	2017	0	30	50	0	2016	0	5	0	50		(TR 386-16 x JEDINA) x NS 3722
752	2019	873	10	10	10	0	2018	0	0	0	20	2017	0	25	30	0	2016	0	0.1	0	10		(C-39 x JEDINA) x NOV. RANA5
753	2019	874	0	10	20	0	2018	0	0	0	30	2017	0	20	40	5	2016	0	0.1	0	25		(C-39 x JEDINA) x NOV. RANA5
754	2019	875	0	20	40	0	2018	0	0	0	20	2017	0	25	55	0	2016	0	0.1	5	10		(C-39 x JEDINA) x NOV. RANA5
755	2019	876	0	20	20	0	2018	0	0	0	20	2017	0	15	25	0	2016	0	0.1	0	15		(C-39 x JEDINA) x NOV. RANA5
756	2019	877	0	10	10	0.1	2018	0	0	0	60	2017	0	40	0.1	0.1	2016	0	5	0	10		(C-39 x JEDINA) x NS 2960
757	2019	878	0	10	0.1	0.1	2018	0	0	0	60	2017	0	30	0.1	10	2016	0	5	0	5		(C-39 x JEDINA) x NS 2960
758	2019	879	0	10	10	0.1	2018	0	5	0	40	2017	0	30	10	5	2016	0	10	0	5		(C-39 x JEDINA) x NS 3722
759	2019	880	0	10	10	0.1	2018	0	0	0	40	2017	0	30	10	0	2016	0	5	0	5		(C-39 x JEDINA) x NS 3722
760	2019	881	0	20	10	0.1	2018	0	10	0	60	2017	0	35	15	0.1	2016	0	0.1	0	5		(C-39 x JEDINA) x NS 3722
761	2019	882	0	10	10	0	2018	0	0	0	0	2017	0	10	30	0	2016	0	0.1	0	0.1		(C-39 x JEDINA) x NS 3722
762	2019	883	0.1	10	10	0	2018	0	0	0	0	2017	0	10	60	0	2016	0	15	0	0.1		(C-39 x JEDINA) x NS 3722
763	2019	884	10	10	30	0	2018	0	0	0	0	2017	0	10	65	0	2016	0	10	0	5		(C-39 x JEDINA) x NS 3722
764	2019	885	0	10	10	0	2018	0	0	0	0	2017	0	10	55	0	2016	0	5	0	0.1		(C-39 x RODNA) x ITALIA
765	2019	886	0	10	30	0	2018	0	0	0	5	2017	0	15	55	0	2016	0	0.1	0	5		(C-39 x RODNA) x ITALIA
766	2019	887	0	20	30	0	2018	0	0	0	60	2017	0	30	55	0	2016	0	10	0	15		(C-39 x RODNA) x ITALIA
767	2019	888	0	20	50	0	2018	0	0	0	20	2017	0	35	40	0	2016	0	5	0	30		(C-39 x RODNA) x ITALIA
768	2019	889	0	10	20	0	2018	0	0	0	30	2017	0	25	65	0	2016	0	0.1	0	40		(C-39 x RODNA) x ITALIA
769	2019	890	0.1	10	0.1	0.1	2018	0	5	0	30	2017	0	20	35	0	2016	0	15	0	20		(SC 821520 x RODNA) x NS 2960
770	2019	891	0	10	0.1	0.1	2018	0	0	0	20	2017	0	10	5	0	2016	0	0.1	0	20		(SC 821520 x RANA NISKA) x NS 3722
771	2019	892	0	10	0.1	0.1	2018	0	0	0	10	2017	0	10	0.1	0	2016	0	0.1	0	10		(SC 821520 x RANA NISKA) x NS 3722
772	2019	893	0	10	10	0.1	2018	0	0	0	30	2017	0	15	20	0	2016	0	0.1	0	30		(SC 821520 x RANA NISKA) x NS 3722
773	2019	894	0.1	10	0.1	0	2018	0	0	0	5	2017	0	15	10	5	2016	0	0.1	0	10		(SC 821520 x RANA NISKA) x NS 3722
774	2019	895	50	10	50	0	2018	0	0	0	5	2017	0	10	45	0.1	2016	0	0.1	0	15		(SC 821520 x RANA NISKA) x NS 3722
775	2019	896	0.1	10	20	0	2018	0	0	0	40	2017	0	10	55	10	2016	0	0.1	0	35		(MD 73025-51 x JEDINA) x NS 3722
776	2019	897	30	10	30	0	2018	0	0	0	80	2017	0	10	50	0	2016	0	0.1	0	55		(MD 73025-51 x JEDINA) x NS 2960
777	2019	898	20	10	40	0	2018	0	0	0	20	2017	0	10	30	0	2016	0	0.1	0	50		(MD 73025-51 x JEDINA) x NS 2960
778	2019	899	40	10	30	0	2018	0	0	0	30	2017	0	10	30	0	2016	0	0.1	0	40		(MD 73025-51 x JEDINA) x NS 2960
779	2019	900	30	20	30	0	2018	0	0	0	80	2017	0	20	40	0	2016	0	0.1	0	45		(MD 73025-51 x JEDINA) x NS 2960
780	2019	901	30	10	40	0	2018	0	0	0	80	2017	0	15	25	0	2016	0	0.1	0	50		(MD 73025-51 x JEDINA) x NS 2960
781	2019	902	20	20	40	0	2018	0	10	0	60	2017	0	10	20	0	2016	0	0.1	0	55		(MD 73025-51 x JEDINA) x ITALIA
782	2019	903	10	20	40	0	2018	0	0	0	30	2017	0	10	10	0	2016	0	0.1	0	40		(MD 73025-51 x JEDINA) x ITALIA
783	2019	904	30	10	50	0	2018	0	0	0	40	2017	0	10	15	0	2016	0	0	0	50		(MD 73025-51 x RANA NISKA) x ITALIA
784	2019	905	10	30	20	0	2018	0	0	0	40	2017	0	15	10	0	2016	0	0	0	50		(MD 73025-51 x RANA NISKA) x ITALIA
785	2019	906	20	20	30	0	2018	0	0	0	60	2017	0	15	15	0	2016	0	0	0	40		(MD 73025-51 x RANA NISKA) x ITALIA
786	2019	907	30	20	50	0	2018	0	20	0	40	2017	0	15	40	0	2016	0	0	0	70		(MD 73025-51 x RANA NISKA) x ITALIA
787	2019	908	40	20	0.1	0.1	2018	0	10	0	30	2017	0	15	40	0	2016	0	0	0	50		(MD 73025-51 x RANA NISKA) x ITALIA
788	2019	909	0	20	20	0	2018	0	20	0	30	2017	0	15	15	5	2016	0	5	0	30		(MD 73025-51 x RANA NISKA) x ITALIA
789	2019	910	0	20	30	0	2018	0	10	0	40	2017	0	15	20	0	2016	0	30	0	30		(MD 73025-51 x RANA NISKA) x ITALIA
790	2019	911	0	10	30	0	2018	0	10	30	40	2017	0	35	40	0	2016	0	20	0	40		(D-7 x JEDINA) x NS 2960
791	2019	912	0	20	30	0	2018	0	10	0	30	2017	0	25	35	5	2016	0	0	0	50		(D-7 x JEDINA) x NS 2960
792	2019	913	0	20	10	0	2018	0	10	20	0	2017	0	20	0.1	0.1	2016	0	20	0	25		(D-7 x JEDINA) x NS 3722
793	2019	914	0	20	30	0	2018	0	30	0	20	2017	0	30	25	0	2016	0	0	0	20		(D-7 x JEDINA) x NS 3722
794	2019	915	0	10	40	0	2018	0	40	0	30	2017	0	20	20	15	2016	0	0	0	30		(D-7 x JEDINA) x NS 3722
795	2019	916	10	10	50	0	2018	0	5	0	20	2017	0	20	50	0	2016	0	0	0	30		(D-7 x RODNA) x NOV. RANA5
796	2019	917	0	10	60	0	2018	0	0	0	50	2017	0	10	20	0	2016	0	0	0	30		(D-7 x RODNA) x NOV. RANA5
797	2019	918	0	10	20	0.1	2018	0	10	0	60	2017	0	30	20	10	2016	0	0	0	20		(D-7 x RODNA) x NOV. RANA5
798	2019	919	0	10	20	0	2018	0	20	0	40	2017	0	10	10	10	2016	0	0	0	30		(D-7 x RODNA) x NS 3722
799	2019	920	0	10	40	0	2018	0	0	0	30	2017	0	15	15	5	2016	0	0.1	0	15		(D-7 x RODNA) x NS 3722
800	2019	921	0	10	30	0	2018	0	0	0	10	2017	0	20	20	10	2016	0	0.1	0	15		(D-7 x RODNA) x NS 3722
801	2019	922	0	10	40	0	2018	0	10	0	10	2017	0	10	15	0	2016	0	0	0	10		(D-7 x RODNA) x NS 3722
802	2019	923	0	10	20	0	2018	0	10	0	0	2017	0	10	15	10	2016	0	0	0	25		(C-39 x KAVKAZ) x NOV. RANA 5
803	2019	924	0	10	0.1	0.1	2018	0	0	0	5	2017	0	15	35	0	2016	0	0	0	20		(C-39 x KAVKAZ) x NOV. RANA 5
804	2019	925	0	20	10	0	2018	0	5	0	0	2017	0	15	15	0	2016	0	0	0	20		(C-39 x KAVKAZ) x NOV. RANA 5
805	2019	926	0	10	10	0.1	2018	0	10	0	10	2017	0	30	30	0	2016	0	0	0	10		(C-39 x KAVKAZ) x NOV. RANA 5
806	2019	927	0.1	20	50	0	2018	0	0	0	20	2017	0	25	50	0	2016	0	10	0	20		(C-39 x KAVKAZ) x NOV. RANA 5
807	2019	928	0	20	30	0	2018	0	0	0	20	2017	0	25	45	0	2016	0	10	0	10		(C-39 x KAVKAZ) x NOV. RANA 5
808	2019	929	0	10	30	0	2018	0	20	0	10	2017	0	30	25	10	2016	0	10	0	10		(C-39 x KAVKAZ) x NS 2960
809	2019	930	10	10	50	0	2018	0	0	0	10	2017	0	30	25	0	2016	0	10	0	15		(C-39 x KAVKAZ) x NS 2960
810	2019	931	20	10	50	0	2018	0	0	0	10	2017	0	30	20	0	2016	0	30	0	55		(C-39 x KAVKAZ) x NS 2960
811	2019	932	40	10	70	0	2018	0	0	0	80	2017	0	40	20	20	2016	0	20	0	40		(C-39 x KAVKAZ) x NS 2960
812	2019	933	30	10	70	0	2018	0	10	0	60	2017	0	45	20	0	2016	0	20	0	50		(C-39 x KAVKAZ) x ITALIA
813	2019	934	30	10	70	0	2018	0	20	0	30	2017	0	20	15	10	2016	0	30	0	55		(SC 780934 x Pm 4a) x NOV. RANA5
814	2019	935	20	10	60	0	2018	0	0	0	80	2017	0	10	30	10	2016	0	0.1	0	40		(SC 780934 x Pm 4a) x NOV. RANA5
815	2019	936	40	10	30	0	2018	0	0	0	40	2017	0	10	5	0	2016	0	0.1	0	30		(SC 780934 x Pm 4a) x NS 2960
816	2019	937	30	10	40	0	2018	0	0	0	30	2017	0	10	10	0	2016	0	0.1	0	30		(SC 780934 x Pm 4a) x NS 3722
817	2019	938	20	10	50	0	2018	0	0	0	60	2017	0	10	10	0	2016	0	0.1	0	25		(SC 780934 x Pm 4a) x NS 3722
818	2019	939	30	10	30	0	2018	0	10	0	10	2017	0	20	10	0	2016	0	0	0	25		(SC 780934 x Pm 4a) x NS 3722
819	2019	940	30	10	50	0	2018	0	0	0	60	2017	0	20	0	20	2016	0	0	0	70		(SC 780934 x Pm 4a) x NS 3722
820	2019	941	20	10	50	0.1	2018	0	10	0	30	2017	0	10	10	5	2016	0	0	0	50		(SC 780934 x Pm 4a) x NS 3722
821	2019	942	20	20	60	0.1	2018	0	30	0	20	2017	0	40	25	0	2016	0	0	0	30		(Pm 6 x Pm 9) x NOV. RANA 5
822	2019	943	20	30	50	0	2018	0	5	0	20	2017	0	15	15	0	2016	0	30	0	15		(Pm 6 x Pm 9) x NS 2960
823	2019	944	10	20	50	0	2018	0	30	0	30	2017	0	35	30	0	2016	0	30	0	30		(Pm 6 x Pm 9) x NS 2960
824	2019	945	0	10	20	0	2018	0	0	0	10	2017	0	25	0.1	0	2016	0	0.1	0	20		(Pm 6 x Pm 9) x NS 3722
825	2019	946	0	10	30	0	2018	0	0	0	20	2017	0	10	10	0	2016	0	0	0	30		(Pm 8 x Pm 9) x NOV.RANA5
826	2019	947	0	10	30	0	2018	0	5	0	10	2017	0	10	45	0	2016	0	0	0	20		(Pm 8 x Pm 9 )x ITALIA
827	2019	948	0	10	30	0	2018	0	0	0	50	2017	0	10	55	0	2016	0	0	0	30		(LOVRIN 11) x NS 3722
828	2019	949	0	10	40	0.1	2018	0	5	0	30	2017	0	15	30	0	2016	0	0	0	30		(LOVRIN 11) x NOV. RANA5
829	2019	950	0	10	50	0	2018	0	5	0	20	2017	0	10	40	0	2016	0	0	0	30		(LOVRIN 25 x NS 3722
830	2019	951	0	20	20	0.1	2018	0	0	0	30	2017	0	25	30	0	2016	0	10	0	15		(LOVRIN 25 x NS 3722
831	2019	952	0	10	10	0	2018	0	0	0	50	2017	0	10	0.1	0.1	2016	0	5	0	35		(ZG 3782 x VALJEVKA
832	2019	953	0	10	0.1	0	2018	0	5	0	0	2017	0	10	0.1	0	2016	0	0	0	20		(ZG 3782 x VALJEVKA
833	2019	954	0	10	0.1	0	2018	0	0	0	10	2017	0	10	0.1	0	2016	0	15	0	10		(ZG 3782 x VALJEVKA
834	2019	955	0	10	0.1	0	2018	0	0	0	60	2017	0	10	0.1	0	2016	0	20	0	25		(ZG 3782 x VALJEVKA
835	2019	956	0	10	0.1	0	2018	0	0	0	60	2017	0	10	0.1	0.1	2016	0	15	0	15		(ZG 3782 x NOV. RANA 5)
836	2019	957	0	10	0.1	0	2018	0	0	0	50	2017	0	15	0.1	5	2016	0	0	0	30		(ZG 3782 x NOV. RANA 5)
837	2019	958	0.1	10	0.1	0	2018	0	0	0	40	2017	0	10	0.1	0	2016	0	0	0	15		(ZG 3782 x NOV. RANA 5)
838	2019	959	30	10	20	0	2018	0	0	0	60	2017	0	20	5	0.1	2016	0	10	0	30		(ZG 3782 x NOV. RANA 5)
839	2019	960	40	20	20	0	2018	0	0	0	80	2017	0	25	0.1	15	2016	0	10	0	40		(ZG 3782 x NOV. RANA 5)
840	2019	961	0	10	0.1	0	2018	0	0	0	20	2017	0	10	0.1	5	2016	0	5	0	10		(ZG 3782 x NOV. RANA 5)
841	2019	962	0	10	20	0	2018	0	0	0	60	2017	0	15	35	0	2016	0	0	0	20		(ZG 3782 x NS 2960
842	2019	963	0	10	30	0	2018	0	5	0	20	2017	0	10	10	0	2016	0	0	0	30		(ZG 3782 x NS 2960
843	2019	964	0	10	30	0	2018	0	5	0	20	2017	0	10	10	0	2016	0	10	0	10		(ZG 3782 x NS 2960
844	2019	965	0	10	30	0	2018	0	10	0	10	2017	0	10	10	0	2016	0	10	0	15		(ZG 3782 x NS 2960
845	2019	966	0	10	20	0	2018	0	5	0	20	2017	0	10	0.1	0	2016	0	15	0	15		(ZG 3782 x NS 2960
846	2019	967	0	10	0.1	0	2018	0	10	0	20	2017	0	10	0	0.1	2016	0	15	0	20		(ZG 3782 x NS 2960
847	2019	968	0	20	10	0	2018	0	5	0	5	2017	0	25	10	0	2016	0	30	0	10		(ZG 3782 x NS 2960
848	2019	969	0	10	20	0	2018	0	30	0	20	2017	0	25	10	0	2016	0	30	0	10		D-7 x RANA NISKA
849	2019	970	0	20	30	0	2018	0	20	0	20	2017	0	30	10	0.1	2016	0	30	0	5		D-7 x RANA NISKA
850	2019	971	0	10	20	0	2018	0	5	0	5	2017	0	25	15	10	2016	0	20	0	20		D-7 x RANA NISKA
851	2019	972	0	20	20	0	2018	0	20	0	5	2017	0	25	10	0	2016	0	10	0	10		FR 87-5 x VALJEVKA
852	2019	973	0	30	30	0	2018	0	20	0	10	2017	0	10	0	0.1	2016	0	10	0	5		FR 87-5 x NOV. RANA 5
853	2019	974	0	20	30	0	2018	0	5	0	5	2017	0	15	20	0.1	2016	0	15	0	10		FR 87-5 x NOV. RANA 5
854	2019	975	0	10	20	0	2018	0	0	0	80	2017	0	20	10	0.1	2016	0	25	0	5		A 55.2 x JELICA
855	2019	976	0	10	10	0	2018	0	0	0	80	2017	0	15	15	0	2016	0	5	0	10		A 55.2 x JELICA
856	2019	977	0	10	50	0	2018	0	0	0	80	2017	0	20	40	0.1	2016	0	0	0	60		LOVRIN 11 x SKOPLJANKA
857	2019	978	0	10	60	0	2018	0	0	0	80	2017	0	20	60	0	2016	0	0	0	60		LOVRIN 11 x SKOPLJANKA
858	2019	979	0	10	50	0	2018	0	5	0	60	2017	0	20	55	0	2016	0	0	0	60		GP 6191-269 x NOV. RANA 5
859	2019	980	0	20	50	0	2018	0	5	0	10	2017	0	25	40	0.1	2016	0	0	0	50		GP 6191-269 x NOV. RANA 5
860	2019	981	0	20	60	0.1	2018	0	20	0	50	2017	0	10	30	0	2016	0	0	0	40		GP 6191-269 x NOV. RANA 5
861	2019	982	0	20	10	0	2018	0	10	0	40	2017	0	20	10	0.1	2016	0	0	0	35		GP 6191-269 x NOV. RANA 5
862	2019	983	0	10	40	0	2018	0	0	0	30	2017	0	15	30	10	2016	0	10	0	30		GP 6191-269 x NOV. RANA 5
863	2019	984	0	10	50	0	2018	0	5	0	10	2017	0	10	25	0	2016	0	15	0	30		GP 6191-269 x NOV. RANA 5
864	2019	985	0	10	50	0	2018	0	20	0	30	2017	0	30	10	0.1	2016	0	30	0	40		GP 6191-269 x NOV. RANA 5
865	2019	986	0	20	40	0	2018	0	20	0	50	2017	0	30	10	0.1	2016	0	15	0	45		GP 6191-269 x NOV. RANA 5
866	2019	987	0	10	10	0	2018	0	0	0	40	2017	0	15	10	10	2016	0	20	0	40		IWWRN 104/84 x NOV.RANA 5
867	2019	988	0	10	0.1	0.1	2018	0	20	0	60	2017	0	15	10	0.1	2016	0	15	0	20		IWWRN 104/84 x NOV.RANA 5
868	2019	989	0	10	20	0	2018	0	20	0	30	2017	0	10	10	0	2016	0	20	0	30		IWWRN 104/84 x NOV.RANA 5
869	2019	990	0	10	10	0	2018	0	10	0	40	2017	0	15	5	0.1	2016	0	20	0	30		IWWRN 104/84 x NS 2960
870	2019	991	0	10	10	0	2018	0	20	0	30	2017	0	15	0.1	0	2016	0	15	0	30		IWWRN 104/84 x NS 3722
871	2019	992	0	10	40	0	2018	0	40	0	20	2017	0	10	10	0	2016	0	10	0	20		GP 6144-42 x VALJEVKA
872	2019	993	0	10	30	0	2018	0	20	0	10	2017	0	10	20	0.1	2016	0	10	0	15		GP 6144-42 x VALJEVKA
873	2019	994	0	10	30	0	2018	0	20	0	10	2017	0	15	10	0.1	2016	0	10	0	10		GP 6144-42 x VALJEVKA
874	2019	995	0	10	10	0	2018	0	10	0	10	2017	0	15	10	0	2016	0	5	0	10		GP 6144-42 x VALJEVKA
875	2019	996	0	10	20	0	2018	0	10	0	10	2017	0	10	10	0	2016	0	10	0	10		GP 6144-42 x VALJEVKA
876	2019	997	0	10	10	0	2018	0	5	0	5	2017	0	10	10	10	2016	0	10	0	40		GP 6144-42 x VALJEVKA
877	2019	998	0	10	10	0	2018	0	5	0	20	2017	0	5	0	10	2016	0	10	0	30		GP 6144-42 x NOV.RANA 5
878	2019	999	0	10	0.1	0	2018	0	5	0	5	2017	0	5	0	25	2016	0	5	0	25		GP 6144-42 x NS 3722
879	2019	1000	0	10	0.1	0	2018	0	10	0	0	2017	0	10	0	20	2016	0	5	0	25		GP 6144-42 x NS 3722
880	2019	1001	0	10	30	0	2018	0	5	0	0	2017	0	15	0	25	2016	0	0.1	0	0.1		7204-36 x VALJEVKA
881	2019	1002	0	10	10	0	2018	0	10	0	0	2017	0	10	0	20	2016	0	10	0	5		7204-36 x VALJEVKA
882	2019	1003	0	30	20	0.1	2018	0	50	0	20	2017	0	35	10	0	2016	0	20	0	15		7204-36 x VALJEVKA
883	2019	1004	0	30	20	0.1	2018	0	30	0	20	2017	0	45	0.1	0.1	2016	0	30	0	15		7204-36 x NS 2960
884	2019	1005	0	10	60	0	2018	0	5	0	20	2017	0	30	30	0.1	2016	0	20	0	25		7204-36 x NS 2960
885	2019	1006	0	10	60	0	2018	0	30	0	20	2017	0	25	15	10	2016	0	10	0	20		7204-36 x NS 2960
886	2019	1007	0	10	70	0	2018	0	10	0	30	2017	0	10	35	10	2016	0	0.1	0	10		7204-36 x NS 2960
887	2019	1008	0.1	10	30	0.1	2018	0	0	0	0	2017	0	10	15	20	2016	0	10	0	10		7204-36 x NS 3722
888	2019	1009	0.1	20	50	0	2018	0	5	0	20	2017	0	15	20	15	2016	0	0.1	0	15		LOVRIN 25 x SKOPLJANKA
889	2019	1010	30	20	30	0	2018	0	20	0	20	2017	0	20	30	10	2016	0	5	0	30		LOVRIN 25 x SKOPLJANKA
890	2019	1011	0	10	0.1	0	2018	0	0	0	20	2017	0	10	0.1	15	2016	0	0.1	0	25		LOVRIN 25 x SKOPLJANKA
891	2019	1012	40	10	40	0	2018	0	10	0	60	2017	0	10	20	10	2016	0	0.1	0	25		LOVRIN 25 x SKOPLJANKA
892	2019	1013	50	10	20	0	2018	0	0	0	20	2017	0	15	15	10	2016	0	0.1	0	35		LOVRIN 25 x SKOPLJANKA
893	2019	1014	40	20	30	0	2018	0	20	0	30	2017	0	20	15	10	2016	0	0.1	0	30		LOVRIN 25 x SKOPLJANKA
894	2019	1015	20	30	10	0	2018	0	20	0	10	2017	0	5	0	10	2016	0	0.1	0	30		LOVRIN 25 x SKOPLJANKA
895	2019	1016	0.1	10	20	0	2018	0	0	0	20	2017	0	10	5	0.1	2016	0	0.1	0	20		LOVRIN 25 x SKOPLJANKA
896	2019	1017	0.1	20	30	0	2018	0	0	0	40	2017	0	10	0.1	5	2016	0	0	0	20		LOVRIN 25 x SKOPLJANKA
897	2019	1018	40	10	30	0	2018	0	0	0	50	2017	0	5	5	15	2016	0	0	0	70		LOVRIN 25 x SKOPLJANKA
898	2019	1019	0.1	10	30	0	2018	0	0	0	30	2017	0	15	30	0	2016	0	0	0	60		LOVRIN 25 x SKOPLJANKA
899	2019	1020	50	10	0.1	10	2018	0	0	0	40	2017	0	10	10	20	2016	0	0	0	50		LOVRIN 25 x SKOPLJANKA
900	2019	1021	20	20	10	0	2018	0	0	0	10	2017	0	15	10	20	2016	0	0	0	60		LOVRIN 25 x NS2960
901	2019	1022	10	10	20	0	2018	0	5	0	20	2017	0	10	0.1	20	2016	0	0	0	10		LOVRIN 25 x NS2960
902	2019	1023	0	10	20	0	2018	0	5	0	10	2017	0	15	20	20	2016	0	0	0	10		64209-77 x BARBEE
903	2019	1025	0	10	70	0	2018	0	0	30	0	2017	0	10	30	0	2016	0	0	0	15		64209-77 x BARBEE
904	2019	1026	0	10	80	0	2018	0	0	30	0	2017	0	15	30	0	2016	0	0	0	5		64209-77 x BARBEE
905	2019	1027	0	10	70	0	2018	0	0	30	0	2017	0	10	50	0	2016	0	0	0	10		64209-77 x BARBEE
906	2019	1028	0	10	70	0	2018	0	0	40	0	2017	0	10	25	15	2016	0	20	0	5		64209-77 x BARBEE
907	2019	1029	0	10	70	0	2018	0	20	20	0	2017	0	40	25	0.1	2016	0	0	0	5		64209-77 x BARBEE
908	2019	1030	0	10	10	0	2018	0	10	0	10	2017	0	25	25	15	2016	0	0	0	40		ZG 3782 x NS 3722
909	2019	1031	0	10	20	0	2018	0	5	0	20	2017	0	35	10	5	2016	0	0	0	40		ZG 3782 x NS 3722
910	2019	1032	0	10	20	0	2018	0	5	10	30	2017	0	35	25	0.1	2016	0	0	0	25		ZG 3782 x NS 3722
911	2019	1033	0	20	0.1	0	2018	0	10	0	20	2017	0	30	0.1	0	2016	0	10	0	5		A 55.2 x Pm 8
912	2019	1034	0.1	20	30	0	2018	0	20	0	0	2017	0	30	10	0.1	2016	0	30	0	0.1		FR 81-19 x Pm 4a
913	2019	1035	0.1	20	50	0	2018	0	50	10	10	2017	0	30	15	0.1	2016	0	40	0	10		FR 81-19 x Pm 8
914	2019	1036	0.1	30	20	0	2018	0	10	0	30	2017	0	40	10	0.1	2016	0	40	0	10		FR 81-19 x BARBEE
915	2019	1037	0.1	20	10	10	2018	0	0	0	30	2017	0	10	0.1	15	2016	0	20	0	30		ASOSAN/8 CC x JELICA
916	2019	1038	0.1	30	20	0.1	2018	0	0	0	20	2017	0	30	0.1	15	2016	0	40	0	15		FR 81-19 x Pm 1
917	2019	1039	0.1	30	0.1	0.1	2018	0	10	0	50	2017	0	20	0.1	0	2016	0	20	0	10		FR 81-19 x Pm 2
918	2019	1040	0.1	30	0	0.1	2018	0	0	0	20	2017	0	30	0	10	2016	0	25	0	5		(BARBEE x FR 84.4)
919	2019	1041	0.1	30	0	0.1	2018	0	40	0	20	2017	0	30	0	10	2016	0	30	0	0.1		(BARBEE x FR 84.4)
920	2019	1042	0	30	0.1	0.1	2018	0	20	0	30	2017	0	15	5	10	2016	0	0	0	5		(Pm4 x FR 84.4)
921	2019	1043	0	30	10	0.1	2018	0	20	0	50	2017	0	30	0.1	10	2016	0	0	0	25		(SC 783737 x BARBEE)
922	2019	1044	0.1	30	10	0	2018	0	30	0	40	2017	0	30	0.1	20	2016	0	20	0	30		(SC 7837* Pm4)
923	2019	1045	30	30	30	0	2018	0	10	0	30	2017	0	20	15	10	2016	0	35	0	30		(KVL 133 x BARBEE)
924	2019	1046	0	10	0.1	0.1	2018	0	10	0	5	2017	0	30	20	0.1	2016	0	0	0	0.1		(KVL 133 x Pm4)
925	2019	1047	40	20	60	0	2018	0	10	0	40	2017	0	35	30	0	2016	0	20	0	35		(GA 83128-C 31 x BARBEE)
926	2019	1048	30	20	50	0	2018	0	0	0	40	2017	0	5	20	0	2016	0	20	0	0.1		(GA 83128-C 31 x BARBEE)
927	2019	1049	40	20	50	0	2018	0	0	0	30	2017	0	10	15	0.1	2016	0	40	0	0.1		(GA 83128- C-31 x Pm4)
928	2019	1050	20	20	50	0	2018	0	5	0	20	2017	0	10	0.1	0.1	2016	0	15	0	10		(C-39 x Pm1)
929	2019	1051	30	20	60	0	2018	0	20	0	10	2017	0	10	0.1	0.1	2016	0	5	0	10		(C-39 x Pm1)
930	2019	1052	10	40	30	0	2018	0	5	0	5	2017	0	10	0.1	10	2016	0	10	0	10		(C-39 x Pm2)
931	2019	1053	10	20	50	0	2018	0	5	0	5	2017	0	10	30	0.1	2016	0	5	0	10		(C-39 x Pm3)
932	2019	1054	30	20	60	0	2018	0	0	10	5	2017	0	10	25	10	2016	0	20	0	10		(C-39 x Pm5)
933	2019	1055	0	20	60	0	2018	0	0	20	0	2017	0	10	30	5	2016	0	0	15	0.1		(C-39 x Pm6)
934	2019	1056	0.1	20	50	0	2018	0	10	30	0	2017	0	15	35	0	2016	0	0	10	0		(C-39 x Pm6)
935	2019	1057	0.1	20	30	0	2018	0	0	30	0	2017	0	15	35	0.1	2016	0	0	20	0		(C-39 x Pm6)
936	2019	1058	0.1	10	40	0	2018	0	0	10	20	2017	0	5	10	10	2016	0	0	0	5		(C-39 x Pm7)
937	2019	1059	0.1	20	60	0	2018	0	0	30	0	2017	0	10	30	0.1	2016	0	10	20	0		(C-39 x Pm8)
938	2019	1060	10	20	60	0	2018	0	20	0	20	2017	0	35	30	10	2016	0	20	10	0		(C-39 x Pm8)
939	2019	1061	20	20	10	0	2018	0	0	0	10	2017	0	25	0.1	0	2016	0	0	0	0.1		(C-39 x Pm8)
940	2019	1062	10	10	10	0	2018	0	0	0	10	2017	0	20	0.1	0.1	2016	0	0	0	10		(C-39 x Pm9)
941	2019	1063	30	40	10	0	2018	0	20	0	20	2017	0	10	0	15	2016	0	0	0	10		(C-39 x BARBEE)
942	2019	1064	20	40	10	0	2018	0	30	0	20	2017	0	10	15	0.1	2016	0	0	0	20		(FR 81-19 x Pm2)
943	2019	1065	10	40	10	0	2018	0	20	0	30	2017	0	10	0	0.1	2016	0	10	0	10		(FR 81-19 x Pm3)
944	2019	1066	30	40	10	0	2018	0	10	0	20	2017	0	20	0	0.1	2016	0	0	0	15		(FR 81-19 x Pm4)
945	2019	1067	30	40	10	0	2018	0	0	0	20	2017	0	10	0.1	15	2016	0	0	0	10		(FR 81-19 x Pm5)
946	2019	1068	0	50	50	0	2018	0	20	0	30	2017	0	50	20	10	2016	0	30	0	30		(FR 81-19 x Pm6)
947	2019	1069	30	40	50	0	2018	0	10	0	30	2017	0	30	25	10	2016	0	20	0	35		(FR 81-19 x Pm7)
948	2019	1070	0	40	30	0	2018	0	5	0	10	2017	0	15	30	10	2016	0	5	0	5		(FR 81-19 x Pm8)
949	2019	1071	0	30	70	0	2018	0	20	0	20	2017	0	40	25	15	2016	0	25	0	30		(FR 81-19 x Pm9)
950	2019	1072	30	20	60	0	2018	0	20	0	60	2017	0	10	20	0	2016	0	0	0	50		(SC 780934 x Pm1)
951	2019	1073	30	20	60	0	2018	0	20	0	30	2017	0	10	0.1	0	2016	0	0	0	40		(SC 780934 x Pm2)
952	2019	1074	30	30	60	0	2018	0	20	0	30	2017	0	30	0.1	0	2016	0	30	0	30		(SC 780934 x Pm3)
953	2019	1075	30	40	20	0	2018	0	40	0	40	2017	0	25	0	10	2016	0	30	0	35		(SC 780934 x Pm4)
954	2019	1076	20	30	30	0	2018	0	30	0	50	2017	0	10	0.1	15	2016	0	10	0	40		(SC 780934 x Pm5)
955	2019	1077	30	30	40	0	2018	0	0	0	40	2017	0	35	0	15	2016	0	0	0	50		(SC 780934 x Pm6)
956	2019	1078	20	20	70	0	2018	0	0	0	10	2017	0	35	30	0	2016	0	0	0	50		(SC 780934 x Pm7)
957	2019	1079	20	10	0.1	0.1	2018	0	0	0	60	2017	0	10	0	10	2016	0	0	0	35		(SC 780934 x Pm8)
958	2019	1080	40	10	10	10	2018	0	0	0	60	2017	0	10	0.1	10	2016	0	0	0	40		(SC 780934 x Pm9)
959	2019	1081	10	10	30	0.1	2018	0	0	0	80	2017	0	10	15	15	2016	0	0	0	55		(64209-77 x Pm1)
960	2019	1082	10	30	50	0	2018	0	10	0	30	2017	0	40	0.1	0	2016	0	15	0	45		(64209-77 x Pm2)
961	2019	1083	10	30	40	0	2018	0	10	0	40	2017	0	40	0.1	0	2016	0	0.1	0	40		(64209-77 x Pm3)
962	2019	1084	10	10	10	0.1	2018	0	10	0	60	2017	0	30	0.1	10	2016	0	10	0	35		(64209-77 x Pm4)
963	2019	1085	30	10	20	0.1	2018	0	0	0	50	2017	0	10	0.1	10	2016	0	25	0	55		(64209-77 x Pm5)
964	2019	1086	40	20	20	0	2018	0	0	0	50	2017	0	10	0.1	0	2016	0	10	0	55		(64209-77 x Pm6)
965	2019	1087	20	20	10	0.1	2018	0	5	0	50	2017	0	35	10	15	2016	0	10	0	55		(64209-77 x Pm7)
966	2019	1088	20	20	60	0	2018	0	10	0	30	2017	0	50	0.1	10	2016	0	20	0	60		(64209-77 x Pm8)
967	2019	1089	30	20	50	0	2018	0	10	10	30	2017	0	50	30	0	2016	0	0	0	70		(64209-77 x Pm9)
968	2019	1090	30	20	50	0	2018	0	10	10	20	2017	0	45	25	0.1	2016	0	0	0	30		(Pm2 x A 55.2 )
969	2019	1091	20	20	50	0	2018	0	50	0	0	2017	0	35	10	0	2016	0	20	0	10		(Pm 3a x A 55.2)
970	2019	1092	20	20	40	0	2018	0	20	0	30	2017	0	35	15	10	2016	0	0	0	40		(Pm5 x A 55.2 )
971	2019	1093	10	30	40	0	2018	0	10	0	20	2017	0	25	0.1	10	2016	0	10	0	10		(Pm 6 x A 55.2)
972	2019	1094	10	30	30	0	2018	0	10	0	10	2017	0	25	0.1	0.1	2016	0	0	0	5		(Pm9 x A 55.2 )
973	2019	1095	0	20	50	0	2018	0	10	0	20	2017	0	20	20	10	2016	0	0	0	10		(BARBEE x A 55.2)
974	2019	1096	0	20	40	0	2018	0	5	0	0	2017	0	25	25	0.1	2016	0	0	10	10		(Pm1 x Pm2)
975	2019	1097	50	30	10	10	2018	0	30	0	40	2017	0	35	0.1	15	2016	0	0	0	70		(Pm1 x Pm3a)
976	2019	1098	40	40	10	0.1	2018	0	20	0	40	2017	0	25	0.1	15	2016	0	0	0	70		(Pm1 x Pm4)
977	2019	1099	30	20	30	0	2018	0	40	0	40	2017	0	30	10	15	2016	0	0	0	60		(Pm1 x Pm5)
978	2019	1100	40	30	40	0	2018	0	40	0	50	2017	0	40	0.1	20	2016	0	10	0	70		(Pm1 x Pm6)
979	2019	1101	30	40	50	0	2018	0	40	0	30	2017	0	40	0.1	20	2016	0	0	0	60		(Pm1 x Pm7)
980	2019	1102	10	30	60	0	2018	0	30	0	30	2017	0	45	35	0	2016	0	20	0	70		(Pm1 x Pm8)
981	2019	1103	40	30	10	0	2018	0	30	0	40	2017	0	30	0.1	20	2016	0	0	0	70		(Pm1 x Pm9)
982	2019	1104	40	30	10	0	2018	0	10	0	50	2017	0	20	0.1	25	2016	0	0	0	75		(Pm2 x Pm3a)
983	2019	1105	10	30	10	10	2018	0	10	0	50	2017	0	20	0.1	20	2016	0	20	0	75		(Pm2 x Pm4a)
984	2019	1106	40	30	20	0.1	2018	0	10	0	30	2017	0	30	0.1	20	2016	0	0	0	65		(Pm2 x Pm5a)
985	2019	1107	30	30	40	0	2018	0	30	0	40	2017	0	30	0.1	25	2016	0	20	0	60		(Pm2 x Pm6a)
986	2019	1108	10	30	40	0	2018	0	50	0	30	2017	0	35	25	15	2016	0	25	0	60		(Pm2 x Pm7a)
987	2019	1109	50	20	30	0	2018	0	30	0	40	2017	0	25	0.1	25	2016	0	15	0	60		(Pm2 x Pm8a)
988	2019	1110	10	20	20	0	2018	0	30	0	50	2017	0	20	0.1	20	2016	0	0	0	50		(Pm2 x Pm9a)
989	2019	1111	20	30	20	0	2018	0	40	0	40	2017	0	30	0.1	15	2016	0	15	0	40		(Pm3a x Pm4)
990	2019	1112	30	30	20	0	2018	0	30	0	40	2017	0	30	0.1	20	2016	0	30	0	55		(Pm3a x Pm5)
991	2019	1113	20	30	40	0	2018	0	30	0	50	2017	0	35	10	25	2016	0	20	0	60		(Pm3a x Pm6)
992	2019	1114	20	30	40	0	2018	0	40	0	30	2017	0	35	10	20	2016	0	20	0	65		(Pm3a x Pm7)
993	2019	1115	20	30	40	0	2018	0	10	0	30	2017	0	30	0.1	0.1	2016	0	0	0	70		(Pm3a x Pm8)
994	2019	1116	10	20	50	0.1	2018	0	10	0	60	2017	0	20	0.1	20	2016	0	20	0	70		(Pm3a x Pm9)
995	2019	1117	30	30	40	0	2018	0	40	0	30	2017	0	30	15	15	2016	0	15	0	60		(Pm4 x Pm5)
996	2019	1118	30	20	60	0	2018	0	30	10	20	2017	0	30	15	20	2016	0	15	0	60		(Pm4 x Pm6)
997	2019	1119	50	20	30	0.1	2018	0	30	0	50	2017	0	35	0.1	10	2016	0	15	0	45		(Pm4 x Pm7)
998	2019	1120	60	20	20	0	2018	0	30	0	50	2017	0	35	10	10	2016	0	10	0	50		(Pm4 x Pm8)
999	2019	1121	50	20	50	0	2018	0	40	0	0	2017	0	40	0.1	20	2016	0	10	0	45		(Pm4 x Pm9)
1000	2019	1122	50	30	60	0	2018	0	30	10	50	2017	0	35	20	30	2016	0	20	0	50		(Pm5 x Pm6)
1001	2019	1123	60	30	60	0	2018	0	30	0	20	2017	0	35	25	5	2016	0	0	0	55		(Pm5 x Pm7)
1002	2019	1124	0	20	60	0	2018	0	50	0	30	2017	0	40	30	15	2016	0	10	0	50		(Pm5 x Pm8)
1003	2019	1125	0	20	50	0	2018	0	50	0	30	2017	0	35	25	20	2016	0	0	0	70		(Pm5 x Pm9)
1004	2019	1126	30	20	60	0	2018	0	30	0	40	2017	0	35	35	10	2016	0	20	0	40		(Pm6 x Pm7)
1005	2019	1127	20	20	60	0	2018	0	10	0	60	2017	0	40	30	20	2016	0	0	0	65		(Pm6 x Pm8)
1006	2019	1128	0.1	10	30	0.1	2018	0	10	0	80	2017	0	10	0.1	10	2016	0	0	0	70		(Pm6 x Pm9)
1007	2019	1129	0	10	50	0	2018	0	10	0	30	2017	0	30	20	0	2016	0	30	0	50		(Pm7 x Pm8)
1008	2019	1130	0.1	20	30	0	2018	0	25	0	30	2017	0	30	0.1	10	2016	0	20	0	50		(Pm7 x Pm9)
1009	2019	1131	0.1	20	30	0	2018	0	5	0	30	2017	0	40	20	15	2016	0	30	0	55		(Pm8 x Pm9)
1010	2019	1132	0	10	50	0	2018	0	10	0	30	2017	0	15	30	20	2016	0	0	0	55		(KM 44/89 x VALJEVKA)VALJEVKA
1011	2019	1133	0	10	0.1	0	2018	0	0	0	10	2017	0	15	15	20	2016	0	0	0	10		(KM 44/89 x VALJEVKA)VALJEVKA
1012	2019	1134	0	10	10	0	2018	0	5	0	5	2017	0	10	0.1	10	2016	0	0	0	15		(KM 44/89 x NOV.RANA 5) x NOV.RANA 5
1013	2019	1135	0	10	0.1	0	2018	0	5	0	0	2017	0	10	0.1	10	2016	0	0	0	15		(KM 44/89 x NOV.RANA 5) x NOV.RANA 5
1014	2019	1136	0	20	30	0	2018	0	10	0	40	2017	0	25	30	5	2016	0	0	0	60		(KM 47/89 x NS 2960 )x NS 2960
1015	2019	1137	0	10	30	0	2018	0	5	0	20	2017	0	20	35	10	2016	0	0	0	50		(KM 47/89 x NS 2960 )x NS 2960
1016	2019	1138	0	10	40	0	2018	0	5	0	10	2017	0	35	15	0.1	2016	0	0	0	30		(KM 47/89 x NS 2960 )x NS 2960
1017	2019	1139	0	10	30	0	2018	0	5	0	5	2017	0	10	20	0.1	2016	0	0	0	15		(KM 47/89 x NS 2960 )x NS 2960
1018	2019	1140	0	20	50	0	2018	0	10	10	20	2017	0	35	15	10	2016	0	0	0	10		(KM 47/89 x NS 2960 )x NS 2960
1019	2019	1141	0	10	30	0	2018	0	5	5	5	2017	0	10	25	20	2016	0	0	0	10		(KM 47/89 x NS 2960 )x NS 2960
1020	2019	1142	0	10	30	0	2018	0	0	0	10	2017	0	10	25	20	2016	0	10	0	15		(KM478/89 x NS3722) x NS 3722
1021	2019	1143	0	10	20	0	2018	0	0	0	10	2017	0	15	20	30	2016	0	0	0	20		(KM47/89 x NS3722) x NS 3722
1022	2019	1144	0	10	40	0	2018	0	0	0	60	2017	0	10	60	15	2016	0	0	0	30		(KM47/89 x NS3722) x NS 3722
1023	2019	1145	0	10	40	0	2018	0	0	0	60	2017	0	10	50	20	2016	0	0	0	40		(KM47/89 x NS3722) x NS 3722
1024	2019	1146	0	10	60	0	2018	0	60	0	10	2017	0	10	50	10	2016	0	0	0	15		(KM47/89 x NS3722) x NS 3722
1025	2019	1147	0	10	60	0	2018	0	0	0	60	2017	0	10	60	0.1	2016	0	0	0	40		(KM47/89 x NS3722) x NS 3722
1026	2019	1148	0	10	40	0	2018	0	10	0	60	2017	0	15	50	15	2016	0	0	0	30		(KM54/89 x VALJEVKA) x VALJEVKA
1027	2019	1149	0	10	30	0	2018	0	10	0	50	2017	0	15	55	10	2016	0	0	0	50		(KM 54/89 x NS 3722 ) x NOV.RANA 5
1028	2019	1150	0	10	40	0	2018	0	10	0	40	2017	0	10	35	10	2016	0	0	0	25		(KM 54/89 x NS 3722 ) x NS 3722
1029	2019	1151	0	10	20	0	2018	0	10	0	10	2017	0	15	0.1	15	2016	0	0	0	10		(KM 54/89 x NS 3722 ) x NS 3722
1030	2019	1152	0	10	20	0	2018	0	0	0	30	2017	0	10	35	10	2016	0	0	0	30		(KM 54/89 x NS 3722 ) x NS 3722
1031	2019	1153	0	10	30	0	2018	0	0	0	80	2017	0	10	35	20	2016	0	0	0	30		(KM 54/89 x NS 3722 ) x NS 3722
1032	2019	1154	0	10	40	0	2018	0	0	0	80	2017	0	10	30	20	2016	0	0	0	50		(KM 67/89 x NOVA.RANA 5) x NOV.RANA 5
1033	2019	1155	0	10	40	0	2018	0	0	0	80	2017	0	10	15	15	2016	0	0	0	50		(KM 67/89 x NS 2960) x NS 2960
1034	2019	1156	0	10	50	0	2018	0	0	0	80	2017	0	10	0.1	20	2016	0	0	0	40		(KM 67/89 x NS 2960) x NS 2960
1035	2019	1157	0	20	60	10	2018	0	0	0	60	2017	0	30	15	20	2016	0	0	0	15		(KM 67/89 x NS 2960) x NS 2960
1036	2019	1158	0	10	50	10	2018	0	0	0	30	2017	0	10	0.1	10	2016	0	0	0	10		(KM 67/89 x NS 2960) x NS 2960
1037	2019	1159	0	20	0.1	0.1	2018	0	20	0	20	2017	0	10	0.1	10	2016	0	0	0	15		(KM 67/89 x NS 2960) x NS 2960
1038	2019	1160	0	10	0.1	0	2018	0	10	0	40	2017	0	15	0.1	10	2016	0	10	0	20		(KM 67/89 x NS 2960) x NS 2960
1039	2019	1165	0	10	20	0	2018	0	10	0	30	2017	0	10	25	10	2016	0	15	0	15		(KM 137/89 x NOV.RANA 5) x NOV.RANA 5
1040	2019	1166	0	10	20	0	2018	0	5	0	30	2017	0	10	30	20	2016	0	0	0	15		(KM 137/89 x NOV.RANA 5) x NOV.RANA 5
1041	2019	1167	0	10	20	0	2018	0	5	0	30	2017	0	10	0.1	25	2016	0	0	0	15		(KM 137/89 x NOV.RANA 5) x NOV.RANA 5
1042	2019	1168	0	10	20	0	2018	0	0	0	80	2017	0	10	30	20	2016	0	0	0	20		(KM 137/89 x NOV.RANA 5) x NOV.RANA 5
1043	2019	1169	0	10	30	0	2018	0	0	0	80	2017	0	15	25	20	2016	0	0	0	50		(KM 137/89 x NOV.RANA 5) x NOV.RANA 5
1044	2019	1170	0	10	60	0	2018	0	0	0	80	2017	0	10	25	10	2016	0	0	0	30		(KM 157/89 x NOV.RANA 5) x NOV.RANA 5
1045	2019	1171	0	10	30	0	2018	0	0	0	60	2017	0	10	10	15	2016	0	0	0	40		(KM 157/89 x NOV.RANA 5) x NOV.RANA 5
1046	2019	1172	0	10	0.1	0.1	2018	0	0	0	60	2017	0	10	0.1	15	2016	0	0	0	45		(KM 157/89 x NOV.RANA 5) x NOV.RANA 5
1047	2019	1173	0	10	30	0	2018	0	0	0	60	2017	0	10	30	15	2016	0	0	0	30		(KM 157/89 x NS 2960) x NS 2960
1048	2019	1174	0	10	20	0	2018	0	10	0	20	2017	0	15	15	20	2016	0	0	0	25		(KM 157/89 x NS 2960) x NS 2960
1049	2019	1175	0	10	20	0	2018	0	10	0	30	2017	0	10	20	20	2016	0	0	0	10		(KM 157/89 x NS 3722) x NS 3722
1050	2019	1176	0	10	30	0	2018	0	5	0	40	2017	0	10	10	20	2016	0	0	0	10		(KM 162/89 x NS 2960) x NS 2960
1051	2019	1177	0	20	40	0	2018	0	0	0	20	2017	0	10	0.1	15	2016	0	0	0	10		(KM162/89 x NS 2960) x NS 2960
1052	2019	1178	0	20	30	0	2018	0	40	0	50	2017	0	10	0.1	20	2016	0	0	0	35		(KM175/89 x NS 2960) x NS 2960
1053	2019	1179	0	20	40	0	2018	0	0	0	20	2017	0	15	0.1	10	2016	0	0	0	40		(KM 175/89 x NS 3722) x NS 3722
1054	2019	1180	0	20	30	0	2018	0	10	0	30	2017	0	15	20	15	2016	0	0	0	30		(KM 183/89 x NS 3722) x NS 3722
1055	2019	1181	0	20	30	0	2018	0	10	0	20	2017	0	10	0.1	15	2016	0	15	0	10		(KM 183/89 x NS 3722) x NS 3722
1056	2019	1182	0	20	20	0	2018	0	5	0	10	2017	0	15	0.1	15	2016	0	15	0	10		(KM 193/89 x VALJEVKA) x VALJEVKA
1057	2019	1183	0	20	40	0	2018	0	0	0	10	2017	0	20	20	20	2016	0	15	0	30		(KM 193/89 x NOV.RANA 5) x NOV.RANA 5
1058	2019	1184	0	30	40	0	2018	0	0	0	10	2017	0	15	0.1	25	2016	0	0	0	20		(KM 193/89 x NOV.RANA 5) x NOV.RANA 5
1059	2019	1185	0	20	20	0	2018	0	5	0	20	2017	0	30	30	25	2016	0	0	0	10		(KM 193/89 x NOV.RANA 5) x NOV.RANA 5
1060	2019	1186	0	20	20	0	2018	0	5	0	10	2017	0	30	0.1	25	2016	0	15	0	25		(KM 193/89 x NOV.RANA 5) x NOV.RANA 5
1061	2019	1187	0	20	30	0	2018	0	5	0	10	2017	0	10	0.1	15	2016	0	10	0	25		(KM 193/89 x NOV.RANA 5) x NOV.RANA 5
1062	2019	1188	0	20	20	0	2018	0	5	0	10	2017	0	10	0.1	10	2016	0	0	0	20		(KM 193/89 x NOV.RANA 5) x NOV.RANA 5
1063	2019	1189	0	20	20	0	2018	0	0	0	60	2017	0	10	0.1	15	2016	0	0	0	40		(KM 193/89 x NOV.RANA 5) x NOV.RANA 5
1064	2019	1190	0	30	60	0	2018	0	0	0	60	2017	0	10	25	10	2016	0	0	0	50		(KM 193/89 x NOV.RANA 5) x NOV.RANA 5
1065	2019	1191	0	20	50	0	2018	0	0	0	10	2017	0	10	0.1	15	2016	0	0	0	15		(KM 193/89 x NOV.RANA 5) x NOV.RANA 5
1066	2019	1192	0	20	50	0	2018	0	0	0	20	2017	0	20	20	0.1	2016	0	15	0	20		(KM 193/89 x NOV.RANA 5) x NOV.RANA 5
1067	2019	1193	0	20	60	0	2018	0	0	0	60	2017	0	15	10	10	2016	0	0	0	60		(KM 193/89 x NOV.RANA 5) x NOV.RANA 5
1068	2019	1194	0	20	50	0	2018	0	0	0	50	2017	0	10	10	15	2016	0	0	0	40		(KM 193/89 x NOV.RANA 5) x NOV.RANA 5
1069	2019	1195	0	20	50	0	2018	0	0	0	30	2017	0	10	15	15	2016	0	0	0	20		(KM 193/89 x NOV.RANA 5) x NOV.RANA 5
1070	2019	1196	0	20	60	0	2018	0	0	0	50	2017	0	15	10	15	2016	0	0	0	50		(KM 193/89 x NOV.RANA 5) x NOV.RANA 5
1071	2019	1197	0	20	70	0	2018	0	0	0	60	2017	0	15	20	15	2016	0	0	0	55		(KM 193/89 x NOV.RANA 5) x NOV.RANA 5
1072	2019	1198	0	20	40	0	2018	0	0	0	20	2017	0	10	20	15	2016	0	15	0	40		(KM 193/89 x NOV.RANA 5) x NOV.RANA 5
1073	2019	1199	0	20	60	0	2018	0	0	5	10	2017	0	15	10	10	2016	0	10	0	30		(KM 193/89 x NS 2960) x NS 2960
1074	2019	1200	0	20	30	0	2018	0	0	0	20	2017	0	10	0.1	20	2016	0	0	0	45		(KM 193/89 x NS 2960) x NS 2960
1075	2019	1201	0	20	60	0	2018	0	10	0	20	2017	0	10	20	15	2016	0	20	0	30		(GP 6191- 269 x N.RANA) x N.RANA 5
1076	2019	1202	0	20	40	0	2018	0	0	0	30	2017	0	30	0.1	0.1	2016	0	20	0	35		(GP 6191- 269 x N.RANA) x N.RANA 5
1077	2019	1203	0	30	30	0	2018	0	0	0	40	2017	0	30	10	15	2016	0	30	0	40		(GP 6191- 269 x N.RANA) x N.RANA 5
1078	2019	1204	0	20	50	0	2018	0	0	0	50	2017	0	10	20	15	2016	0	20	0	35		(IWWRN 104/84 x VALJEVKA) x VALJEVKA
1079	2019	1205	0	20	30	0	2018	0	0	0	10	2017	0	15	0	20	2016	0	10	0	30		(IWWRN 104/84 x VALJEVKA) x VALJEVKA
1080	2019	1206	0	20	60	0	2018	0	0	0	60	2017	0	15	20	5	2016	0	15	0	50		(IWWRN 104/84 x VALJEVKA) x VALJEVKA
1081	2019	1207	0	20	50	0	2018	0	0	5	10	2017	0	10	5	20	2016	0	15	0	20		(IWWRN 104/84 x VALJEVKA) x VALJEVKA
1082	2019	1208	0	10	70	0	2018	0	20	0	60	2017	0	10	25	15	2016	0	20	0	30		(IWWRN 104/84 x VALJEVKA) x VALJEVKA
1083	2019	1209	0	10	10	0	2018	0	5	0	20	2017	0	10	0.1	20	2016	0	15	0	25		(IWWRN 104/84 x VALJEVKA) x VALJEVKA
1084	2019	1210	0	10	30	0	2018	0	10	0	30	2017	0	10	0.1	20	2016	0	0	0	15		(IWWRN 104/84 x VALJEVKA) x VALJEVKA
1085	2019	1211	0	20	60	0	2018	0	10	0	80	2017	0	10	0.1	10	2016	0	15	0	40		(IWWRN 104/84 x N.RANA 5) x N.RANA 5
1086	2019	1212	0	20	50	0	2018	0	20	0	30	2017	0	15	0.1	15	2016	0	0	0	10		(IWWRN 104/84 x NS 3722 ) x NS 3722
1087	2019	1213	0	10	10	0	2018	0	10	0	10	2017	0	10	0.1	20	2016	0	10	0	20		(IWWRN 104/84 x NS 3722 ) x NS 3722
1088	2019	1214	0	20	40	0	2018	0	10	0	40	2017	0	15	15	20	2016	0	10	0	15		(IWWRN 104/84 x NS 3722 ) x NS 3722
1089	2019	1215	0	20	30	0	2018	0	10	0	30	2017	0	25	15	15	2016	0	0	0	25		(IWWRN 104/84 x NS 3722 ) x NS 3722
1090	2019	1216	0	30	20	0	2018	0	20	0	80	2017	0	20	0.1	30	2016	0	20	0	10		(IWWRN 118/84 x N.RANA 5) x N.RANA 5
1091	2019	1217	0	30	20	0	2018	0	30	0	40	2017	0	10	15	20	2016	0	20	0	35		(IWWRN 118/84 x N.RANA 5) x N.RANA 5
1092	2019	1218	0	30	20	0	2018	0	10	0	60	2017	0	15	20	25	2016	0	15	0	20		(IWWRN 118/84 x N.RANA 5) x N.RANA 5
1093	2019	1219	0	20	50	0	2018	0	5	0	50	2017	0	10	20	25	2016	0	20	0	30		(IWWRN 118/84 x NS 2960) x NS 2960
1094	2019	1220	0	30	40	0	2018	0	10	0	40	2017	0	20	10	20	2016	0	0	0	20		(GP 6144 -42 x N.RANA 5) x N.RANA 5
1095	2019	1221	0	20	60	0	2018	0	0	0	90	2017	0	15	30	25	2016	0	15	0	50		(GP 6144 -42 x N.RANA 5) x N.RANA 5
1096	2019	1222	0	20	60	0	2018	0	0	0	60	2017	0	15	20	25	2016	0	20	0	30		(GP 6144 -42 x N.RANA 5) x N.RANA 5
1097	2019	1223	0	10	30	0	2018	0	0	0	50	2017	0	10	10	25	2016	0	0	0	15		(GP 6144 -42 x NS 2960 ) x NS 2960
1098	2019	1224	0	20	40	0	2018	0	0	0	30	2017	0	10	10	15	2016	0	20	0	15		(GP 6144 -42 x NS 2960 ) x NS 2960
1099	2019	1225	0	20	40	0	2018	0	10	0	50	2017	0	10	30	20	2016	0	10	0	15		(GP 6144 -42 x NS 2960 ) x NS 2960
1100	2019	1226	0	20	50	0	2018	0	0	0	50	2017	0	15	15	20	2016	0	20	0	10		(GP 6144 -42 x NS 2960 ) x NS 2960
1101	2019	1227	0	20	40	0	2018	0	10	0	20	2017	0	10	10	15	2016	0	5	0	20		(GP 6144 -42 x NS 2960 ) x NS 2960
1102	2019	1228	0	20	20	0	2018	0	5	0	10	2017	0	10	0.1	20	2016	0	0	0	15		(GP 6144 -42 x NS 2960 ) x NS 2960
1103	2019	1229	0.1	20	30	0	2018	0	10	0	10	2017	0	10	0.1	15	2016	0	10	0	25		(7204 -36 x NS 36 x NS 3722
1104	2019	1230	10	20	10	0	2018	0	5	0	10	2017	0	10	0	10	2016	0	20	0	20		(7204 -36 x NS 36 x NS 3722
1105	2019	1231	0	20	30	0	2018	0	10	0	10	2017	0	10	0	10	2016	0	20	0	15		(7204 -36 x NS 36 x NS 3722
1106	2019	1232	0	20	30	0	2018	0	10	0	40	2017	0	15	15	15	2016	0	0	0	25		(7204 -36 x NS 36 x NS 3722
1107	2019	1233	0	20	40	0	2018	0	10	0	60	2017	0	10	20	5	2016	0	15	0	25		(LOVRIN 25 x SKOPLJANKA) xSKOPLJANKA
1108	2019	1234	0	20	50	0	2018	0	10	0	40	2017	0	10	10	5	2016	0	10	0	30		(LOVRIN 25 x SKOPLJANKA) xSKOPLJANKA
1109	2019	1235	0	20	20	0	2018	0	10	0	50	2017	0	20	10	5	2016	0	20	0	25		(LOVRIN 25 x SKOPLJANKA) xSKOPLJANKA
1110	2019	1236	0	20	20	0	2018	0	20	0	60	2017	0	5	0	10	2016	0	20	0	30		(LOVRIN 25 x SKOPLJANKA) xSKOPLJANKA
1111	2019	1237	0	20	30	0	2018	0	10	10	60	2017	0	10	10	10	2016	0	5	0	30		(LOVRIN 25 x SKOPLJANKA) xSKOPLJANKA
1112	2019	1238	0	20	50	0	2018	0	0	0	80	2017	0	10	15	20	2016	0	0	0	60		(LOVRIN 25 x N.RANA 5 ) x N.RANA 5
1113	2019	1239	0	20	40	0	2018	0	0	0	80	2017	0	5	15	20	2016	0	0	0	60		(LOVRIN 25 x N.RANA 5 ) x N.RANA 5
1114	2019	1240	0	20	20	0	2018	0	0	0	80	2017	0	10	15	20	2016	0	0	0	60		(LOVRIN 25 x N.RANA 5 ) x N.RANA 5
1115	2019	1241	0	20	20	0	2018	0	5	0	30	2017	0	10	10	20	2016	0	15	0	25		(LOVRIN 25 x N.RANA 5 ) x N.RANA 5
1116	2019	1242	0	10	10	0	2018	0	10	0	30	2017	0	10	0.1	20	2016	0	0	0	15		(LOVRIN 25 x N.RANA 5 ) x N.RANA 5
1117	2019	1243	0	10	10	0	2018	0	5	0	10	2017	0	10	10	25	2016	0	10	0	5		(LOVRIN 25 x N.RANA 5 ) x N.RANA 5
1118	2019	1244	0	10	20	0	2018	0	5	0	20	2017	0	10	0.1	20	2016	0	0	0	10		(LOVRIN 25 x N.RANA 5 ) x N.RANA 5
1119	2019	1245	0	10	10	0	2018	0	10	0	20	2017	0	10	15	15	2016	0	0	0	5		(SC 821520 x JEDINA) x JEDINA
1120	2019	1246	0	10	10	0	2018	0	5	0	20	2017	0	10	0	20	2016	0	0	0	5		(SC 821520 x JEDINA) x JEDINA
1121	2019	1247	0	10	30	0	2018	0	10	0	20	2017	0	10	15	15	2016	0	0	0	5		(SC 821520 x JEDINA) x JEDINA
1122	2019	1248	10	20	20	0	2018	0	0	0	50	2017	0	10	15	15	2016	0	5	0	15		(SC 821520 x JEDINA) x JEDINA
1123	2019	1249	0	20	20	0	2018	0	0	0	80	2017	0	10	20	15	2016	0	15	0	20		(ZG 3782 x VALJEVKA) x VALJEVKA
1124	2019	1251	0	20	40	0	2018	0	20	0	50	2017	0	15	10	15	2016	0	0	0	55		(ZG 3782 x VALJEVKA) x VALJEVKA
1125	2019	1252	0	20	30	0	2018	0	0	0	60	2017	0	10	10	10	2016	0	0	0	15		(ZG 3782 x VALJEVKA) x VALJEVKA
1126	2019	1253	0	20	10	0	2018	0	0	0	30	2017	0	10	0	20	2016	0	0	0	10		(ZG 3782 x VALJEVKA) x VALJEVKA
1127	2019	1254	0	10	10	0	2018	0	20	0	20	2017	0	5	0	0	2016	0	0	0	5		(ZG 3782 x N.RANA 5) x N.RANA 5
1128	2019	1255	0	10	20	0	2018	0	0	0	10	2017	0	5	15	5	2016	0	0	0	5		(ZG 3782 x N.RANA 5) x N.RANA 5
1129	2019	1256	0	10	10	0	2018	0	0	0	20	2017	0	10	0	10	2016	0	0	0	10		(ZG 3782 x N.RANA 5) x N.RANA 5
1130	2019	1257	0	10	10	0	2018	0	0	0	20	2017	0	10	10	0.1	2016	0	0	0	15		(ZG 3782 x N.RANA 5) x N.RANA 5
1131	2019	1258	0.1	20	10	0	2018	0	10	0	30	2017	0	10	10	0	2016	0	0	0	10		(ZG 3782 x N.RANA 5) x N.RANA 5
1132	2019	1259	0	10	20	0	2018	0	10	0	60	2017	0	10	15	10	2016	0	0	0	10		(ZG 3782 x N.RANA 5) x N.RANA 5
1133	2019	1260	0	20	10	0	2018	0	10	0	30	2017	0	10	30	15	2016	0	0	0	25		(ZG 3782 x N.RANA 5) x N.RANA 5
1134	2019	1261	0	20	10	0	2018	0	5	0	30	2017	0	20	40	0	2016	0	0	0	30		(ZG 3782 x N.RANA 5) x N.RANA 5
1135	2019	1262	0	10	10	0	2018	0	10	0	50	2017	0	15	25	0	2016	0	0	0	25		(ZG 3782 x N.RANA 5) x N.RANA 5
1136	2019	1263	0	10	30	0	2018	0	30	0	30	2017	0	40	40	10	2016	0	0	0	30		(ZG 3782 x N.RANA 5) x N.RANA 5
1137	2019	1264	0.1	20	10	0	2018	0	0	0	50	2017	0	10	30	0	2016	0	0	0	20		(ZG 3782 x N.RANA 5) x N.RANA 5
1138	2019	1265	0.1	10	10	0	2018	0	10	0	20	2017	0	10	25	0	2016	0	0	0	25		(ZG 3782 x NS 3722) x NS 3722
1139	2019	1266	0.1	10	10	0	2018	0	20	0	30	2017	0	10	20	5	2016	0	0	0	25		(ZG 3782 x NS 3722) x NS 3722
1140	2019	1267	0.1	10	10	0	2018	0	20	0	60	2017	0	10	15	10	2016	0	0	0	40		(D -7 x RANA NISKA) x RANA NISKA
1141	2019	1268	0.1	20	60	0	2018	0	40	0	30	2017	0	20	35	15	2016	0	0	0	50		(D -7 x RANA NISKA) x RANA NISKA
1142	2019	1269	10	20	60	0	2018	0	40	0	30	2017	0	15	30	15	2016	0	15	0	20		(FR 87/5 x VALJEVKA ) x VALJEVKA
1143	2019	1270	10	20	30	0	2018	0	40	0	20	2017	0	10	25	10	2016	0	15	0	15		(FR 87/5 x N.RANA 5) x N.RANA 5
1144	2019	1271	0	20	50	0	2018	0	20	0	60	2017	0	15	10	15	2016	0	10	0	20		(FR 87/5 x N.RANA 5) x N.RANA 5
1145	2019	1272	0	20	40	0	2018	0	10	0	30	2017	0	15	25	15	2016	0	0	0	25		(FR 87/5 x N.RANA 5) x N.RANA 5
1146	2019	1273	0	20	30	0	2018	0	40	0	20	2017	0	10	20	10	2016	0	0	0	5		(FR 87/5 x N.RANA 5) x N.RANA 5
1147	2019	1274	0	20	30	0	2018	0	40	0	30	2017	0	10	20	15	2016	0	0	0	15		(FR 87/5 x N.RANA 5) x N.RANA 5
1148	2019	1275	0	10	30	0	2018	0	20	0	30	2017	0	10	10	20	2016	0	15	0	25		(FR 87/5 x N.RANA 5) x N.RANA 5
1149	2019	1276	40	10	30	0	2018	0	20	0	20	2017	0	15	20	10	2016	0	10	0	10		(FR 87/5 x N.RANA 5) x N.RANA 5
1150	2019	1277	50	10	40	0	2018	0	20	0	40	2017	0	15	0	10	2016	0	15	0	55		(FR 87/5 x N.RANA 5) x N.RANA 5
1151	2019	1278	10	20	40	0	2018	0	30	0	30	2017	0	5	0.1	20	2016	0	15	0	15		(FR 87/5 x NS 2960 ) x NS 2960
1152	2019	1279	10	10	40	0	2018	0	20	0	20	2017	0	15	30	10	2016	0	0	0	10		(FR 87/5 x NS 2960 ) x NS 2960
1153	2019	1280	0.1	10	10	0	2018	0	20	0	20	2017	0	15	25	10	2016	0	0	0	15		(FR 87/5 x NS 2960 ) x NS 2960
1154	2019	1281	0	10	20	0	2018	0	30	0	30	2017	0	10	25	10	2016	0	0	0	5		(FR 87/5 x NS 2960 ) x NS 2960
1155	2019	1282	0	10	20	0	2018	0	30	0	30	2017	0	20	15	10	2016	0	0	0	5		(FR 87/5 x NS 2960 ) x NS 2960
1156	2019	1283	0	20	30	0	2018	0	20	0	30	2017	0	10	15	5	2016	0	5	0	10		(FR 87/5 x NS 2960 ) x NS 2960
1157	2019	1284	0	10	40	0	2018	0	0	0	50	2017	0	10	10	0	2016	0	15	0	55		(FR 87/5 x NS 2960 ) x NS 2960
1158	2019	1285	0.1	20	40	0	2018	0	30	0	40	2017	0	30	10	0.1	2016	0	15	0	40		(FR 87/5 x NS 2960 ) x NS 2960
1159	2019	1286	0	20	30	0	2018	0	10	0	30	2017	0	10	15	15	2016	0	15	0	20		(FR 87/5 x NS 3722) x NS 3722
1160	2019	1287	0	20	20	0	2018	0	10	0	20	2017	0	25	15	0	2016	0	0	0	5		(A 55.2 x JELICA) x NOV.RANA 5
1161	2019	1288	0	10	30	0	2018	0	10	0	10	2017	0	10	20	10	2016	0	0	0	5		(A 55.2 x JELICA) x NOV.RANA 5
1162	2019	1289	40	10	20	0	2018	0	10	0	20	2017	0	10	10	10	2016	0	10	0	20		(A 55.2 x JELICA) x NOV.RANA 5
1163	2019	1290	40	10	20	0	2018	0	5	0	0	2017	0	15	20	0.1	2016	0	0	0	5		(A 55.2 x JELICA) x NOV.RANA 5
1164	2019	1291	0	20	20	0	2018	0	5	0	10	2017	0	10	10	15	2016	0	0	0	10		(A 55.2 x JELICA) x NOV.RANA 5
1165	2019	1292	30	20	10	0	2018	0	30	0	30	2017	0	40	25	0	2016	0	40	0	50		(A 55.2 x JELICA) x NOV.RANA 5
1166	2019	1293	20	20	30	0	2018	0	10	0	20	2017	0	20	25	0	2016	0	0	0	15		(A 55.2 x JELICA) x NOV.RANA 5
1167	2019	1294	20	20	40	0	2018	0	10	0	20	2017	0	15	45	0	2016	0	0	0	20		(A 55.2 x JELICA) x NOV.RANA 5
1168	2019	1295	20	10	30	0	2018	0	20	0	10	2017	0	15	20	10	2016	0	0	0	5		(A 55.2 x JELICA) x NOV.RANA 5
1169	2019	1296	30	20	30	0	2018	0	5	5	30	2017	0	10	30	0	2016	0	0	0	10		(A 55.2 x JELICA) x NOV.RANA 5
1170	2019	1297	10	20	30	0	2018	0	5	10	20	2017	0	15	20	10	2016	0	10	0	10		(A 55.2 x KAVKAZ) x RANA NISKA
1171	2019	1298	10	10	30	0	2018	0	30	0	30	2017	0	10	20	0	2016	0	15	0	45		(A 55.2 x KAVKAZ) x RANA NISKA
1172	2019	1299	0	10	30	0	2018	0	30	0	40	2017	0	15	20	0	2016	0	10	0	40		(A 55.2 x KAVKAZ) x RANA NISKA
1173	2019	1300	0	10	30	0	2018	0	30	0	40	2017	0	30	25	5	2016	0	20	0	35		Ci 12633
1174	2019	1301	0	10	50	0	2018	0	40	40	20	2017	0	15	15	0	2016	0	10	0	30		MC NAIR 1789
1175	2019	1302	20	10	40	0	2018	0	20	0	60	2017	0	15	20	0	2016	0	0	0	55		FR 8111
1176	2019	1303	0.1	10	20	0	2018	0	30	30	0	2017	0	10	30	0	2016	0	0	0	10		SMH 172
1177	2019	1304	0.1	10	40	0	2018	0	30	30	0	2017	0	30	30	0	2016	0	20	0	5		MVC 10882
1178	2019	1305	0	10	40	0	2018	0	20	40	30	2017	0	10	0.1	10	2016	0	0	0	30		TX 7393
1179	2019	1306	0	10	50	0	2018	0	20	40	20	2017	0	10	0.1	15	2016	0	10	0	25		FL 83621
1180	2019	1307	0	10	40	0	2018	0	30	50	20	2017	0	15	30	0	2016	0	5	0	30		LAD 122
1181	2019	1308	0.1	10	50	0	2018	0	30	40	20	2017	0	10	25	0	2016	0	10	0	20		C-39
1182	2019	1309	10	10	60	0	2018	0	20	60	0	2017	0	15	25	15	2016	0	10	0	5		CHD 60580
1183	2019	1310	20	20	40	0	2018	0	30	30	10	2017	0	20	0.1	5	2016	0	0	0	10		SH 820054
1184	2019	1311	0.1	20	30	0	2018	0	20	20	30	2017	0	15	20	5	2016	0	10	0	60		MD 73016
1185	2019	1312	0	20	40	0	2018	0	20	30	10	2017	0	10	15	10	2016	0	10	0	10		GP 8700
1186	2019	1313	0	10	10	0	2018	0	20	20	40	2017	0	10	0.1	0.1	2016	0	0	0	15		Ci 14123 (Pm4)
1187	2019	1314	20	20	20	0	2018	0	30	0	50	2017	0	20	0.1	5	2016	0	20	0	55		Pi 405715
1188	2019	1315	0.1	20	10	0.1	2018	0	20	0	70	2017	0	10	0.1	10	2016	0	15	0	55		COKER 983(Pm5+ Pm6)
1189	2019	1316	0.1	20	50	0	2018	0	30	40	20	2017	0	15	0.1	10	2016	0	10	0	30		ZVEZDA
1190	2019	1317	0	20	40	0	2018	0	30	40	20	2017	0	25	20	10	2016	0	0	0	5		ZELENGORA
1191	2019	1318	0	10	30	0	2018	0	30	20	30	2017	0	10	20	10	2016	0	0	0	20		JASENICA
1192	2019	1319	0.1	20	10	0	2018	0	20	0	40	2017	0	15	0.1	10	2016	0	0	0	30		FRANCUSKA
1193	2019	1320	0.1	10	20	0	2018	0	20	0	40	2017	0	10	0.1	0.1	2016	0	0	0	45		FAKIR
1194	2019	1321	0	10	30	0	2018	0	20	0	60	2017	0	5	10	10	2016	0	0	0	80		ROAZON
1195	2019	1322	0	30	10	0	2018	0	30	0	30	2017	0	10	0	20	2016	0	15	0	35		CHANCELLOR
1196	2019	1323	0	20	50	0	2018	0	30	30	30	2017	0	40	25	0	2016	0	20	0	50		ID 1455
1197	2019	1324	0	10	10	0	2018	0	30	0	20	2017	0	10	10	20	2016	0	0	0	15		D 21
1198	2019	1325	0	10	20	0	2018	0	30	30	30	2017	0	10	5	20	2016	0	10	0	25		MV 2682
1199	2019	1326	0	20	30	0	2018	0	20	0	50	2017	0	5	10	5	2016	0	15	0	20		MVC 61482
1200	2019	1327	0	20	40	0	2018	0	30	50	20	2017	0	15	30	10	2016	0	0	0	20		MVC 62082
1201	2019	1328	0	10	10	0	2018	0	20	0	30	2017	0	10	5	15	2016	0	5	0	30		MS 7938
1202	2019	1329	0	10	0.1	0	2018	0	20	30	40	2017	0	10	0	15	2016	0	0	0	0		D 19
1203	2019	1330	0	10	30	0	2018	0	20	20	50	2017	0	15	30	0	2016	0	20	0	20		OH 336
1204	2019	1331	0	10	20	0	2018	0	20	0	50	2017	0	10	15	10	2016	0	15	0	20		GA 83075-2-C-23
1205	2019	1332	0	20	50	0	2018	0	20	40	10	2017	0	15	15	15	2016	0	5	0	5		SC 850328
1206	2019	1333	0	10	0.1	0	2018	0	20	0	30	2017	0	10	0.1	15	2016	0	20	0	10		KM 873 - 1986
1207	2019	1334	0	20	30	0	2018	0	40	50	10	2017	0	15	35	0	2016	0	10	0	25		MVC 32882
1208	2019	1335	0	20	30	0	2018	0	40	0	50	2017	0	10	40	0	2016	0	0	0	60		GP 6156
1209	2019	1336	0	20	30	0	2018	0	30	30	30	2017	0	20	15	10	2016	0	0.1	0	10		AK 298-5
1210	2019	1337	0	10	20	0	2018	0	30	30	10	2017	0	10	0.1	10	2016	0	25	0	15		SR 9 E
1211	2019	1338	0	20	20	0	2018	0	30	0	30	2017	0	20	20	0	2016	0	30	0	55		SR 33
1212	2019	1339	0	10	20	0	2018	0	20	20	40	2017	0	10	0.1	5	2016	0	0	0	45		S3 36
1213	2019	1340	0	20	20	0	2018	0	10	0	50	2017	0	10	0.1	10	2016	0	10	0	25		BALKAN
1214	2019	1341	0	10	50	0	2018	0	30	0	60	2017	0	15	0.1	25	2016	0	15	0	40		JUGOSLAVIJA
1215	2019	1342	0	10	20	0	2018	0	30	0	50	2017	0	15	15	20	2016	0	20	0	25		PANORAMA
1216	2019	1343	0	20	20	0	2018	0	40	0	30	2017	0	15	15	20	2016	0	20	0	15		FL 71100
1217	2019	1344	0	10	20	0	2018	0	10	0	50	2017	0	10	0.1	10	2016	0	0	0	15		DK 84292
1218	2019	1345	0	20	20	0	2018	0	10	0	60	2017	0	10	0	10	2016	0	0	0	25		OK 81322
1219	2019	1346	0	10	40	0	2018	0	20	0	20	2017	0	15	0.1	10	2016	0	30	0	30		OK 82296
1220	2019	1347	0	30	40	0	2018	0	20	0	60	2017	0	10	20	0	2016	0	30	0	40		KY 87-75
1221	2019	1348	0	20	30	0	2018	0	20	0	50	2017	0	10	25	0.1	2016	0	20	0	35		FL 302
1222	2019	1349	0	20	30	0	2018	0	20	0	60	2017	0	15	25	0	2016	0	0	0	30		FL 7927-262
1223	2019	1350	0	20	10	0	2018	0	20	0	40	2017	0	15	0.1	10	2016	0	15	0	20		GA 83021-B 4
1224	2019	1351	0	30	10	0	2018	0	30	0	40	2017	0	15	0.1	10	2016	0	0	0	20		GA 83109-1C-13
1225	2019	1352	0	20	30	0	2018	0	20	40	40	2017	0	15	20	10	2016	0	10	0	30		SC 851027
1226	2019	1353	0	10	20	0	2018	0	10	40	40	2017	0	10	10	0	2016	0	0	0	70		SC 850569
1227	2019	1354	0	20	40	0	2018	0	20	20	50	2017	0	30	25	10	2016	0	10	0	40		FR 88.5
1228	2019	1355	0	20	30	0	2018	0	20	40	40	2017	0	10	25	10	2016	0	0	0	30		LEN 15-163
1229	2019	1356	0	20	10	0	2018	0	30	5	0	2017	0	10	0	0	2016	0	0	0	10		VANLE 15-322
1230	2019	1357	0	10	40	0	2018	0	30	0	40	2017	0	5	5	0	2016	0	10	0	40		MANNIPRO
1231	2019	1358	0	10	30	0	2018	0	20	0	50	2017	0	10	0.1	10	2016	0	0	0	70		CERUGA 1
1232	2019	1359	0	30	60	0	2018	0	20	30	50	2017	0	25	20	10	2016	0	30	0	60		LR 9
1233	2019	1360	0	30	60	0	2018	0	10	60	20	2017	0	25	35	10	2016	0	0	0	60		LR 19
1234	2019	1361	0	10	20	0	2018	0	20	0	40	2017	0	20	10	5	2016	0	0	0	35		LR 24
1235	2019	1362	0	10	20	0	2018	0	30	30	30	2017	0	25	0	10	2016	0	0	0	60		LASTA
1236	2019	1363	0	10	20	0	2018	0	10	20	30	2017	0	40	10	0	2016	0	40	0	55		627/86-9
1237	2019	1364	0	10	0.1	0.1	2018	0	10	10	40	2017	0	25	0	10	2016	0	15	0	40		620-83-8
1238	2019	1365	0	20	30	0	2018	0	20	0	60	2017	0	25	0	10	2016	0	15	0	40		23-P2-6
1239	2019	1366	0	10	10	0.1	2018	0	30	20	40	2017	0	15	0	10	2016	0	20	0	25		15-92
1240	2019	1367	0	20	30	0	2018	0	30	20	50	2017	0	25	15	20	2016	0	10	0	30		KK 250/11-1-12
1241	2019	1368	0	20	30	0	2018	0	20	30	40	2017	0	40	40	0	2016	0	20	0	35		KK 1K/10-10-2
1242	2019	1369	0	20	10	0.1	2018	0	20	30	40	2017	0	35	20	15	2016	0	15	0	30		KK 7045-1-1
1243	2019	1370	0	10	30	0.1	2018	0	10	20	40	2017	0	10	0	20	2016	0	15	0	25		KK 9618-1
1244	2019	1371	0	10	30	0.1	2018	0	20	10	50	2017	0	15	0.1	10	2016	0	20	0	15		TK 12/89-2
1245	2019	1372	0	10	30	0.1	2018	0	10	0	60	2017	0	10	15	0	2016	0	20	0	35		5 214-2
1246	2019	1373	0	20	30	0	2018	0	10	40	40	2017	0	25	50	0	2016	0	20	0	15		744-8
1247	2019	1374	0	20	30	0.1	2018	0	20	0	60	2017	0	10	20	15	2016	0	20	0	30		6557-4
1248	2019	1375	0	10	20	0	2018	0	10	0	40	2017	0	10	0	10	2016	0	0	0	15		93/83-58
1249	2019	1376	0	20	0.1	0	2018	0	10	10	30	2017	0	10	0	15	2016	0	30	0	25		233/87-15-37
1250	2019	1377	0	20	10	0	2018	0	30	0	30	2017	0	15	0	15	2016	0	20	0	30		405/87-69-49
1251	2019	1378	30	20	60	0	2018	0	20	60	0	2017	0	15	0	15	2016	0	30	0	25		471/86-73-35
1252	2019	1394	10	20	60	0	2018	0	20	30	40	2017	0	5	0.1	0	2016	0	25	0	35		FLORENCE/AURORE
1253	2019	1395	0.1	20	30	0	2018	0	30	50	10	2017	0	10	0.1	0	2016	0	40	0	20		KOTA
1254	2019	1396	0.1	30	70	0	2018	0	10	30	30	2017	0	5	0.1	0	2016	0	50	0	40		LITTLE CLUB/REWARD
1255	2019	1398	30	20	40	0	2018	0	20	30	30	2017	0	10	10	0	2016	0	15	0	45		REWARD
1256	2019	1399	30	30	50	0	2018	0	0	40	40	2017	0	5	10	0	2016	0	30	0	35		CARMA/REWAARD
1257	2019	1400	10	30	50	0	2018	0	0	40	40	2017	0	20	0.1	0	2016	0	30	0	50		KEARNEY
1258	2019	1401	0	60	40	0	2018	0	50	30	10	2017	0	5	0.1	0	2016	0	40	0	50		RED BOBS
1259	2019	1403	0	30	10	0	2018	0	30	10	10	2017	0	10	0.1	0	2016	0	30	0	30		THATCHER/REGENT/REWARD
1260	2019	1404	0	20	50	0	2018	0	30	0	40	2017	0	5	0.1	0	2016	0	25	0	50		SONOP
1261	2019	1405	0	20	50	0	2018	0	40	20	40	2017	0	10	20	0	2016	0	30	0	60		H 44/MARQUIS
1262	2019	1406	0	20	20	0	2018	0	20	30	30	2017	0	5	0.1	0	2016	0	20	0	50		MARRQUI 588
1263	2019	1407	0	20	40	0	2018	0	20	0	60	2017	0	5	0.1	0	2016	0	15	0	60		MARQUILLO/WARATAH
1264	2019	1408	0	20	40	0	2018	0	50	0	40	2017	0	10	0.1	0	2016	0	10	0	55		MANITOV* 2/GIZA 144
1265	2019	1409	0	20	40	0	2018	0	20	60	0	2017	0	10	0.1	0	2016	0	35	0	20		WAKOOMA
1266	2019	1410	0	20	30	0	2018	0	30	30	40	2017	0	10	0.1	0	2016	0	10	0	30		1425 POSTOJI U 2006
1267	2019	1426	0	20	50	0	2018	0	20	0	40	2017	0	10	25	0	2016	0	50	0	40		ULKA/8 CC
1268	2019	1427	0	20	60	0	2018	0	40	60	0	2017	0	5	10	0	2016	0	40	0	45		IDAED
1269	2019	1428	0	20	60	0	2018	0	40	60	0	2017	0	15	10	0	2016	0	30	0	50		ASOSAN/8 CC
1270	2019	1429	0	20	60	0	2018	0	40	60	0	2017	0	15	10	0	2016	0	20	0	60		CHUL/8 CC
1271	2019	1430	0	20	10	0	2018	0	30	20	30	2017	0	25	15	0	2016	0	50	0	60		SONORA /8 CC
1272	2019	1431	0	20	20	0	2018	0	30	0	40	2017	0	15	0.1	0	2016	0	50	0	45		KHAPLI /8 CC
1273	2019	1432	0	20	30	0	2018	0	40	0	40	2017	0	10	0.1	0	2016	0	50	0	45		WEIHENSTEPHAN M-1
1274	2019	1433	0	30	10	0	2018	0	40	20	0	2017	0	20	0.1	0	2016	0	0	0	50		HOPE /8 CC
1275	2019	1434	0	30	50	0.1	2018	0	50	20	0	2017	0	15	0.1	0	2016	0	40	0	50		MICHIGAN AMBER /8 CC
1276	2019	1435	0	20	60	0	2018	0	20	60	20	2017	0	20	0.1	0	2016	0	40	0	55		TRANSEL
1277	2019	1436	0	40	40	0	2018	0	40	20	20	2017	0	20	25	0	2016	0	60	0	40		KAVKAZ
1278	2019	1437	0.1	30	10	0.1	2018	0	30	0	50	2017	0	20	35	0	2016	0	60	0	40		AMIGO
1279	2019	1438	10	20	20	0.1	2018	0	50	20	30	2017	0	10	0.1	0	2016	0	20	0	20		NORMANDIA
1280	2019	1439	0.1	30	10	0.1	2018	0	40	0	40	2017	0	15	0.1	0	2016	0	0	0	45		Ci 12633
1281	2019	1440	0	20	0.1	0.1	2018	0	40	0	40	2017	0	10	10	0	2016	0	15	0	50		COKER 983
1282	2019	1441	20	30	0.1	0.1	2018	0	30	30	40	2017	0	5	20	0.1	2016	0	20	0	10		HALLESTAMM 13471
1283	2019	1442	20	20	0.1	0.1	2018	0	30	50	20	2017	0	25	30	0	2016	0	0	0	20		GROMADA
1284	2019	1443	0	10	30	0.1	2018	0	50	20	30	2017	0	10	25	0.1	2016	0	0	0	10		DOLOMIT
1285	2019	1444	40	20	10	0.1	2018	0	60	0	40	2017	0	10	30	0	2016	0	0	0	10		C-39
1286	2019	1445	30	30	20	0.1	2018	0	50	0	40	2017	0	5	15	10	2016	0	0	0	5		COKER 747
1287	2019	1446	20	20	20	10	2018	0	30	30	20	2017	0	10	20	5	2016	0	0	0	20		(/KM122/89xNS3722/ZLATKA)xF1xSUPER RANA
1288	2019	1562	0	20	70	0	2018	0	30	20	40	2017	0	10	20	5	2016	0	30	0	40		(Pm4axFR84.4)xPm4a
1289	2019	1563	0	20	40	0	2018	0	30	0	20	2017	0	10	0.1	15	2016	0	25	0	15		(Pm4axFR84.4)xPm4a
1290	2019	1564	30	20	50	0	2018	0	10	30	20	2017	0	15	0.1	10	2016	0	20	0	35		(SC783737xPm4a)xPm4a
1291	2019	1565	20	20	50	0	2018	0	20	0	50	2017	0	30	0.1	10	2016	0	20	0	50		(KVL133xPm4a)xPm4a
1292	2019	1566	0.1	30	70	0	2018	0	10	60	10	2017	0	15	20	10	2016	0	30	0	25		(GA83128-C-31xPm4a)xPm4a
1293	2019	1567	0.1	30	50	0	2018	0	20	50	20	2017	0	10	0.1	10	2016	0	20	0	25		(C-39xPm4)xPm4a
1294	2019	1568	40	30	30	0	2018	0	20	20	30	2017	0	10	0.1	10	2016	0	0	0	60		(Pm1xPm2)x(Pm3xPm4a)
1295	2019	1569	60	30	30	0	2018	0	20	20	40	2017	0	10	0.1	10	2016	0	0	0	60		(Pm1xPm2)x(Pm4axPm5)
1296	2019	1570	40	30	40	0	2018	0	20	30	40	2017	0	10	0.1	10	2016	0	30	0	60		(Pm1xPm2)x(Pm5xPm6)
1297	2019	1571	40	40	30	0	2018	0	20	10	40	2017	0	15	20	5	2016	0	40	0	50		(Pm1xPm2)x(Pm6xPm7)
1298	2019	1572	40	50	50	0	2018	0	30	20	50	2017	0	10	0.1	15	2016	0	40	0	60		(Pm1xPm2)x(Pm7xPm8)
1299	2019	1573	20	40	30	0	2018	0	40	0	40	2017	0	10	0.1	15	2016	0	40	0	60		(Pm1xPm2)x(Pm8xPm9)
1300	2019	1574	40	20	30	0	2018	0	30	0	40	2017	0	10	0.1	15	2016	0	30	0	60		(Pm2xPm3a)x(Pm4axPm5)
1301	2019	1575	30	40	60	0	2018	0	30	0	40	2017	0	10	20	5	2016	0	30	0	60		(Pm2xPm3a)x(Pm5xPm6)
1302	2019	1576	40	30	30	0	2018	0	30	0	40	2017	0	10	20	5	2016	0	35	0	55		(Pm2xPm3a)x(Pm6xPm7)
1303	2019	1577	30	40	50	0	2018	0	30	30	20	2017	0	20	0.1	10	2016	0	35	0	60		(Pm2xPm3a)x(Pm7xPm8)
1304	2019	1578	50	30	40	0	2018	0	30	10	40	2017	0	20	0	0	2016	0	25	0	60		(Pm2xPm3a)x(Pm8xPm9)
1305	2019	1579	40	40	50	0	2018	0	30	0	40	2017	0	0	10	0	2016	0	30	0	70		(Pm3axPm4a)x(Pm5xPm6)
1306	2019	1580	40	40	50	0	2018	0	20	0	30	2017	0	5	0	5	2016	0	30	0	70		(Pm3axPm4a)x(Pm6xPm7)
1307	2019	1581	50	50	50	0	2018	0	40	30	20	2017	0	10	5	0	2016	0	40	0	60		(Pm3axPm4a)x(Pm7xPm8)
1308	2019	1582	30	30	30	0	2018	0	20	10	30	2017	0	10	5	0	2016	0	30	0	70		(Pm3axPm4a)x(Pm8xPm9)
1309	2019	1583	40	10	0.1	0.1	2018	0	20	10	30	2017	0	10	20	0	2016	0	20	0	70		(Pm4axPm5)x(Pm6xPm7)
1310	2019	1584	40	30	30	0	2018	0	20	30	30	2017	0	0	0	0	2016	0	20	0	70		(Pm4axPm5)x(Pm7xPm8)
1311	2019	1585	30	20	40	0	2018	0	20	0	50	2017	0	10	20	0	2016	0	20	0	70		(Pm4axPm5)x(Pm8xPm9)
1312	2019	1586	40	40	30	0	2018	0	20	10	10	2017	0	10	0	0	2016	0	40	0	50		(Pm5xPm6)x(Pm7xPm8)
1313	2019	1587	20	10	10	0	2018	0	30	30	30	2017	0	0	10	0	2016	0	50	0	50		(Pm5xPm6)x(Pm7xPm8)
1314	2019	1588	20	30	30	0	2018	0	30	0	30	2017	0	5	0	0	2016	0	20	0	55		(Pm5xPm6)x(Pm7xPm8)
1315	2019	1589	30	30	70	0	2018	0	30	0	40	2017	0	0	10	0	2016	0	40	0	55		(Pm5xPm6)x(Pm7xPm8)
1316	2019	1590	40	30	70	0	2018	0	20	20	30	2017	0	0	5	0	2016	0	45	0	55		(Pm5xPm6)x(Pm7xPm8)
1317	2019	1591	10	20	30	0	2018	0	20	0	40	2017	0	0	5	0	2016	0	40	0	40		(/Pm4axFR84.4/xPm4a)xPm4a
1318	2019	1592	10	30	30	0	2018	0	20	20	40	2017	0	0	0	0	2016	0	60	0	20		(/Pm4axFR84.4/xPm4a)xPm4a
1319	2019	1593	10	30	30	0	2018	0	40	20	30	2017	0	0	0	0	2016	0	60	0	25		(SC783737xPm4a)xPm4a
1320	2019	1594	10	30	30	0	2018	0	30	0	60	2017	0	0	5	0	2016	0	60	0	30		(/KVL133xPm4a/xPm4a)xPm4a
1321	2019	1595	30	30	40	0	2018	0	30	0	30	2017	0	0	5	0	2016	0	50	0	35		(/GA83128-C-31/xPm4a)xPm4a
1322	2019	1596	20	30	30	0	2018	0	30	60	0	2017	0	10	10	0	2016	0	40	0	25		(/C-39xPm4a/xPm4a)xPm4a
1323	2019	1597	30	30	30	0	2018	0	20	50	0	2017	0	0	0	0	2016	0	60	0	30		(/Pm1xPm2/x/Pm3axPm4a/)x/Pm3axPm4a/
1324	2019	1598	30	30	30	0	2018	0	20	30	30	2017	0	5	0	0	2016	0	30	0	40		(/Pm1xPm2/x/Pm4axPm5/)x/Pm4axPm5/
1325	2019	1599	20	30	30	0	2018	0	30	20	40	2017	0	10	10	5	2016	0	50	0	50		(/Pm1xPm2/x/Pm5xPm6/)x/Pm5xPm6/
1326	2019	1600	30	40	30	0	2018	0	30	0	40	2017	0	0	0	30	2016	0	40	0	60		(/Pm1xPm2/x/Pm6xPm7/)x/Pm6xPm7/
1327	2019	1601	40	30	40	0	2018	0	30	0	30	2017	0	0	5	0	2016	0	40	0	60		(/Pm1xPm2/x/Pm7xPm8/)x/Pm7xPm8/
1328	2019	1602	40	30	30	0	2018	0	20	20	30	2017	0	10	0	5	2016	0	30	0	60		(/Pm1xPm2/x/Pm8xPm9/)x/Pm8xPm9/
1329	2019	1603	30	40	30	0	2018	0	20	10	20	2017	0	20	0	5	2016	0	40	0	60		(/Pm2xPm3a/x/Pm4axPm5/)x/Pm4axPm5/
1330	2019	1604	50	40	50	0	2018	0	30	10	20	2017	0	0	0	5	2016	0	30	0	60		(/Pm2xPm3a/x/Pm5xPm6/)x/Pm5xPm6/
1331	2019	1605	40	50	50	0	2018	0	40	0	30	2017	0	0	10	0	2016	0	40	0	45		(/Pm2xPm3a/x/Pm6xPm7/)x/Pm6xPm7/
1332	2019	1606	30	40	30	0	2018	0	30	20	30	2017	0	5	5	5	2016	0	40	0	40		(/Pm2xPm3a/x/Pm7xPm8/)x/Pm7xPm8/
1333	2019	1607	20	50	40	0	2018	0	40	20	30	2017	0	0	5	5	2016	0	50	0	40		(/Pm2xPm3a/x/Pm8xPm9/)x/Pm8xPm9/
1334	2019	1608	60	50	50	0	2018	0	40	0	30	2017	0	0	0	0	2016	0	40	0	50		(/Pm3axPm4a/x/Pm5xPm6/)x/Pm5xPm6/
1335	2019	1609	40	30	40	0	2018	0	50	0	30	2017	0	0	10	0	2016	0	40	0	50		(/Pm3axPm4a/x/Pm6xPm7/)x/Pm6xPm7/
1336	2019	1610	60	30	40	0	2018	0	40	20	20	2017	0	10	0	0	2016	0	50	0	45		(/Pm3axPm4a/x/Pm7xPm8/)x/Pm7xPm8/
1337	2019	1611	60	30	40	0	2018	0	30	20	30	2017	0	0	10	0	2016	0	30	0	60		(/Pm3axPm4a/x/Pm8xPm9/)x/Pm8xPm9/
1338	2019	1612	40	30	60	0	2018	0	30	0	30	2017	0	5	20	5	2016	0	40	0	60		(/Pm4axPm/x/Pm6xPm7/)x/Pm6xPm7/
1339	2019	1613	40	40	40	0	2018	0	30	70	0	2017	0	5	10	0	2016	0	40	0	55		(/Pm4axPm5/x/Pm7xPm8/)x/Pm7xPm8/
1340	2019	1614	40	40	60	0	2018	0	30	60	0	2017	0	10	10	0	2016	0	40	0	50		(/Pm4axPm5/x/Pm8xPm9/)x/Pm8xPm9/
1341	2019	1615	40	40	40	0	2018	0	30	0	40	2017	0	10	0	5	2016	0	40	0	50		(/Pm5xPm6/x/Pm7xPm8/)x/Pm7xPm8/
1342	2019	1616	50	20	50	0	2018	0	30	0	40	2017	0	5	0	0	2016	0	40	0	40		(/Pm5xPm6/x/Pm8xPm9/)x/Pm8xPm9/
1343	2019	1617	40	20	70	0	2018	0	30	20	30	2017	0	0	20	5	2016	0	40	0	55		(/Pm5xPm6/x/Pm7xPm8/)x/Pm7xPm8/
1344	2019	1618	30	20	70	0	2018	0	30	0	40	2017	0	0	20	0	2016	0	30	0	60		(/Pm5xPm6/x/Pm7xPm8/)x/Pm7xPm8/
1345	2019	1619	40	30	70	0	2018	0	20	40	40	2017	0	0	20	0	2016	0	35	0	60		(/Pm5xPm6/x/Pm8xPm9/)x/Pm8xPm9/
1346	2019	1656	0.1	30	30	0	2018	0	30	0	40	2017	0	20	10	0	2016	0	40	0	40		(Pm4xFr84.4)xKhapli
1347	2019	1657	0.1	30	20	0	2018	0	30	0	30	2017	0	20	0	0	2016	0	50	0	30		(Pm4xFr84.4)xKhapli
1348	2019	1658	0	30	20	0.1	2018	0	30	0	30	2017	0	10	10	0	2016	0	40	0	30		(Sc783737xPm4)xKhapli
1349	2019	1659	0	20	20	0	2018	0	50	0	40	2017	0	10	20	0	2016	0	40	0	30		(KVL133xPm4)xKhapli
1350	2019	1660	10	30	20	0	2018	0	40	0	40	2017	0	15	5	0	2016	0	40	0	40		(GA83128-C-31xPm)xKhapli
1351	2019	1661	10	20	0.1	0.1	2018	0	40	0	30	2017	0	20	0	0	2016	0	30	0	35		(C-39xPm4)xKhapli
1352	2019	1662	10	20	0.1	0.1	2018	0	50	0	30	2017	0	10	5	0	2016	0	30	0	35		(Pm1xPm2)x(Pm3axPm4)
1353	2019	1663	10	30	0.1	0	2018	0	50	0	30	2017	0	10	0	0	2016	0	20	0	35		(Pm1xPm2)x(Pm4xPm5)
1354	2019	1664	0	20	30	0	2018	0	40	0	30	2017	0	10	5	0	2016	0	20	0	30		(Pm1xPm2)x(Pm5xPm6)
1355	2019	1665	0	30	20	0	2018	0	50	0	30	2017	0	20	20	0	2016	0	40	0	30		(Pm1xPm2)x(Pm6xPm7)
1356	2019	1666	10	40	20	0	2018	0	50	0	20	2017	0	5	0	0	2016	0	40	0	35		(Pm1xPm2)x(Pm7xPm8)
1357	2019	1667	10	40	20	0	2018	0	30	20	20	2017	0	0	20	0	2016	0	30	0	30		(Pm1xPm2)x(Pm8xPm9)
1358	2019	1668	30	40	20	0	2018	0	30	20	30	2017	0	10	10	0	2016	0	35	0	40		(Pm2xPm3a)x(Pm4xPm5)
1359	2019	1669	60	40	20	0	2018	0	30	40	30	2017	0	5	15	0	2016	0	30	0	35		(Pm2xPm3a)x(Pm5xPm6)
1360	2019	1670	60	40	20	0	2018	0	40	20	20	2017	0	20	10	0	2016	0	20	0	30		(Pm2xPm3a)x(Pm6xPm7)
1361	2019	1671	10	40	60	0	2018	0	50	30	20	2017	0	10	20	0	2016	0	40	0	35		(Pm2xPm3a)x(Pm7xPm8)
1362	2019	1672	10	30	50	0	2018	0	40	30	30	2017	0	0	20	0	2016	0	25	0	30		(Pm2xPm3a)x(Pm8xPm9)
1363	2019	1673	30	30	30	0	2018	0	40	30	30	2017	0	10	0	0	2016	0	15	0	40		(Pm3axPm4)x(Pm5xPm6)
1364	2019	1674	20	30	20	0	2018	0	40	40	20	2017	0	5	0	5	2016	0	20	0	30		(Pm3axPm4)x(Pm6xPm7)
1365	2019	1675	50	40	50	0	2018	0	60	20	20	2017	0	20	20	0	2016	0	40	0	35		(Pm3axPm4)x(Pm7xPm8)
1366	2019	1676	60	30	30	0	2018	0	60	20	20	2017	0	10	10	0	2016	0	50	0	30		(Pm3axPm4)x(Pm8xPm9)
1367	2019	1677	10	30	40	0	2018	0	50	25	25	2017	0	5	5	0	2016	0	20	0	35		(Pm4xPm5)x(Pm6xPm7)
1368	2019	1678	20	30	60	0	2018	0	40	30	30	2017	0	10	10	0	2016	0	20	0	30		(Pm4xPm5)x(Pm7xPm8)
1369	2019	1679	30	30	70	0	2018	0	50	25	25	2017	0	20	10	0	2016	0	50	0	50		(Pm5xPm6)x(Pm7xPm8) Šišulja
1370	2019	1680	20	40	60	0	2018	0	50	25	25	2017	0	20	20	0	2016	0	50	0	40		(Pm5xPm6)x(Pm7xPm8) Brkulja
1371	2019	1681	30	30	40	0	2018	0	50	25	25	2017	0	20	20	0	2016	0	40	0	60		(Pm5xPm6)x(Pm8xPm9)
1372	2019	1682	10	30	30	0.1	2018	0	60	0	40	2017	0	30	10	0	2016	0	50	0	50		(Pm6xPm7)x(Pm8xPm9)
1373	2019	1683	0	30	70	0	2018	0	50	20	30	2017	0	30	0	0	2016	0	10	0	20	BREEDING LINE
1374	2019	1684	0	30	50	0	2018	0	40	10	40	2017	0	0	5	0	2016	0	10	0	20	BREEDING LINE
1375	2019	1685	0	20	0.1	0.1	2018	0	20	30	50	2017	0	0	0	0	2016	0	15	0	30	BREEDING LINE
1376	2019	1686	0	20	20	0	2018	0	20	0	60	2017	0	0	5	0	2016	0	10	0	30	BREEDING LINE
1377	2019	1687	0	20	60	0	2018	0	40	20	10	2017	0	10	30	0	2016	0	10	0	15	BREEDING LINE
1378	2019	1688	0	30	70	0	2018	0	20	40	40	2017	0	20	10	0	2016	0	10	0	30	BREEDING LINE
1379	2019	1689	0	20	10	0	2018	0	30	0.1	0	2017	0	20	10	0	2016	0	0.1	0	0.1	BREEDING LINE
1380	2019	1690	0	20	20	0	2018	0	20	0	20	2017	0	10	5	0	2016	0	40	0	20	BREEDING LINE
1381	2019	1691	0	20	50	0	2018	0	30	0	30	2017	0	10	20	0	2016	0	35	0	30	BREEDING LINE
1382	2019	1692	0	20	60	0	2018	0	40	0	30	2017	0	0	20	0	2016	0	50	0	40	BREEDING LINE
1383	2019	1693	0	20	60	0	2018	0	20	50	20	2017	0	0	20	0	2016	0	25	0	35	BREEDING LINE
1384	2019	1936	0	30	70	0	2018	0	30	0	20	2017	0	0	20	0	2016	0	15	10	15		411/92-94
1385	2019	1937	0	30	50	0	2018	0	30	0	60	2017	0	0	10	0	2016	0	0.1	0	40		402/89-234
1386	2019	1938	0	20	50	0	2018	0	40	0	50	2017	0	10	20	0	2016	0	15	0	5		KC-5/89-8-7
1387	2019	1939	0	20	50	0	2018	0	20	0	50	2017	0	5	5	5	2016	0	35	0	30		B-91/6-1
1388	2019	1940	0	20	40	0	2018	0	30	0	60	2017	0	10	0	0	2016	0	30	0	30		7491-2
1389	2019	1941	0	10	40	0	2018	0	20	0	40	2017	0	5	0	0	2016	0	10	0	15		7716-1
1390	2019	1942	0	20	50	0	2018	0	50	0	40	2017	0	10	20	0	2016	0	30	0	60		KK185/91-2
1391	2019	1943	40	20	50	0	2018	0	50	0	40	2017	0	20	5	0	2016	0	25	0	40		KK737/92-2
1392	2019	1944	0	20	50	0	2018	0	40	0	50	2017	0	0	5	0	2016	0	10	0	15		KK1155-1
1393	2019	1945	0	20	30	0	2018	0	40	0	50	2017	0	10	0	0	2016	0	20	0	15		KK540/92-1
1394	2019	1946	0	30	70	0	2018	0	40	40	20	2017	0	0	10	0	2016	0	30	0	25		7082-61
1395	2019	1947	0	20	50	0	2018	0	30	0	60	2017	0	0	20	0	2016	0	15	0	30		7256-61
1396	2019	1948	0	20	30	0	2018	0	20	0	50	2017	0	5	0	0	2016	0	10	0	20		7303-60
1397	2019	1949	0	10	0.1	0	2018	0	30	0	30	2017	0	0	0	0	2016	0	30	0	20		7366-45
1398	2019	2087	0	20	80	0	2018	0	10	0	20	2017	0	5	5	0	2016	0	30	0	40		CENTURK (USA)
1399	2019	2088	0	20	80	0	2018	0	10	0	40	2017	0	10	0	0	2016	0	20	0	25		MIRONOVSKA 264 (UKR)
1400	2019	2089	30	20	80	0	2018	0	10	30	20	2017	0	0	20	0	2016	0	15	0	25		MIRONOVSKA 808 (UKR)
1401	2019	2090	0	20	80	0	2018	0	10	30	10	2017	0	0	5	0	2016	0	20	0	0.1		STEPNJAČKA 30 (RUS)
1402	2019	2091	0	30	50	0	2018	0	10	0	10	2017	0	20	0	0	2016	0	30	0	70		BEZOSTAJA 1 (RUS)
1403	2019	2092	0	20	60	0	2018	0	10	30	0	2017	0	0	5	0	2016	0	0	0	5		BANKUT 1205 (HUN)
1404	2019	2093	0	20	70	0	2018	0	10	30	30	2017	0	0	0	0	2016	0	15	5	10		PARTIZANKA (YUG)
1405	2019	2094	0	20	50	0	2018	0	10	10	20	2017	0	0	5	0	2016	0	10	0	10		NOVA BANATKA (YUG)
1406	2019	2095	0	20	70	0	2018	0	0	0	80	2017	0	10	5	0	2016	0	40	0	60		UNA (YUG)
1407	2019	2096	0	20	70	0	2018	0	20	0	60	2017	0	5	0	0	2016	0	30	0	50		PARTIZANKA NISKA (YUG)
1408	2019	2097	0	20	70	0	2018	0	30	0	30	2017	0	10	5	0	2016	0	15	0	30		KOLUBARA (YUG)
1409	2019	2098	0	20	70	0	2018	0	30	0	50	2017	0	20	30	0	2016	0	30	0	3		TRIPE DIRK B (AUS)
1410	2019	2099	0	20	70	0	2018	0	30	20	40	2017	0	0	40	0	2016	0	10	0	50		TRIPE DIRK S (AUS)
1411	2019	2100	0	30	70	0	2018	0	20	40	30	2017	0	10	30	0	2016	0	15	0	50		PHDENI (USA)
1412	2019	2101	0	20	60	0	2018	0	30	0	40	2017	0	10	30	0	2016	0	20	0	30		BUCKSKIN (USA)
1413	2019	2102	0	30	70	0	2018	0	30	20	10	2017	0	0	10	0	2016	0	20	0	15		TECUMSEH (USA)
1414	2019	2103	0	20	80	0	2018	0	30	60	0	2017	0	0	40	0	2016	0	0	0	5		NSO.683(ŽITNICA) NS 616 (YUG)
1415	2019	2104	0	20	50	0	2018	0	10	60	0	2017	0	0	30	0	2016	0	0	0	30		NS 46/90 (VRACA) (UNA)
1416	2019	2105	0	20	30	0	2018	0	0	0.1	10	2017	0	0	5	0	2016	0	5	0	0.1		BERSEE Rhto (FRA)
1417	2019	2106	0	20	60	0	2018	0	20	20	0	2017	0	0	20	0	2016	0	0	0	0.1		CAPPELLE DESPREZ Rhto (GBR)
1418	2019	2107	0	20	60	0	2018	0	20	40	0	2017	0	0	20	0	2016	0	0	0	5		M. HUNTSMMAN Rhto (GBR)
1419	2019	2108	0	20	70	0	2018	0	10	0	60	2017	0	5	20	0	2016	0	15	0	30		S.CERROS Rht1 (MEX)
1420	2019	2109	0	20	30	0	2018	0	0	30	0.1	2017	0	0	30	0	2016	0	15	0	0.1		BERSEE Rht1 (FRA)
1421	2019	2110	0.1	20	70	0	2018	0	10	50	20	2017	0	10	40	0	2016	0	10	0	0.1		MORIS HUNSMAN Rhto
1422	2019	2111	0	40	60	0	2018	0	10	30	20	2017	0	20	50	0	2016	0	15	0	40		TANORI 71 Rht1 (MEX)
1423	2019	2112	0	20	50	0	2018	0	10	50	20	2017	0	0	50	0	2016	0	0.1	5	0.1		HIGHBURU Rth1 (GBR)
1424	2019	2113	0	20	80	0	2018	0	30	40	30	2017	0	0	5	0	2016	0	5	0	20		LERMA ROJA Rht1 (MEX)
1425	2019	2114	0	20	70	0	2018	0	30	30	30	2017	0	0	5	0	2016	0	0	0	20		NORTENO 67 RHT1 (MEX)
1426	2019	2115	0	30	70	0	2018	0	60	20	20	2017	0	0	0	0	2016	0	0	0	50		INIA 66 Rht1 (MEX)
1427	2019	2116	0	20	60	0	2018	0	30	30	30	2017	0	0	50	0	2016	0	20	0	40		CONDOR Rht1 (AUS)
1428	2019	2117	0	20	60	0	2018	0	30	20	40	2017	0	0	5	0	2016	0	10	0	45		COOK Rht1 (AUS)
1429	2019	2120	60	20	60	0	2018	0	40	20	40	2017	0	10	0	0	2016	0	0	0	20		ADBAKOMUGHI Rht2 (JPN)
1430	2019	2121	30	20	80	0	2018	0	40	40	20	2017	0	20	60	0	2016	0	0	0	80		GALAHAD Rht2 (GBR)
1431	2019	2122	0	20	50	0	2018	0	0	20	10	2017	0	0	10	0	2016	0	0	0	5		TJB 990-15 Rht2 (GBR)
1432	2019	2123	0	20	50	0	2018	0	0	20	10	2017	0	0	5	0	2016	0	0	0	5		DWARFA(M.HOBBITSIB) Rht2 (GBR)
1433	2019	2124	0	20	50	0	2018	0	20	60	0	2017	0	0	10	0	2016	0	15	0	10		BERSEE Rht2 (FRA)
1434	2019	2125	0	20	50	0	2018	0	0	10	0.1	2017	0	0	5	0	2016	0	0	0	0.1		M.HUNTSMAN Rht2 (GBR)
1435	2019	2126	0	20	60	0	2018	0	0	60	0	2017	0	0	10	0	2016	0	0	0	0.1		DURIN Rht2 (FRA)
1436	2019	2127	0	20	50	0	2018	0	0	50	0	2017	0	0	10	0	2016	0	10	0	0.1		HOBBIT Rht2 (GBR)
1437	2019	2128	0	20	60	0	2018	0	30	40	0	2017	0	0	20	0	2016	0	10	0	0.1		BRIGANT Rht2 (GBR)
1438	2019	2129	0	20	60	0	2018	0	0	70	0	2017	0	0	30	0	2016	0	0	0	5		BAUTY Rht2 (GBR)
1439	2019	2130	0.1	20	40	0	2018	0	20	0.1	0.1	2017	0	0	5	0	2016	0	15	0	0.1		SENTRY Rht2 (GBR)
1440	2019	2131	0	20	40	0	2018	0	10	20	0.1	2017	0	0	5	0	2016	0	0	0	0.1		WIZARD RHT2 (GBR)
1441	2019	2132	0	20	50	0	2018	0	0	50	0.1	2017	0	0	5	0	2016	0	0	0	0.1		AVALON Rht2 (GBR)
1442	2019	2133	0	20	60	0	2018	0	0	30	0.1	2017	0	0	10	0	2016	0	0	0	0.1		BOUTY Rht2 (GBR)
1443	2019	2134	0	20	40	0	2018	0	0	30	0.1	2017	0	0	5	0	2016	0	0	0	0.1		MITHARS Rht2 (GBR)
1444	2019	2135	0	20	40	0	2018	0	0	20	10	2017	0	0	5	0	2016	0	0	0	0.1		FENMAN Rht2 (GBR)
1445	2019	2136	0	20	50	0	2018	0	20	50	0	2017	0	0	20	0	2016	0	0	0	0.1		SUNOOWN Rht2 (GBR)
1446	2019	2138	0	20	60	0	2018	0	0	40	0	2017	0	0	5	0	2016	0	0	0	0.1		ERA Rht2 (USA)
1447	2019	2139	0	20	60	0	2018	0	20	30	40	2017	0	0	0	0	2016	0	15	0	35		KITE Rht2 (AUS)
1448	2019	2140	0	30	70	0	2018	0	30	40	0	2017	0	10	20	0	2016	0	25	0	0.1		SONALIKA Rht2 (IND)
1449	2019	2141	10	20	80	0	2018	0	0	50	30	2017	0	5	20	0	2016	0	25	0	40		BUCKBUCK Rht2 (MEX)
1450	2019	2142	0	20	80	0	2018	0	30	60	10	2017	0	5	50	0	2016	0	30	0	40		NORIN 10 Rht 1+ 2 (JPN)
1451	2019	2143	0	20	50	0	2018	0	30	0	60	2017	0	5	5	0	2016	0	30	0	40		NORIN 10/BREV 14 Rht 1+ 2 (USA)
1452	2019	2144	0	10	30	0	2018	0	30	20	50	2017	0	0	5	0	2016	0	15	0	10		OLESEN DWARF Rht 1+2 (RHD)
1453	2019	2145	0	10	30	0	2018	0	20	0	50	2017	0	0	0	0	2016	0	5	0	10		UPI 301 Rht 1+ 2 (IND)
1454	2019	2146	0	20	70	0	2018	0	10	60	0	2017	0	0	50	0	2016	0	0	0	60		SUWON 92 Rht 1+ 2 (KOR)
1455	2019	2147	0	30	70	0	2018	0	20	20	60	2017	0	0	40	0	2016	0	30	0	70		BERSEE Rht 1+ 2 (FRA)
1456	2019	2148	20	30	60	0	2018	0	30	50	20	2017	0	20	40	0	2016	0	20	0	50		YECORA Rht 1+ 2 (MEX)
1457	2019	2149	0	20	60	0	2018	0	20	20	50	2017	0	20	5	0	2016	0	15	0	45		CAJEME 71 Rht 1+ 2 (MEX)
1458	2019	2150	0.1	30	60	0	2018	0	30	20	50	2017	0	0	5	0	2016	0	20	0	45		TOMTHUMB Rht 3 (TIB)
1459	2019	2151	0	20	80	0	2018	0	30	50	20	2017	0	10	5	0	2016	0	20	0	40		MIN.DWARF Rht 3 (AUS)
1460	2019	2152	20	30	70	0	2018	0	30	50	20	2017	0	50	50	0	2016	0	20	0	80		BERSEE Rht 3 (FRA)
1461	2019	2153	0	30	70	0	2018	0	30	50	20	2017	0	30	10	0	2016	0	30	0	70		M.HUNTSMAN Rht 3 (GBR)
1462	2019	2154	0	40	60	0	2018	0	30	50	20	2017	0	20	10	0	2016	0	30	0	70		BERSEE Rht 2+3 (FRA)
1463	2019	2155	0	40	60	0	2018	0	30	50	0	2017	0	10	10	0	2016	0	30	0	70		BERSEE MUTANT Rht 7 (FRA)
1464	2019	2156	0	20	80	0	2018	0	40	20	40	2017	0	20	30	0	2016	0	30	0	70		AKAKOMUGHI Rht 8+9 (JPN)
1465	2019	2157	20	20	60	0	2018	0	40	20	40	2017	0	20	30	0	2016	0	25	0	30		SAVA 20 Rht 8 (YUG)
1466	2019	2158	0	30	70	0	2018	0	30	30	40	2017	0	20	30	0	2016	0	30	0	30		FORTUNATO 2 D Rht 8 (ITA)
1467	2019	2159	0	30	70	0	2018	0	30	30	40	2017	0	10	5	0	2016	0	30	0	50		TALENT Rht 8 (FRA)
1468	2019	2160	0	30	50	0	2018	0	30	30	40	2017	0	10	5	0	2016	0	30	0	30		CAP.MARA 20 Rht 8 (ITA)
1469	2019	2161	0	20	80	0	2018	0	30	40	30	2017	0	10	20	0	2016	0	30	0	35		Mara Rht 8 (ITA)
1470	2019	2162	0	20	80	0	2018	0	20	20	50	2017	0	5	20	0	2016	0	40	0	35		CAP.MARA 5 BS – 7 BS Rht 9 (ITA)
1471	2019	2163	0	20	70	0	2018	0	10	10	30	2017	0	5	5	0	2016	0	30	0	10		AIBIAN Rht 9 (JPN)
1472	2019	2164	30	20	80	0	2018	0	20	60	20	2017	0	0	10	0	2016	0	30	0	70		TIBET DWARF Rht 10 (TIB)
1473	2019	2165	30	20	80	0	2018	0	30	50	20	2017	0	20	10	0	2016	0	40	0	60		D 6899 Rht 3 (USA)
1474	2019	2166	40	20	80	0	2018	0	20	10	40	2017	0	10	10	0	2016	0	40	0	55		CAP(BEZ 5 A) TA 11 (ITA)
1475	2019	2167	50	20	80	0	2018	0	20	60	30	2017	0	20	5	0	2016	0	40	0	40		S- 13 (ITA)
1476	2019	2168	60	20	80	0	2018	0	10	0	60	2017	0	0	30	0	2016	0	35	0	60		NS 322 (YUG)
1477	2019	2169	30	20	80	0	2018	0	20	50	60	2017	0	5	10	5	2016	0	20	0	80		NS 602 (YUG)
1478	2019	2170	0.1	20	80	0	2018	0	10	30	40	2017	0	10	10	0	2016	0	0.1	0	60		NS 603 (YUG)
1479	2019	2171	30	20	80	0	2018	0	30	20	40	2017	0	0	10	0	2016	0	0	0	60		NS 732 (YUG)
1480	2019	2172	0.1	20	80	0	2018	0	20	40	60	2017	0	0	20	0	2016	0	20	0	80		NS 900 (YUG)
1481	2019	2173	0	20	50	0	2018	0	10	40	50	2017	0	20	20	0	2016	0	30	0	40		NS 559 (YUG)
1482	2019	2174	0	20	60	0	2018	0	10	50	40	2017	0	0	20	0	2016	0	0	0	50		NS 13-32 (YUG)
1483	2019	2175	0	20	80	0	2018	0	30	20	20	2017	0	0	50	0	2016	0	0	0	60		NS 51-11 (YUG)
1484	2019	2176	20	20	70	0	2018	0	20	20	40	2017	0	0	30	0	2016	0	20	0	40		NS 54-52 (YUG)
1485	2019	2177	40	20	80	0	2018	0	20	20	40	2017	0	10	10	0	2016	0	30	0	60		HAYS 2 (USA)
1486	2019	2178	40	20	60	0	2018	0	10	20	50	2017	0	5	0	0	2016	0	30	0	65		ACC(AIO Rht 9 (ITA)
1487	2019	2179	40	20	60	0	2018	0	20	20	60	2017	0	0	5	0	2016	0	20	0	40		BEZOSTAJA DWARF (RUS)
1488	2019	2180	0	20	80	0	2018	0	20	50	10	2017	0	10	10	0	2016	0	20	0	70		PITIKUL (MDA)
1489	2019	2181	0	20	60	0	2018	0	30	40	20	2017	0	0	40	0	2016	0	30	0	20		B 125/78 (BELJCI) (MDA)
1490	2019	2182	0	20	60	0	2018	0	40	40	30	2017	0	20	40	0	2016	0	50	0	20		B 118/78 (BELJCI) (MDA)
1491	2019	2183	0.1	30	70	0	2018	0	30	30	30	2017	0	0	40	0	2016	0	20	0	80		MV 108.78 (HUN)
1492	2019	2184	0.1	20	60	0	2018	0	30	20	50	2017	0	0	40	0	2016	0	50	0	30		SZEGEDI 7610 (HUN)
1493	2019	2185	0.1	20	70	0	2018	0	20	60	0	2017	0	30	10	0	2016	0	10	0	60		SZEGEDI 768 (HUN)
1494	2019	2186	10	20	70	0	2018	0	10	0	50	2017	0	0	10	0	2016	0	10	0	20		SZEGEDI 765 (HUN)
1495	2019	2187	30	10	70	0	2018	0	10	0	40	2017	0	5	0	0	2016	0	20	0	30		L -1
1496	2019	2188	30	20	60	0	2018	0	10	0	30	2017	0	0	0	0	2016	0	20	0	20		TIMSON (AUS)
1497	2019	2189	30	20	70	0	2018	0	20	20	60	2017	0	0	40	0	2016	0	5	0	40		TIMSON SUN (AUS)
1498	2019	2190	30	30	40	0	2018	0	20	0	40	2017	0	5	5	0	2016	0	10	0	15		F5 5065-2
1499	2019	2191	60	30	70	0	2018	0	20	0	60	2017	0	0	20	0	2016	0	30	0	50		F4 4687
1500	2019	2192	50	20	80	0	2018	0	20	0	60	2017	0	0	20	0	2016	0	30	0	50		F4 4511- 6
1501	2019	2193	0.1	20	80	0	2018	0	40	30	30	2017	0	10	30	0	2016	0	40	0	10		F4 4511- 3
1502	2019	2194	0.1	20	80	0	2018	0	40	20	10	2017	0	0	10	0	2016	0	30	0	5		HIRA (IND)
1503	2019	2195	10	20	60	0	2018	0	10	40	20	2017	0	0	20	0	2016	0	15	0	60		BCD 1186/83 (MDA)
1504	2019	2196	30	20	60	0	2018	0	10	40	20	2017	0	0	5	0	2016	0	15	0	70		BCD 1286/83 (MDA)
1505	2019	2197	0	20	60	0	2018	0	20	0	30	2017	0	0	5	0	2016	0	15	0	30		BCD 1295/83 (MDA)
1506	2019	2198	40	20	60	0	2018	0	40	30	30	2017	0	0	20	0	2016	0	10	0	60		BCD 1304/83 (MDA)
1507	2019	2199	40	20	70	0	2018	0	10	40	30	2017	0	0	5	0	2016	0	20	0	60		BCD 1304/83 (MDA)
1508	2019	2200	0.1	20	50	0	2018	0	20	0	40	2017	0	0	5	0	2016	0	30	0	55		BCD 1713/83 (MDA)
1509	2019	2201	0.1	40	60	0	2018	0	40	60	0	2017	0	0	40	0	2016	0	20	30	10		NSP 187 (YUG)
1510	2019	2202	0.1	30	70	0	2018	0	20	0	30	2017	0	0	20	5	2016	0	20	0	50		NS 37/90 (YUG)
1511	2019	2203	0.1	30	70	0	2018	0	20	40	20	2017	0	0	10	0	2016	0	40	0	40		L1/91 (YU
1512	2019	2204	0.1	30	70	0	2018	0	20	50	20	2017	0	10	30	0	2016	0	30	0	45		L1 A/91 (YUG)
1513	2019	2205	10	20	80	0	2018	0	20	20	40	2017	0	10	10	0	2016	0	30	0	70		L74/92 (YU
1514	2019	2206	10	20	80	0	2018	0	40	20	30	2017	0	0	10	0	2016	0	15	0	40		L74/92 (YU
1515	2019	2207	10	20	80	0	2018	0	30	50	20	2017	0	0	50	0	2016	0	0	0	80		NORIN 50 (JPN)
1516	2019	2208	0.1	20	60	0	2018	0	30	50	20	2017	0	0	10	0	2016	0	5	0	5		NORIN 61 (JPN)
1517	2019	2209	40	20	80	0	2018	0	30	20	50	2017	0	0	20	0	2016	0	30	0	40		SAITAMA 27 (JPN)
1518	2019	2210	0	30	70	0	2018	0	30	60	10	2017	0	0	30	0	2016	0	30	0	50		TANORI 71 (JPN)
1519	2019	2211	0	0	0	0	2018	0	0	30	0	2017	0	0	60	0	2016	0	25	45	0		PEKING 11 (CHN)
1520	2019	2213	0	20	20	0	2018	0	0	30	20	2017	0	0	50	0	2016	0	10	20	0		AL-KAN-TZAO (CHN)
1521	2019	2214	0	20	30	0	2018	0	0	50	20	2017	0	0	30	0	2016	0	20	15	0		CHING-CHANG 6 (CHN)
1522	2019	2215	0	40	60	0	2018	0	10	60	0	2017	0	0	80	0	2016	0	30	20	10		N0 4
1523	2019	2216	0	20	60	0	2018	0	30	20	50	2017	0	0	20	0	2016	0	30	0	15		HANG CHOU (CHN)
1524	2019	2217	0	30	70	0	2018	0	40	40	20	2017	0	5	0	5	2016	0	40	0	25		PAI YO PAO (CHN)
1525	2019	2218	0	20	80	0	2018	0	20	40	30	2017	0	10	20	0	2016	0	40	0	15		SAN PASTORE (ITA)
1526	2019	2219	0	30	70	0	2018	0	20	20	50	2017	0	0	10	0	2016	0	20	0	15		ROUSSALKA (BGR)
1527	2019	2220	0	20	60	0	2018	0	20	20	50	2017	0	20	10	0	2016	0	15	0	10		BISERKA (YUG)
1528	2019	2221	0	20	60	0	2018	0	20	10	30	2017	0	10	5	0	2016	0	40	0	10		NSR-2
1529	2019	2222	0	20	60	0	2018	0	30	10	20	2017	0	0	10	0	2016	0	50	0	10		NOV.CRVENA (YUG)
1530	2019	2223	0.1	20	80	0	2018	0	10	20	10	2017	0	0	20	0	2016	0	20	0	50		NIZIJA
1531	2019	2224	0	20	80	0	2018	0	20	0	30	2017	0	0	30	0	2016	0	20	0	30		NS 736
1532	2019	2225	0	20	10	0	2018	0	30	20	30	2017	0	10	30	0	2016	0	20	0	30		NS 14-33
1533	2019	2226	0	20	60	0	2018	0	0	20	10	2017	0	0	5	0	2016	0	40	0	10		NS 55-25
1534	2019	2227	0	20	80	0	2018	0	0	50	0	2017	0	10	40	0	2016	0	30	0	50		NS 58-97
1535	2019	2228	0	20	80	0	2018	0	40	50	0	2017	0	0	10	0	2016	0	30	0	30		NS 63-24
1536	2019	2229	0	20	80	0	2018	0	0	80	0	2017	0	10	40	0	2016	0	30	0	60		NS 0.58
1537	2019	2230	0	20	80	0	2018	0	0	80	0	2017	0	10	5	0	2016	0	20	0	70		R.NISKA (YUG)
1538	2019	2231	0	20	80	0	2018	0	50	40	0	2017	0	0	50	0	2016	0	20	0	60		ITALIA (YUG)
1539	2019	2232	0	20	80	0	2018	0	40	30	30	2017	0	10	40	0	2016	0	20	0	20		KRATKA (YUG)
1540	2019	2234	0	20	50	0	2018	0	30	10	50	2017	0	5	10	5	2016	0	20	0	30		ARGENTINA 80/5216 (ARG)
1541	2019	2235	0	20	50	0	2018	0	30	20	50	2017	0	10	5	0	2016	0	20	0	20		WW MCB 2 (ARG)
1542	2019	2236	40	20	80	0	2018	0	30	30	20	2017	0	10	20	0	2016	0	15	0	30		INTRO 1066
1543	2019	2237	0.1	30	70	0	2018	0	40	30	30	2017	0	40	30	0	2016	0	25	0	30		NS 33/90 (YUG)
1544	2019	2238	0	30	70	0	2018	0	40	30	30	2017	0	20	20	0	2016	0	30	0	60		NS 79/90 (YUG)
1545	2019	2239	0.1	30	70	0	2018	0	20	50	30	2017	0	20	30	0	2016	0	20	0	30		NS 4/93
1546	2019	2240	0	20	80	0	2018	0	40	30	30	2017	0	20	30	0	2016	0	25	0	30		NS 48/93 (YUG)
1547	2019	2241	0	20	60	0	2018	0	20	20	50	2017	0	0	40	0	2016	0	20	0	20		NS 90/92 (YUG)
1548	2019	2242	0	20	50	0	2018	0	30	10	20	2017	0	30	30	0	2016	0	20	0	15		NS 40/94 (YUG)
1549	2019	2243	0	20	50	0	2018	0	40	20	10	2017	0	0	30	0	2016	0	20	0	10		NS 30/95 (YUG)
1550	2019	2245	0	20	80	0	2018	0	30	10	50	2017	0	0	30	0	2016	0	30	0	20		PORDUE 5392 (USA)
1551	2019	2246	0	20	60	0	2018	0	10	0	50	2017	0	0	20	0	2016	0	30	0	35		PORDUE 39120 (USA)
1552	2019	2247	0	20	50	0	2018	0	10	0	60	2017	0	20	10	0	2016	0	15	0	25		PORDUE (2) LORAS (USA)
1553	2019	2248	0	20	70	0	2018	0	20	0	60	2017	0	0	10	0	2016	0	5	0	50		RILEY
1554	2019	2249	0	30	70	0	2018	0	10	0	50	2017	0	0	40	0	2016	0	15	0	30		Ci 13701 KONO 62 (USA)
1555	2019	2250	0	30	60	0	2018	0	20	0	40	2017	0	10	10	0	2016	0	10	0	30		CONBINATION
1556	2019	2251	0	30	70	0	2018	0	20	0	40	2017	0	5	5	0	2016	0	10	0	35		DIMITROVKA 5-12 (BGR)
1557	2019	2252	0	20	80	0	2018	0	10	60	20	2017	0	5	30	0	2016	0	5	0	15		PORDUE 5752A -5-7-2 (USA)
1558	2019	2253	0	20	80	0	2018	0	10	60	20	2017	0	0	20	0	2016	0	25	0	5		7204-36
1559	2019	2254	0	20	50	0	2018	0	10	50	30	2017	0	0	10	0	2016	0	20	0	20		A 55-2
1560	2019	2255	0	20	80	0	2018	0	30	20	30	2017	0	20	50	0	2016	0	30	0	50		SI PV 63
1561	2019	2256	0	20	70	0	2018	0	10	30	30	2017	0	0	20	0	2016	0	15	0	50		HOLY. E (USA
1562	2019	2257	0.1	20	80	0	2018	0	20	30	30	2017	0	0	50	0	2016	0	0	0	70		CHINOFUZ (USA)
1563	2019	2258	0	20	80	0	2018	0	10	60	0	2017	0	0	70	0	2016	0	20	0	60		64209-77
1564	2019	2259	0	20	80	0	2018	0	10	50	20	2017	0	0	80	0	2016	0	20	0	70		AUBURN (USA)
1565	2019	2260	0	20	80	0	2018	0	10	10	50	2017	0	0	50	0	2016	0	15	0	60		PORDUE 79406 I-26-2 (USA)
1566	2019	2261	0	20	40	0	2018	0	10	0	50	2017	0	0	0	0	2016	0	15	0	60		NS 1/92 (YUG
1567	2019	2262	10	10	10	0	2018	0	0	0	40	2017	0	0	5	0	2016	0	40	0	50		ND 516 (USA)
1568	2019	2263	50	20	50	0	2018	0	0	0	50	2017	0	0	10	0	2016	0	20	0	40		ND 517 (USA)
1569	2019	2264	0.1	20	60	0	2018	0	0	50	20	2017	0	0	20	0	2016	0	10	0	0.1		MINA (YUG)
1570	2019	2265	0	20	50	0	2018	0	0	0	60	2017	0	0	10	0	2016	0	20	0	65		TIHA (YUG)
1571	2019	2266	0	20	60	0	2018	0	20	0	60	2017	0	0	20	0	2016	0	10	0	55		NS 116/95 (YUG)
1572	2019	2267	0	30	50	0	2018	0	0	20	10	2017	0	0	10	0	2016	0	45	0	15		LR1(THATCHER) (USA)
1573	2019	2268	0	20	60	0	2018	0	30	30	20	2017	0	10	10	0	2016	0	10	0	15		LR 2 (USA)
1574	2019	2269	0	30	70	0	2018	0	0	60	0	2017	0	20	30	0	2016	0	50	0	40		LR 3 (USA)
1575	2019	2270	0	30	70	0	2018	0	0	70	0	2017	0	10	40	0	2016	0	40	0	40		LR 10 (USA)
1576	2019	2271	0	30	70	0	2018	0	0	20	50	2017	0	10	30	0	2016	0	50	0	45		LR 11 (USA)
1577	2019	2272	0	30	70	0	2018	0	30	30	40	2017	0	20	30	0	2016	0	50	0	40		LR 12 (USA)
1578	2019	2273	0	30	70	0	2018	0	0	60	20	2017	0	20	20	0	2016	0	50	0	45		LR 13 (USA)
1579	2019	2274	0	30	70	0	2018	0	40	50	0	2017	0	30	20	0	2016	0	30	0	50		LR 14 (USA)
1580	2019	2275	0	30	70	0	2018	0	30	20	30	2017	0	0	20	0	2016	0	40	0	40		LR 15 (USA)
1581	2019	2276	0	30	70	0	2018	0	20	60	0	2017	0	0	10	0	2016	0	40	0	40		LR 16 (USA)
1582	2019	2277	0.1	20	50	0	2018	0	30	0	50	2017	0	0	0	0	2016	0	20	0	30		LR 17 (USA)
1583	2019	2278	0	20	80	0	2018	0	30	0	50	2017	0	0	5	0	2016	0	20	0	50		LR 20 (USA)
1584	2019	2279	0.1	20	60	0	2018	0	20	0	60	2017	0	0	0	0	2016	0	30	0	25		LR 21 (USA)
1585	2019	2280	0	30	70	0	2018	0	40	0	40	2017	0	5	0	0	2016	0	25	0	20		LR 22 (USA)
1586	2019	2281	0	20	60	0	2018	0	10	70	20	2017	0	10	20	0	2016	0	40	0	40		LR 30 (USA)
1587	2019	2282	0	20	80	0	2018	0	20	20	60	2017	0	10	20	0	2016	0	15	0	50		PURDUE COMPOSITE (USA)
1588	2019	2283	0	20	60	0	2018	0	30	0	50	2017	0	10	5	0	2016	0	30	0	60		HOPE (USA)
1589	2019	2284	0	20	80	0	2018	0	20	0	60	2017	0	5	0	0	2016	0	40	0	45		PURDUE 5565 C-4-1-3-3 (USA)
1590	2019	2285	0	20	60	0	2018	0	40	0	50	2017	0	5	0	0	2016	0	15	0	45		AGENT (USA)
1591	2019	2286	10	20	50	0	2018	0	40	0	30	2017	0	5	10	0	2016	0	20	0	50		ABE (USA
1592	2019	2287	0	30	70	0	2018	0	40	0	40	2017	0	5	10	0	2016	0	15	0	60		VIREO ,,S’’ (MEX)
1593	2019	2288	0	30	70	0	2018	0	30	0	50	2017	0	0	5	0	2016	0	15	0	45		SAP,,S’’ MON ,,S’’ (USA)
1594	2019	2289	0	20	50	0	2018	0	10	50	40	2017	0	5	5	0	2016	0	10	0	50		OK 75 R 3645
1595	2019	2290	0	30	70	0	2018	0	30	20	10	2017	0	10	0	5	2016	0	15	0	55		T 734 – 145
1596	2019	2291	30	30	70	0	2018	0	30	20	30	2017	0	5	5	10	2016	0	40	0	15		TECUMSEH (USA)
1597	2019	2292	0	20	60	0	2018	0	30	0	50	2017	0	0	20	10	2016	0	30	0	15		AR 150-31
1598	2019	2293	0	30	70	0	2018	0	20	0	50	2017	0	0	20	10	2016	0	25	0	50		PURDUE 77249-RCI.133-2 (USA)
1599	2019	2294	0	30	70	0	2018	0	20	20	40	2017	0	10	20	0	2016	0	10	0	55		CALDWELL (USA)
1600	2019	2295	0	10	10	0	2018	0	20	10	20	2017	0	10	0	5	2016	0	20	0	45		PESMA (YUG)
1601	2019	2296	0	10	20	0	2018	0	40	0	50	2017	0	10	0	0	2016	0	10	0	30		SREĆA (YUG)
1602	2019	2297	0	30	70	0	2018	0	20	0	30	2017	0	0	30	5	2016	0	5	0	30		NS7/93 (YUG)
1603	2019	2298	0	20	30	0	2018	0	10	60	30	2017	0	0	0	0	2016	0	5	0	5		NS 66/92 (YUG)
1604	2019	2299	10	20	80	0	2018	0	20	20	50	2017	0	50	30	5	2016	0	30	0	40		NS 69/92 (YUG)
1605	2019	2300	0	30	70	0	2018	0	20	50	20	2017	0	0	0	10	2016	0	15	0	10		NS 83/92 (YUG)
1606	2019	2301	30	20	50	0	2018	0	10	40	50	2017	0	0	0	5	2016	0	20	0	50		NS 22/93 (YUG)
1607	2019	2302	50	20	50	0	2018	0	10	30	40	2017	0	0	0	5	2016	0	20	0	55		NS 38/93 (YUG)
1608	2019	2303	0	20	60	0	2018	0	20	20	60	2017	0	0	5	0	2016	0	15	0	35		NS 69/93 (YUG)
1609	2019	2304	0	20	60	0	2018	0	40	20	40	2017	0	0	0	0	2016	0	15	0	10		NS 29/94 (YUG)
1610	2019	2305	0	30	70	0	2018	0	20	70	10	2017	0	0	10	0	2016	0	20	0	35		ADDER
1611	2019	2306	0	30	70	0	2018	0	10	70	20	2017	0	10	10	0	2016	0	20	0	50		BENNIMULTI FLORET (USA)
1612	2019	2308	0	20	60	0	2018	0	20	10	40	2017	0	0	5	0	2016	0	15	0	15		NS 5/92 (YUG)
1613	2019	2309	10	20	60	0	2018	0	20	30	50	2017	0	0	20	0	2016	0	20	0	10		DINA (YUG)
1614	2019	2310	0	20	80	0	2018	0	10	60	30	2017	0	0	20	0	2016	0	15	0	15		NSP 199 (YUG)
1615	2019	2311	0.1	20	60	0	2018	0	20	60	20	2017	0	0	5	0	2016	0	20	0	20		NS 135/90 (YUG)
1616	2019	2312	0.1	20	60	0	2018	0	20	60	20	2017	0	0	10	0	2016	0	30	0	35		NS 138/90 (YUG)
1617	2019	2313	50	20	60	0	2018	0	40	20	40	2017	0	0	5	0	2016	0	15	0	30		NS 10/94 (YUG)
1618	2019	2314	40	20	80	0	2018	0	40	10	50	2017	0	0	5	0	2016	0	20	0	30		NS 13/93 (YUG)
1619	2019	2315	0.1	20	80	0	2018	0	30	50	20	2017	0	0	30	0	2016	0	20	0	45		NS 17/93 (YUG)
1620	2019	2316	0.1	30	70	0	2018	0	20	60	20	2017	0	0	20	0	2016	0	15	0	20		NS 64/91 (YUG)
1621	2019	2317	0.1	30	70	0	2018	0	20	50	30	2017	0	0	50	0	2016	0	5	0	10		NS 39/93 (YUG)
1622	2019	2318	0.1	20	60	0	2018	0	10	70	0	2017	0	0	20	0	2016	0	10	0	10		NS 36/94 (YUG)
1623	2019	2319	40	30	70	0	2018	0	20	30	20	2017	0	0	20	0	2016	0	5	0	10		JUBILEJNAJA 50 (RUS)
1624	2019	2320	50	20	80	0	2018	0	20	60	0	2017	0	0	10	0	2016	0	20	0	5		STEPNJAČKA 30 (RUS)
1625	2019	2321	0	30	70	0	2018	0	40	0	50	2017	0	0	5	0	2016	0	40	0	15		BEZOSTAJA 1 (RUS)
1626	2019	2322	10	30	70	0	2018	0	20	20	30	2017	0	0	5	0	2016	0	20	0	10		ODESKA 51 (UKR)
1627	2019	2323	10	30	70	0	2018	0	20	20	10	2017	0	0	40	0	2016	0	30	0	20		PAVLOVSKA 102 (RUS)
1628	2019	2324	10	20	80	0	2018	0	30	50	20	2017	0	0	20	0	2016	0	30	0	20		DNJESTROSKAJA 25 (RUS)
1629	2019	2325	20	20	60	0	2018	0	40	0	30	2017	0	20	0	0	2016	0	25	0	35		CENTURU (USA)
1630	2019	2326	50	30	70	0	2018	0	20	50	20	2017	0	0	10	0	2016	0	15	0	0.1		BANKUT 1205 (HUN)
1631	2019	2327	60	20	70	0	2018	0	10	50	30	2017	0	0	20	0	2016	0	20	0	5		ELKORN
1632	2019	2331	20	30	70	0	2018	0	40	30	30	2017	0	30	30	0	2016	0	30	0	35		4133 (USA)
1633	2019	2332	0.1	30	70	0	2018	0	30	50	20	2017	0	10	15	0	2016	0	25	0	20		4233 (USA)
1634	2019	2333	0	20	30	0	2018	0	20	20	30	2017	0	20	10	0	2016	0	15	0	10		PARTIZANKA (YUG)
1635	2019	2334	0.1	20	30	0	2018	0	20	0	20	2017	0	10	0	0	2016	0	5	0	10		NOVA BANATKA (YUG)
1636	2019	2335	0	20	50	0	2018	0	20	60	0	2017	0	0	20	0	2016	0	15	0	15		SREMICA (YUG)
1637	2019	2336	0	30	70	0	2018	0	30	50	0	2017	0	0	20	0	2016	0	20	0	40		FRUŠKOGORKA (YUG)
1638	2019	2337	0	20	20	0	2018	0	20	20	30	2017	0	0	20	0	2016	0	15	0	15		BANAĆANKA 1 (YUG)
1639	2019	2338	0	20	60	0	2018	0	10	30	60	2017	0	0	20	0	2016	0	30	0	30		BALKAN 1 (YUG)
1640	2019	2339	0	20	80	0	2018	0	10	40	30	2017	0	0	20	0	2016	0	35	0	30		NOA (AUS)
1641	2019	2340	0	20	60	0	2018	0	30	0	50	2017	0	20	20	0	2016	0	30	0	40		NS 0.1079 (YUG)
1642	2019	2341	0	20	80	0	2018	0	30	10	60	2017	0	0	20	0	2016	0	40	0	50		NSP 16 (YUG)
1643	2019	2342	0	20	80	0	2018	0	20	0	60	2017	0	0	15	0	2016	0	30	0	50		NS 0.1080 (YUG)
1644	2019	2343	0	20	60	0	2018	0	20	10	50	2017	0	0	10	0	2016	0	15	0	20		NS 0.1081 (YUG)
1645	2019	2344	0.1	20	80	0	2018	0	20	50	20	2017	0	20	20	0	2016	0	20	0	20		NS 0.1082 (YUG)
1646	2019	2345	20	20	40	0	2018	0	10	10	20	2017	0	0	10	0	2016	0	15	0	20		NS 0.184 (YUG)
1647	2019	2346	0.1	20	60	0	2018	0	10	50	30	2017	0	0	5	0	2016	0	20	0	30		NS 0.1085 (YUG)
1648	2019	2347	0.1	20	60	0	2018	0	10	10	60	2017	0	10	5	0	2016	0	30	0	50		NS 0.733 (YUG)
1649	2019	2348	40	20	50	0	2018	0	30	0	60	2017	0	5	5	0	2016	0	35	0	45		L 183/90 (YUG)
1650	2019	2349	0.1	20	60	0	2018	0	20	0	60	2017	0	0	30	0	2016	0	25	0	55		NS 0.694 (YUG)
1651	2019	2350	0.1	20	60	0	2018	0	10	0	60	2017	0	0	30	0	2016	0	20	0	25		NS 1/93 (YUG)
1652	2019	2351	60	20	50	0	2018	0	30	0	60	2017	0	0	5	0	2016	0	15	0	20		ŽITNICA (YUG)
1653	2019	2352	70	20	80	0	2018	0	0	0	0	2017	0	50	0	0	2016	0	50	0	50		BOLONJSKA (ITA)
1654	2019	2353	60	20	80	0	2018	0	30	0	60	2017	0	5	20	0	2016	0	25	0	10		ZG 195/7 (HRV)
1655	2019	2354	60	20	80	0	2018	0	20	60	20	2017	0	10	30	0	2016	0	15	0	10		ZG 965 (HRV)
1656	2019	2355	30	20	80	0	2018	0	20	20	50	2017	0	0	5	0	2016	0	30	0	45		ZG 987/3 (HRV)
1657	2019	2356	20	20	80	0	2018	0	20	20	40	2017	0	0	0	0	2016	0	25	0	20		ZG 990 (HRV)
1658	2019	2357	20	20	60	0	2018	0	10	20	30	2017	0	0	10	0	2016	0	40	0	30		ZG 1008 (HRV)
1659	2019	2358	20	20	60	0	2018	0	10	10	30	2017	0	0	20	0	2016	0	30	0	40		ZG 1011 (HRV)
1660	2019	2359	30	20	40	0	2018	0	20	0	60	2017	0	10	5	0	2016	0	20	0	40		ZG 10201 (HRV)
1661	2019	2360	10	20	60	0	2018	0	20	20	50	2017	0	0	10	0	2016	0	20	0	35		ZG 8065 (HRV)
1662	2019	2361	30	20	70	0	2018	0	10	40	20	2017	0	0	5	0	2016	0	35	0	50		ZG K 2A/82 (HRV)
1663	2019	2362	10	20	60	0	2018	0	10	0	50	2017	0	0	30	5	2016	0	30	0	70		ZG K 3/82 (HRV)
1664	2019	2363	0.1	30	70	0	2018	0	10	0	60	2017	0	0	20	5	2016	0	30	0	70		ZG K 77/82 (HRV)
1665	2019	2364	0.1	30	70	0	2018	0	10	10	60	2017	0	5	20	0	2016	0	40	0	55		ZG K 146/82 (HRV)
1666	2019	2365	60	30	70	0	2018	0	10	20	50	2017	0	0	20	0	2016	0	30	0	70		ZG K 172/82 (HRV)
1667	2019	2366	60	30	70	0	2018	0	10	20	50	2017	0	0	20	0	2016	0	20	0	65		ZG KT 171/1/82 (HRV)
1668	2019	2367	40	30	70	0	2018	0	10	20	50	2017	0	0	5	0	2016	0	25	0	50		ZG K 171/1/82 (HRV)
1669	2019	2368	40	30	50	0	2018	0	10	50	30	2017	0	0	5	0	2016	0	20	0	50		ZG K 176/82 (HRV)
1670	2019	2369	40	30	70	0	2018	0	10	50	30	2017	0	0	10	0	2016	0	15	0	55		ZG K 238/82 (HRV)
1671	2019	2370	30	20	80	0	2018	0	10	0	60	2017	0	0	10	0	2016	0	25	0	50		ZG K 242/82 (HRV)
1672	2019	2372	60	20	80	0	2018	0	10	20	20	2017	0	5	10	0	2016	0	20	0	10		ZG KT 178/82 (HRV)
1673	2019	2373	30	20	80	0	2018	0	10	20	30	2017	0	5	10	0	2016	0	15	0	15		FORLANI (ITA)
1674	2019	2375	0	20	40	0	2018	0	10	30	30	2017	0	0	5	0	2016	0	15	0	45		MEX.17 (MEX)
1675	2019	2376	0	20	50	0	2018	0	10	50	20	2017	0	0	5	0	2016	0	25	0	70		MEX 3 (MEX)
1676	2019	2377	30	30	70	0	2018	0	20	0	60	2017	0	10	5	0	2016	0	30	0	60		PESMA (YUG)
1677	2019	2378	0	40	60	0	2018	0	20	0	60	2017	0	20	5	0	2016	0	25	0	65		INTRO 7 (USA)
1678	2019	2379	0	30	70	0	2018	0	30	30	40	2017	0	0	10	5	2016	0	30	0	60		INTRO 604 (USA)
1679	2019	2380	0	30	70	0	2018	0	30	0	40	2017	0	0	20	0	2016	0	35	0	60		INTRO 509 (USA)
1680	2019	2381	0	20	80	0	2018	0	0	40	10	2017	0	0	10	0	2016	0	0	0	10		INTRO 613 (USA)
1681	2019	2383	0	20	50	0	2018	0	10	40	40	2017	0	0	10	0	2016	0	40	0	20		INTRO 29 (USA)
1682	2019	2384	0.1	40	60	0	2018	0	0	0	40	2017	0	10	20	5	2016	0	30	0	70		GSN 17 (USA)
1683	2019	2385	0	30	70	0	2018	0	20	20	30	2017	0	20	5	0	2016	0	30	0	70		INTRO 1234 (USA)
1684	2019	2386	0	20	60	0	2018	0	10	30	30	2017	0	0	10	0	2016	0	20	0	30		SREMICA (YUG)
1685	2019	2387	0	20	60	0	2018	0	30	10	40	2017	0	0	10	0	2016	0	15	0	40		NSP 54 (YUG)
1686	2019	2388	0	30	70	0	2018	0	50	0	30	2017	0	5	0	0	2016	0	40	0	20		NSP 40 (YUG)
1687	2019	2389	0.1	20	60	0	2018	0	10	20	50	2017	0	0	0	0	2016	0	10	0	30		L- 63/89 (YUG)
1688	2019	2390	0	30	70	0	2018	0	30	30	40	2017	0	5	5	0	2016	0	40	0	50		L- 64/89 (YUG)
1689	2019	2391	0	20	50	0	2018	0	20	60	20	2017	0	5	20	0	2016	0	30	0	30		L- 152/89 (YUG)
1690	2019	2392	0.1	20	50	0	2018	0	20	60	20	2017	0	5	20	0	2016	0	30	0	25		L- 154/89 (YUG)
1691	2019	2393	0	20	50	0	2018	0	10	50	20	2017	0	0	20	0	2016	0	20	0	20		L- 156/89 (YUG)
1692	2019	2394	10	20	50	0	2018	0	20	50	20	2017	0	5	30	0	2016	0	20	0	20		L- 157/89 (YUG)
1693	2019	2395	0.1	20	50	0	2018	0	20	0	50	2017	0	5	0	0	2016	0	20	0	55		L- 159/89 (YUG)
1694	2019	2396	0	20	50	0	2018	0	20	0	60	2017	0	5	5	0	2016	0	30	0	60		L- 160/89 (YUG)
1695	2019	2398	0	20	80	0	2018	0	30	20	50	2017	0	0	50	0	2016	0	20	0	35		NS 56/90 (YUG)
1696	2019	2399	0	30	70	0	2018	0	40	0	40	2017	0	10	0	0	2016	0	30	0	20		NS 3/90 (YUG)
1697	2019	2400	0	30	70	0	2018	0	50	0	40	2017	0	20	5	0	2016	0	40	0	40		VITKA (ZG) (HRV)
1698	2019	2401	0	30	70	0	2018	0	10	60	30	2017	0	30	10	0	2016	0	40	0	35		SKOPLJANKA (MAK)
1699	2019	2402	0	30	70	0	2018	0	20	0	60	2017	0	10	10	0	2016	0	20	0	30		NOVA SKOPLJANKA (MAK)
1700	2019	2403	0	20	60	0	2018	0	20	0	60	2017	0	0	5	0	2016	0	20	0	10		RADIKA (MAK)
1701	2019	2404	0	30	70	0	2018	0	10	60	10	2017	0	0	30	0	2016	0	20	0	40		SZEGEDI 5 (HUN)
1702	2019	2405	0.1	30	70	0	2018	0	20	20	60	2017	0	0	10	0	2016	0	25	0	30		LOVRIN 25 (ROM)
1703	2019	2406	0	50	50	0	2018	0	30	20	50	2017	0	10	5	0	2016	0	30	0	10		HUEGUEN (CHL)
1704	2019	2407	0	30	50	0	2018	0	30	0	60	2017	0	10	0	0	2016	0	20	0	30		LOMBRIEGONIA (CHL)
1705	2019	2408	0	30	50	0	2018	0	30	0	60	2017	0	5	0	0	2016	0	25	0	30		NAPO 63 (COL)
1706	2019	2409	20	20	60	0	2018	0	20	0	60	2017	0	0	0	0	2016	0	20	0	20		N0 5519 (CHN)
1707	2019	2410	0	20	50	0	2018	0	20	0	70	2017	0	0	0	0	2016	0	35	0	30		SST 101/A (ZAF)
1708	2019	2412	40	30	70	0	2018	0	20	60	20	2017	0	5	10	0	2016	0	20	0	25		PPG – 186 (RUS)
1709	2019	2413	40	30	70	0	2018	0	20	50	30	2017	0	5	10	0	2016	0	30	0	30		KUNCEVSKA (RUS)
1710	2019	2414	40	30	70	0	2018	0	20	30	50	2017	0	0	10	0	2016	0	35	0	30		NEMCINOVSKAJA 110 (RUS)
1711	2019	2415	30	30	70	0	2018	0	20	40	40	2017	0	0	20	0	2016	0	30	10	20		TR. PYRAMIDALE VAR.RECOGNI
1712	2019	2416	60	30	50	0	2018	0	20	10	20	2017	0	0	10	0	2016	0	25	0	5		TR.SPELTA VAR.DUHAMELIANUM
1713	2019	2417	0	20	80	0	2018	0	40	20	40	2017	0	10	0	0	2016	0	30	0	70		TR.COMPACTUM VAR.HUMOLOT
1714	2019	2418	0	20	50	0	2018	0	40	20	40	2017	0	5	10	0	2016	0	40	0	40		WWMCB 339
1715	2019	2419	0	30	70	0	2018	0	30	40	30	2017	0	5	10	0	2016	0	40	0	25		WWMCB 338
1716	2019	2420	0	20	80	0	2018	0	40	20	40	2017	0	0	20	0	2016	0	20	0	35		MARA 1 (YUG)
1717	2019	2421	0	20	80	0	2018	0	30	0	60	2017	0	10	40	0	2016	0	20	0	25		MARA 7 (YUG)
1718	2019	2422	0	20	80	0	2018	0	30	30	40	2017	0	0	30	0	2016	0	40	0	20		CAMPO D.ORO.CONT (ITA)
1719	2019	2423	0	20	80	0	2018	0	40	30	30	2017	0	10	30	0	2016	0	30	0	20		CR-8
1720	2019	2425	0	20	80	0	2018	0	50	10	40	2017	0	10	20	0	2016	0	20	0	10		MARA KONTROLA
1721	2019	2428	0	20	80	0	2018	0	20	40	40	2017	0	0	20	0	2016	0	25	0	5		2017
1722	2019	2429	0	20	80	0	2018	0	40	20	40	2017	0	20	10	0	2016	0	30	0	20		SANPASTORE (YUG)
1723	2019	2430	0	20	60	0	2018	0	20	20	40	2017	0	0	50	0	2016	0	30	0	15		3015
1724	2019	2431	0	20	60	0	2018	0	30	30	30	2017	0	0	60	0	2016	0	20	0	20		3017
1725	2019	2432	0	20	80	0	2018	0	20	40	40	2017	0	0	60	0	2016	0	15	0	25		3020
1726	2019	2433	0	20	80	0	2018	0	0	40	50	2017	0	0	50	0	2016	0	15	0	50		3002
1727	2019	2434	0.1	20	60	0	2018	0	20	0	60	2017	0	30	20	0	2016	0	25	0	50		PRODUTORE (YUG)
1728	2019	2435	0	30	70	0	2018	0	60	0	40	2017	0	30	10	0	2016	0	20	0	30		LEONE(NISKA) (YUG)
1729	2019	2436	0	20	80	0	2018	0	40	30	30	2017	0	30	20	0	2016	0	30	0	30		5263
1730	2019	2437	0.1	30	70	0	2018	0	10	0	40	2017	0	0	30	0	2016	0	30	0	25		MAGNIF 41 Rht13
1731	2019	2438	0	20	80	0	2018	0	30	20	30	2017	0	0	5	0	2016	0	15	0	55		NS 62-20(CERROS.M) (YUG)
1732	2019	2439	0	20	80	0	2018	0	30	20	40	2017	0	0	0	0	2016	0	15	0	60		NS 62-21(CERROS.M) (YUG)
1733	2019	2440	0	30	70	0	2018	0	40	0	40	2017	0	10	10	0	2016	0	40	0	40		NS 56-83 (AURORA.M) (YUG)
1734	2019	2441	0	20	60	0	2018	0	20	0	60	2017	0	0	0	0	2016	0	20	0	40		NS 59-20 (YUG)
1735	2019	2442	0	30	70	0	2018	0	20	10	70	2017	0	0	40	0	2016	0	20	0	35		NS 59-23 (YUG)
1736	2019	2443	0	20	60	0	2018	0	10	20	50	2017	0	0	20	0	2016	0	25	0	20		SREMICA (YUG)
1737	2019	2444	0	20	60	0	2018	0	20	10	60	2017	0	0	10	0	2016	0	15	0	30		PANONIJA E (YUG)
1738	2019	2445	0	20	50	0	2018	0	20	0	60	2017	0	0	20	0	2016	0	20	0	40		KOŠAVA (YUG)
1739	2019	2446	0.1	20	60	0	2018	0	30	10	60	2017	0	0	10	0	2016	0	20	0	50		NS 625 (YUG)
1740	2019	2447	0.1	20	50	0	2018	0	20	20	40	2017	0	5	10	0	2016	0	20	0	40		NS 974/1 (YUG)
1741	2019	2449	0.1	30	70	0	2018	0	50	10	40	2017	0	0	10	0	2016	0	25	0	60		NS 12/77 (YUG)
1742	2019	2450	0.1	20	60	0	2018	0	40	0	50	2017	0	0	5	0	2016	0	40	0	40		NS 12/87 (YUG)
1743	2019	2451	0	20	60	0	2018	0	50	0	40	2017	0	0	0	0	2016	0	20	0	50		NS 55/25 (YUG)
1744	2019	2452	0	30	70	0	2018	0	50	0	40	2017	0	20	30	0	2016	0	20	0	60		NS 55/30 (YUG)
1745	2019	2453	0	20	60	0	2018	0	40	0	60	2017	0	20	5	0	2016	0	20	0	70		NS 55/32 (YUG)
1746	2019	2454	0	30	70	0	2018	0	30	10	60	2017	0	0	10	0	2016	0	20	0	50		NS 56/11 (YUG)
1747	2019	2455	0	30	70	0	2018	0	30	30	40	2017	0	0	20	0	2016	0	15	0	45		NS 58/18 (YUG)
1748	2019	2456	0	30	70	0	2018	0	30	30	40	2017	0	5	15	0	2016	0	25	0	30		NS 63/15 (YUG)
1749	2019	2457	0	40	60	0	2018	0	20	0	60	2017	0	0	15	0	2016	0	20	20	60		L -44/83 (YUG
1750	2019	2458	20	20	80	0	2018	0	30	0	60	2017	0	0	10	0	2016	0	15	0	70		NS 7003 (YUG)
1751	2019	2460	0	20	60	0	2018	0	20	0	50	2017	0	0	5	0	2016	0	10	0	55		ZG 884/73 (HRV)
1752	2019	2461	0	20	50	0	2018	0	30	0	60	2017	0	10	0	5	2016	0	20	0	60		ZG 2396/73 (HRV)
1753	2019	2462	0	30	70	0	2018	0	30	0	60	2017	0	0	20	0	2016	0	20	0	70		MEXICO 120 (AUS)
1754	2019	2463	0	30	70	0	2018	0	20	0	60	2017	0	0	20	0	2016	0	20	0	60		RESISISENTE (ITA)
1755	2019	2464	0	30	50	0	2018	0	20	0	60	2017	0	0	0	0	2016	0	15	0	55		S.174/72
1756	2019	2465	0	20	80	0	2018	0	10	50	40	2017	0	0	30	0	2016	0	15	0	70		L.60/71
1757	2019	2466	0	20	80	0	2018	0	40	0	50	2017	0	0	20	0	2016	0	15	0	10		SEMILIA ELIQULATA (USA)
1758	2019	2467	0	20	80	0	2018	0	20	40	40	2017	0	0	40	0	2016	0	30	0	50		TRITICUM SPHAEROCOCCUM (USA)
1759	2019	2468	0	40	60	0	2018	0	30	30	30	2017	0	10	40	0	2016	0	30	0	70		FISHERECI 4 A (MEX)
1760	2019	2469	0	40	60	0	2018	0	40	30	30	2017	0	10	40	0	2016	0	15	0	15		ERECT RAF E.2 (MEX)
1761	2019	2470	0	30	70	0	2018	0	30	40	20	2017	0	0	30	0	2016	0	50	0	0.1		UC 65680 (USA)
1762	2019	2471	0	30	70	0	2018	0	30	70	0	2017	0	30	20	0	2016	0	30	0	10		UC 66052 (USA)
1763	2019	2472	0	30	70	0	2018	0	20	40	30	2017	0	0	50	0	2016	0	30	0	70		UC 66206 (USA)
1764	2019	2473	0	30	70	0	2018	0	20	0	60	2017	0	0	40	0	2016	0	25	0	60		UC 67052 (USA)
1765	2019	2474	0	30	70	0	2018	0	20	60	20	2017	0	0	50	0	2016	0	10	0	60		US 64246 (USA)
1766	2019	2475	0	20	50	0	2018	0	20	0	60	2017	0	0	40	0	2016	0	10	0	60		PERDUE 6413 (USA)
1767	2019	2476	0	30	70	0	2018	0	30	0	50	2017	0	0	50	0	2016	0	20	0	70		VEL.WW.PUD.LEAVES (USA)
1768	2019	2477	0	30	70	0	2018	0	20	40	30	2017	0	0	50	0	2016	0	30	0	40		SADOVO,,S” (BGR)
1769	2019	2478	0	30	50	0	2018	0	20	40	30	2017	0	0	40	0	2016	0	25	0	30		SADOVO SUPER (BGR)
1770	2019	2479	0	30	70	0	2018	0	20	30	30	2017	0	0	30	0	2016	0	15	0	0.1		M.DWARF (GBR)
1771	2019	2480	0	30	70	0	2018	0	10	60	30	2017	0	0	5	0	2016	0	30	0	10		M.HOBIT (GBR)
1772	2019	2481	0	20	60	0	2018	0	20	70	0	2017	0	0	10	0	2016	0	30	0	10		DWARF A (GBR)
1773	2019	2482	0	30	70	0	2018	0	10	40	20	2017	0	0	20	0	2016	0	10	0	40		STEPHENS (USA)
1774	2019	2483	0	30	70	0	2018	0	40	20	40	2017	0	5	20	0	2016	0	25	0	15		MULTIBRAUN (AUT)
1775	2019	2484	0	30	70	0	2018	0	20	70	10	2017	0	0	30	0	2016	0	25	0	15		ST 924 (SELEKTA)
1776	2019	2485	0	20	60	0	2018	0	20	30	50	2017	0	0	20	0	2016	0	20	0	30		HILGENDORF 61 (NLD)
1777	2019	2486	0	20	60	0	2018	0	30	10	50	2017	0	0	0	0	2016	0	20	0	20		NS 112/92 (YUG)
1778	2019	2487	0.1	30	70	0	2018	0	20	20	50	2017	0	0	10	0	2016	0	20	0	15		RED. COAT (Ci 13170) (USA)
1779	2019	2488	0	30	50	0	2018	0	40	0	30	2017	0	0	5	0	2016	0	30	0	30		PARTIZANKA (YUG)
1780	2019	2489	0	20	50	0	2018	0	10	0	40	2017	0	0	0	5	2016	0	40	0	40		SUTJESKA (YUG)
1781	2019	2490	0	20	50	0	2018	0	20	0	60	2017	0	0	0	0	2016	0	10	0	10		ŽITNICA (YUG)
1782	2019	2491	0	20	50	0	2018	0	20	0	40	2017	0	0	30	0	2016	0	15	0	10		ZVEZDA (YUG)
1783	2019	2492	0	20	50	0	2018	0	20	0	40	2017	0	0	0	0	2016	0	15	0	15		ZELENGORA (YUG)
1784	2019	2493	0	30	70	0	2018	0	10	0	30	2017	0	0	50	0	2016	0	15	0	10		KOLUBARA (YUG)
1785	2019	2494	20	20	30	0	2018	0	10	0	30	2017	0	0	0	0	2016	0	15	0	30		PURDUE (USA)
1786	2019	2495	0	20	60	0	2018	0	30	0	60	2017	0	0	10	5	2016	0	30	0	30		SZEGEDI 60 (HUN)
1787	2019	2496	0.1	30	70	0	2018	0	30	0	60	2017	0	0	10	0	2016	0	30	0	20		WS TGP 91-2
1788	2019	2497	20	20	60	0	2018	0	30	0	60	2017	0	0	0	0	2016	0	35	0	30		PURDUE 79406-1-26-2 (USA)
1789	2019	2498	70	20	60	0	2018	0	30	0	60	2017	0	0	5	5	2016	0	20	0	50		A.DW.20/6/CIANO 3-5
1790	2019	2499	40	20	60	0	2018	0	20	10	40	2017	0	0	20	0	2016	0	25	0	20		BUCKSKIN (USA)
1791	2019	2500	0	20	40	0	2018	0	10	0	30	2017	0	0	0	5	2016	0	20	0	25		NSP 192 (YUG)
1792	2019	2501	0	30	70	0	2018	0	20	10	40	2017	0	10	10	0	2016	0	30	0	20		NS 114/90 (YUG)
1793	2019	2502	0	30	70	0	2018	0	20	0	50	2017	0	10	0	0	2016	0	30	0	25		NS 1/94 (YUG
1794	2019	2504	0	20	50	0	2018	0	20	0	40	2017	0	10	0	0	2016	0	25	0	20		NS 27/91 (YUG)
1795	2019	2505	50	30	70	0	2018	0	10	50	30	2017	0	0	40	0	2016	0	20	0	50		NS 36/91 (YUG)
1796	2019	2506	30	20	60	0	2018	0	20	50	20	2017	0	0	30	0	2016	0	0	0	15		NS 7/94 (YUG
1797	2019	2507	50	30	70	0	2018	0	30	0	50	2017	0	10	20	0	2016	0	10	0	25		NS 9/93 (YUG
1798	2019	2509	30	10	50	0	2018	0	30	0	30	2017	0	0	0	0	2016	0	25	0	15		NS 66/92 (YUG)
1799	2019	2510	20	20	60	0	2018	0	20	0	60	2017	0	0	10	0	2016	0	25	0	60		NS 22/93 (YUG)
1800	2019	2511	0.1	30	50	0	2018	0	20	10	20	2017	0	0	10	0	2016	0	20	0	30		NS 23/94 (YUG)
1801	2019	2512	60	30	50	0	2018	0	20	20	40	2017	0	0	10	0	2016	0	15	0	25		NS 57/92 (YUG)
1802	2019	2513	60	30	50	0	2018	0	50	0	30	2017	0	0	0	0	2016	0	35	0	25		L – 165 /94 (YUG)
1803	2019	2514	40	40	60	0	2018	0	20	0	40	2017	0	0	30	0	2016	0	25	0	50		NS-74/95 (YUG)
1804	2019	2515	0	20	50	0	2018	0	30	0	50	2017	0	10	10	0	2016	0	25	0	50		NS-97/95 (YUG)
1805	2019	2516	0	20	50	0	2018	0	40	0	30	2017	0	10	0	0	2016	0	25	0	50		NS-98/95 (YUG)
1806	2019	2517	30	20	80	0	2018	0	30	0	50	2017	0	0	30	0	2016	0	20	0	15		NS-124/95 (YUG)
1807	2019	2518	20	30	50	0	2018	0	20	0	50	2017	0	0	30	0	2016	0	20	0	15		DANICA (YUG)
1808	2019	2519	0	30	70	0	2018	0	10	0	40	2017	0	0	30	0	2016	0	40	0	35		PROTEINKA (YUG)
1809	2019	2520	0	20	60	0	2018	0	20	0	60	2017	0	0	10	0	2016	0	20	0	30		POBEDA (YUG)
1810	2019	2521	0	20	60	0	2018	0	20	0	60	2017	0	0	10	0	2016	0	15	0	20		NSP 51 (YUG
1811	2019	2522	0	20	60	0	2018	0	20	20	40	2017	0	0	10	0	2016	0	15	5	5		NSP 89-5126 (YUG)
1812	2019	2523	20	30	70	0	2018	0	20	20	40	2017	0	10	5	0	2016	0	15	0	10		NS 90/92 (YUG)
1813	2019	2524	20	20	20	0	2018	0	10	0	30	2017	0	10	20	0	2016	0	15	0	45		L 131/94 (YUG)
1814	2019	2525	0	30	70	0	2018	0	20	40	30	2017	0	10	10	0	2016	0	20	0	10		L 351/94 (YUG)
1815	2019	2526	0	20	50	0	2018	0	20	50	20	2017	0	0	10	0	2016	0	30	0	30		NS-50-14 (YUG
1816	2019	2527	0	20	60	0	2018	0	20	0	50	2017	0	0	20	0	2016	0	20	0	25		MIRONOVSKA 10 (UKR)
1817	2019	2528	0	30	70	0	2018	0	20	10	60	2017	0	0	20	0	2016	0	15	0	55		MIRONOVSKA 808 (UKR)
1818	2019	2531	0	30	70	0	2018	0	20	0	60	2017	0	0	30	0	2016	0	15	0	55		NS 77/95 (YUG)
1819	2019	2532	30	30	70	0	2018	0	20	0	60	2017	0	0	20	0	2016	0	15	0	55		MANITOVSENCE (CAN)
1820	2019	2533	0	20	50	0	2018	0	10	0	30	2017	0	0	50	0	2016	0	20	0	50		MANITOVSENCE (CAN)
1821	2019	2534	30	20	50	0	2018	0	20	20	40	2017	0	5	20	0	2016	0	25	0	30		TRIPLE DIRK.ISENCE (AUS)
1822	2019	2535	50	20	50	0	2018	0	20	0	60	2017	0	10	10	0	2016	0	25	0	40		TRIPLE DIRK.ISENCE (AUS)
1823	2019	2536	60	20	50	0	2018	0	20	0	60	2017	0	20	0	0	2016	0	15	0	35		TRIPLE DIRK.A (AUS)
1824	2019	2537	50	20	50	0	2018	0	20	10	50	2017	0	20	10	0	2016	0	30	0	35		TRIPLE DIRK.D (AUS)
1825	2019	2538	40	20	50	0	2018	0	20	0	60	2017	0	0	20	0	2016	0	35	0	35		TRIPLE DIRK.B (AUS)
1826	2019	2539	50	20	50	0	2018	0	20	10	40	2017	0	0	5	0	2016	0	15	0	15		TRIPLE DIRK.E (AUS)
1827	2019	2540	70	20	60	0	2018	0	30	10	30	2017	0	0	5	0	2016	0	30	0	10		TRIPLE DIRK.F (AUS)
1828	2019	2541	50	20	50	0	2018	0	10	0	50	2017	0	0	10	0	2016	0	15	0	30		TRIPLE DIRK. (AUS)
1829	2019	2542	40	30	70	0	2018	0	10	0	40	2017	0	0	20	0	2016	0	20	0	25		TRIPLE DIRK.C (AUS)
1830	2019	2543	40	20	50	0	2018	0	10	10	40	2017	0	0	0	0	2016	0	20	0	30		ND 516 (USA)
1831	2019	2545	60	30	70	0	2018	0	10	20	40	2017	0	0	5	0	2016	0	20	0	20		ND 970 (USA)
1832	2019	2546	50	20	50	0	2018	0	10	0	40	2017	0	0	10	0	2016	0	25	0	20		VEL (USA)
1833	2019	2547	60	20	60	0	2018	0	20	0	60	2017	0	0	5	0	2016	*	*	*	*		BEAN (USA)
1834	2019	2548	60	20	60	0	2018	0	20	0	50	2017	0	0	0	0	2016	0	25	0	70		DOWNY (USA)
1835	2019	2549	70	20	60	0	2018	0	20	0	60	2017	0	5	5	0	2016	0	30	0	70		HART (USA)
1836	2019	2551	60	20	50	0	2018	0	30	0	50	2017	0	0	10	0	2016	0	25	0	70		PARKER 76 (USA)
1837	2019	2552	80	30	70	0	2018	0	20	0	50	2017	0	0	5	0	2016	0	15	0	70		LERNED (USA)
1838	2019	2553	80	30	70	0	2018	0	30	0	40	2017	0	5	5	0	2016	0	15	0	70		NEWTON (USA)
1839	2019	2554	80	30	70	0	2018	0	30	0	50	2017	0	5	0	0	2016	0	20	0	70		RULER (USA)
1840	2019	2555	50	20	80	0	2018	0	30	0	40	2017	0	0	10	0	2016	0	30	0	65		ABURN (USA)
1841	2019	2556	60	30	70	0	2018	0	20	20	60	2017	0	0	20	20	2016	0	20	0	80		BENNETI (USA)
1842	2019	2557	40	20	50	0	2018	0	20	0	50	2017	0	0	5	0	2016	0	30	0	65		PARKER (USA)
1843	2019	2558	30	30	50	0	2018	0	20	0	50	2017	0	0	5	0	2016	0	20	0	60		FRANKENMUTH (USA)
1844	2019	2559	20	30	50	0	2018	0	20	0	40	2017	0	0	0	0	2016	0	15	0	60		CALOWEL (USA)
1845	2019	2560	60	20	60	0	2018	0	30	0	40	2017	0	0	20	5	2016	0	20	0	75		TECUMSEN (USA)
1846	2019	2561	20	30	70	0	2018	0	30	0	40	2017	0	0	30	0	2016	0	20	0	70		OASIS (USA
1847	2019	2562	40	30	70	0	2018	0	20	30	30	2017	0	10	5	0	2016	0	40	0	10		KHARKOF (USA)
1848	2019	2563	0	20	50	0	2018	0	20	0	30	2017	0	0	0	0	2016	0	20	0	50		FILLMORE (USA)
1849	2019	2564	10	20	50	0	2018	0	20	30	40	2017	0	0	5	0	2016	0	20	0	60		ARTHUR (USA)
1850	2019	2565	30	30	70	0	2018	0	10	0	30	2017	0	0	10	0	2016	0	20	0	75		VONA (USA
1851	2019	2566	20	30	70	0	2018	0	10	0	30	2017	0	0	0	0	2016	0	20	0	70		FUZZ (USA)
1852	2019	2568	0.1	40	60	0	2018	0	20	0	40	2017	0	0	5	0	2016	0	15	0	70		W 8998
1853	2019	2569	30	30	40	0	2018	0	20	0	40	2017	0	0	10	0	2016	0	15	0	70		W 9785
1854	2019	2570	10	30	40	0	2018	0	20	0	50	2017	0	0	5	0	2016	0	30	0	65		B 3013
1855	2019	2571	0.1	20	80	0	2018	0	20	0	50	2017	0	0	5	0	2016	0	35	0	55		814 – 24 -4 -3
1856	2019	2572	20	20	80	0	2018	0	30	40	30	2017	0	0	10	10	2016	0	20	0	60		822-34-504
1857	2019	2573	10	20	50	0	2018	0	30	10	40	2017	0	15	5	0	2016	0	25	0	30		FUGY
1858	2019	2574	0.1	20	80	0	2018	0	30	0	50	2017	0	10	5	0	2016	0	15	0	55		BARB
1859	2019	2575	20	20	50	0	2018	0	30	10	50	2017	0	0	10	0	2016	0	25	0	55		EIDER
1860	2019	2576	0	0	80	0	2018	0	20	20	40	2017	0	0	30	0	2016	0	30	0	60		DOWEL
1861	2019	2577	0	0	80	0	2018	0	30	20	40	2017	0	0	10	5	2016	0	30	0	60		BURR
1862	2019	2578	0	0	70	0	2018	0	30	30	30	2017	0	0	30	0	2016	0	25	0	60		COMBO
1863	2019	2579	0	0	60	0	2018	0	30	50	20	2017	0	0	0	0	2016	0	30	0	55		Ci 9321
1864	2019	2580	0	0	70	0	2018	0	20	30	40	2017	0	10	10	0	2016	0	25	0	60		LOT 2 (USA)
1865	2019	2581	0.1	0	20	0	2018	0	40	10	20	2017	0	0	10	0	2016	0	40	0	15		LOT 2(67) (USA)
1866	2019	2582	30	0	30	0	2018	0	40	10	20	2017	0	0	5	0	2016	0	40	0	15		PRIMEPI (FRA)
1867	2019	2583	20	0	40	0	2018	0	40	10	30	2017	0	0	5	0	2016	0	20	0	20		PALMARESS (FRA)
1868	2019	2584	0.1	0	40	0	2018	0	40	20	20	2017	0	0	5	0	2016	0	15	0	10		NS 34 (YUG)
1869	2019	2585	0	0	30	0	2018	0	30	0	40	2017	0	0	5	0	2016	0	20	0	15		UK 64-28
1870	2019	2586	20	0	50	10	2018	0	50	0	40	2017	0	0	30	0	2016	0	20	0	30		CONCORDIA (ITA)
1871	2019	2588	0	0	40	0	2018	0	20	0	60	2017	0	0	0	0	2016	0	10	0	35		NIZIJA (YUG
1872	2019	2589	0	0	40	0	2018	0	10	20	40	2017	0	0	0	0	2016	0	15	0	5		BALKAN (YUG)
1873	2019	2590	0	0	70	0	2018	0	30	0	60	2017	0	0	5	0	2016	0	15	0	30		RED BEAR 22 (CHN)
1874	2019	2591	0	0	50	0	2018	0	30	0	60	2017	0	0	30	0	2016	0	30	0	40		PKB KRUPNA (YUG)
1875	2019	2592	0	0	70	0	2018	0	20	20	50	2017	0	0	30	0	2016	0	20	0	30		FIORELLD (ITA)
1876	2019	2593	0	0	70	0	2018	0	50	0	40	2017	0	10	20	0	2016	0	20	0	15		RS 7445 –PA (GK 3)T-98
1877	2019	2594	0	0	80	0	2018	0	40	30	30	2017	0	0	20	0	2016	0	15	0	15		COMPARE 2 M (GBR)
1878	2019	2595	20	20	40	0	2018	0	20	40	40	2017	0	0	5	0	2016	0	25	0	30		TRANSVED 63 (USA)
1879	2019	2596	30	0	30	0	2018	0	40	30	30	2017	0	0	5	0	2016	0	50	0	35		AMIGO (USA
1880	2019	2597	0	0	30	0	2018	0	30	0	40	2017	0	5	0	0	2016	0	40	0	50		HELIOS (USA))
1881	2019	2598	0	0	40	0	2018	0	30	30	30	2017	0	5	10	0	2016	0	30	0	65		MERKUR (DEM)
1882	2019	2599	0	0	40	0	2018	0	20	10	40	2017	0	0	20	0	2016	0	30	0	50		AMADEUS (DEM)
1883	2019	2600	0	0	30	0	2018	0	20	20	40	2017	0	0	20	0	2016	0	25	0	30		JUWEL (DEM)
1884	2019	2601	0	0	70	0	2018	0	20	10	40	2017	0	10	10	0	2016	0	30	0	40		GOTZ
1885	2019	2602	0	0	60	0	2018	0	20	20	40	2017	0	10	60	0	2016	0	40	0	20		DOZE
1886	2019	2603	0	0	80	0	2018	0	20	40	20	2017	0	0	40	0	2016	0	20	20	45		ADVOKAT 1B/1R (DEM)
1887	2019	2604	0	0	50	0	2018	0	20	20	50	2017	0	0	40	0	2016	0	35	0	30		SUTJESKA 1B/1R (YUG)
1888	2019	2605	0	0	40	0	2018	0	30	20	30	2017	0	10	30	0	2016	0	20	0	20		MAČVANKA 2 1/B /1 R (YUG)
1889	2019	2606	0	0	0	0	2018	0	20	0	60	2017	0	0	5	0	2016	0	20	0	40		JUGOSLAVIJA 1B/1R (YUG)
1890	2019	2607	0	30	40	0	2018	0	30	10	60	2017	0	0	30	0	2016	0	20	0	30		KOŠAVA 1B/1R (YUG)
1891	2019	2608	0	0	30	0	2018	0	40	0	30	2017	0	0	30	0	2016	0	10	0	5		ZELENGORA 1 B/1R (YUG)
1892	2019	2609	0	20	20	0	2018	0	20	20	50	2017	0	0	5	0	2016	0	25	0	50		ZVEZDA 1B/1R (YUG)
1893	2019	2610	0	0	70	0	2018	0	50	30	20	2017	0	0	30	0	2016	0	40	0	30		LIČANKA 1B/1R (YUG)
1894	2019	2611	0	0	70	0	2018	0	30	40	30	2017	0	0	30	0	2016	0	40	0	20		NS JARA 1B/1R (YUG)
1895	2019	2612	0	0	70	0	2018	0	40	40	20	2017	0	0	30	0	2016	0	45	0	20		RADUŠA 1B/1R (YUG)
1896	2019	2613	0	0	50	0	2018	0	30	20	40	2017	0	0	20	0	2016	0	20	0	25		AURORA 1B/1R (RUS)
1897	2019	2614	0	0	70	0	2018	0	30	0	60	2017	0	0	30	0	2016	0	25	0	50		KAVKAZ 1B/1R (RUS)
1898	2019	2615	0	0	40	0	2018	0	20	0	60	2017	0	0	20	5	2016	0	30	0	50		W 49
1899	2019	2617	0	0	40	0	2018	0	20	0	60	2017	0	5	5	0	2016	0	40	0	60		W 51
1900	2019	2618	0	0	50	0	2018	0	20	10	30	2017	0	10	5	0	2016	0	30	0	10		W 52
1901	2019	2619	0	10	40	0	2018	0	20	10	50	2017	0	5	10	0	2016	0	30	0	35		W 53 BG/86
1902	2019	2620	0	30	10	0	2018	0	10	10	0.1	2017	0	0	5	0	2016	0	5	0	0.1		W 53 BB/86
1903	2019	2621	0	20	60	0	2018	0	40	20	40	2017	0	5	5	0	2016	0	20	0	15		W 53 BB
1904	2019	2622	0	0	80	0	2018	0	30	30	30	2017	0	0	10	0	2016	0	25	0	20		W 54
1905	2019	2623	0	0	80	0	2018	0	30	30	40	2017	0	0	30	0	2016	0	20	0	30		W 55
1906	2019	2624	0	0	40	0	2018	0	20	20	30	2017	0	0	20	0	2016	0	40	0	15		W 56
1907	2019	2625	0	0	30	0	2018	0	10	20	30	2017	0	0	10	0	2016	0	20	0	5		GT.2654.1 ISH-INT
1908	2019	2626	0	0	60	0	2018	0	30	40	30	2017	0	0	30	0	2016	0	40	0	20		OLAF/4/042/WHEATRUF (BGR)
1909	2019	2627	0	0	30	0	2018	0	30	30	20	2017	0	10	15	0	2016	0	20	0	25		W 238
1910	2019	2628	0	0	30	0	2018	0	10	0	30	2017	0	0	0	0	2016	0	50	0	30		W 241
1911	2019	2632	0	0	70	0	2018	0	30	30	30	2017	0	10	10	0	2016	0	35	0	30		LACHICH
1912	2019	2633	0	0	40	0	2018	0	30	30	30	2017	0	0	10	0	2016	0	25	0	30		F 2975
1913	2019	2634	0	0	50	0	2018	0	30	0	60	2017	0	0	30	0	2016	0	25	0	50		Ci 4377 NOVKA
1914	2019	2635	0	0	50	0	2018	0	20	0	60	2017	0	0	5	0	2016	0	20	0	60		ADW 20/5/CIANO 5-8
1915	2019	2636	0	0	30	0	2018	0	20	0	60	2017	0	0	5	0	2016	0	15	0	70		L 40/91 (YUG)
1916	2019	2637	10	0	50	0	2018	0	10	60	30	2017	0	5	5	0	2016	0	20	0	35		L 39/91
1917	2019	2638	0	0	60	0	2018	0	20	0	60	2017	0	0	10	0	2016	0	20	0	70		ADW 206CIANO-3-5
1918	2019	2639	0	0	70	0	2018	0	40	0	30	2017	0	30	20	0	2016	0	30	0	70		ADW 206CIANO-3-6
1919	2019	2640	0	0	50	0	2018	0	20	30	30	2017	0	0	0	0	2016	0	25	0	60		ADW 206CIANO-3-5
1920	2019	2641	0	0	50	0	2018	0	20	50	30	2017	0	5	20	0	2016	0	15	0	20		NS 1/94 (YUG)
1921	2019	2642	0	10	60	0	2018	0	40	30	30	2017	0	0	30	0	2016	0	15	0	50		NS 2/94 (YUG)
1922	2019	2643	0	0	70	0	2018	0	20	0	60	2017	0	20	40	0	2016	0	30	0	60		NOVOSADSKA 100 (YUG)
1923	2019	2644	0	0	80	0	2018	0	20	40	40	2017	0	0	30	0	2016	0	20	0	55		NS 55-25 (YUG)
1924	2019	2645	0.1	0	30	0	2018	0	30	0	20	2017	0	0	80	0	2016	0	20	0	65		KRATKA (YUG)
1925	2019	2646	0	20	30	0	2018	0	30	20	40	2017	0	0	60	0	2016	0	15	0	60		SLAVIJA (YUG)
1926	2019	2647	0	0	30	0	2018	0	20	30	30	2017	0	0	50	0	2016	0	20	0	80		L 1/91
1927	2019	2648	0	0	20	0	2018	0	20	40	40	2017	0	10	20	0	2016	0	20	0	70		NSP 88 (YUG)
1928	2019	2649	0	0	70	0	2018	0	20	70	10	2017	0	10	60	0	2016	0	20	0	65		NS 138/90 (YUG
1929	2019	2650	0	0	50	0	2018	0	10	20	30	2017	0	0	40	0	2016	0	20	0	55		NOVA JADRANKA
1930	2019	2651	0	0	40	0	2018	0	30	20	30	2017	0	0	30	0	2016	0	20	0	60		ANA
1931	2019	2652	0	0	30	0	2018	0	20	20	50	2017	0	0	20	0	2016	0	20	0	50		MEX. 3
1932	2019	2653	0	0	40	0	2018	0	30	40	30	2017	0	0	20	0	2016	0	15	0	70		Z 22 – 56
1933	2019	2654	0	0	70	0	2018	0	40	0	60	2017	0	10	10	0	2016	0	20	0	70		FUNDULEA 490 (ROM)
1934	2019	2655	0	0	60	0	2018	0	20	40	30	2017	0	0	20	0	2016	0	5	0	0.1		SAULESKU 14-OWM (ROM)
1935	2019	2656	0	0	30	0	2018	0	20	30	30	2017	0	5	5	0	2016	0	10	0	55		RECITAL (FRA)
1936	2019	2657	0.1	0	50	0	2018	0	30	0	50	2017	0	5	0	0	2016	0	10	0	70		SOISSON (FRA)
1937	2019	2658	0	0	30	0	2018	0	20	60	20	2017	0	5	0	0	2016	0	15	0	60		WLRGP 91-26
1938	2019	2659	40	0	30	0	2018	0	20	60	20	2017	0	5	0	0	2016	0	5	10	15		NS 0.32 (YUG)
1939	2019	2660	0	0	20	0	2018	0	30	0	30	2017	0	0	0	0	2016	0	20	0	60		NS 0.1167 (YUG
1940	2019	2661	0	0	20	0	2018	0	10	0	30	2017	0	0	0	0	2016	0	20	0	55		NS 2/93 (YUG)
1941	2019	2662	0	0	40	0	2018	0	20	0	70	2017	0	0	30	0	2016	0	10	0	60		NS 4/93 (YUG)
1942	2019	2663	0	0	50	0	2018	0	20	0	70	2017	0	0	0	0	2016	0	10	0	50		NS 17/92 (YUG)
1943	2019	2664	0	0	50	0	2018	0	20	10	40	2017	0	0	0	0	2016	0	10	0	60		NS 57/94 (YUG)
1944	2019	2665	0	0	70	0	2018	0	0	70	20	2017	0	0	20	0	2016	0	15	0	60		GSN 17 (USA)
1945	2019	2666	0	0	20	0	2018	0	50	0	40	2017	0	0	5	0	2016	0	15	0	60		UC 66206 (USA)
1946	2019	2667	0	0	60	0	2018	0	40	10	50	2017	0	0	10	0	2016	0	10	0	45		W 53 (BB)/86
1947	2019	2668	0	0	60	0	2018	0	30	0	50	2017	0	5	0	0	2016	0	15	0	70		ROGOSIA S.KL.ŽARK.POP
1948	2019	2669	0	0	30	0	2018	0	20	0	50	2017	0	5	0	0	2016	0	15	0	70		VELJA PS.C.KL.IOS.VADI
1949	2019	2672	0	0	50	0	2018	0	20	20	50	2017	0	0	20	0	2016	0	15	0	40		NS 59/91 (YUG)
1950	2019	2673	0	0	0	0	2018	0	10	0	60	2017	0	0	0	0	2016	0	15	0	50		NS 22/92 (YUG)
1951	2019	2674	40	40	30	0	2018	0	10	0	60	2017	0	0	5	5	2016	0	20	0	35		NS 0.307 (YUG)
1952	2019	2675	0.1	0	30	0	2018	0	10	0	60	2017	0	0	5	0	2016	0	20	0	55		LIRA
1953	2019	2676	0	0	60	0	2018	0	10	0	60	2017	0	0	0	0	2016	0	15	0	50		RENESANSA (YUG)
1954	2019	2677	0	0	40	0	2018	0	10	0	60	2017	0	0	50	0	2016	0	20	0	30		NS 90/92 (YUG)
1955	2019	2678	0	0	30	0	2018	0	30	0	50	2017	0	0	5	0	2016	0	25	0	15		NS 102/92 (YUG)
1956	2019	2679	0	0	30	0	2018	0	30	40	30	2017	0	0	5	0	2016	0	25	0	10		NS 56/93 (YUG)
1957	2019	2680	0	0	50	0	2018	0	40	40	20	2017	0	10	0	0	2016	0	20	0	30		NOV. G 001 (YUG)
1958	2019	2681	0	0	50	0	2018	0	30	0	50	2017	0	0	20	0	2016	0	15	0	40		FLORIDA (YUG)
1959	2019	2682	0.1	0	20	0	2018	0	30	30	40	2017	0	0	20	0	2016	0	10	0	40		INTRO 1079 (USA)
1960	2019	2684	0	0	40	0	2018	0	40	0	60	2017	0	5	5	0	2016	0	20	0	30		NS 55/25 (YUG)
1961	2019	2686	0	0	0	0	2018	0	30	0	60	2017	0	10	0	0	2016	0	15	0	35		CALDWEL (USA)
1962	2019	2687	0	0	30	0	2018	0	30	0	50	2017	0	10	0	0	2016	0	30	0	65		GALA
1963	2019	2688	0	0	30	0	2018	0	20	0	50	2017	0	0	5	0	2016	0	15	0	40		NE 11
1964	2019	2689	30	10	30	0	2018	0	30	0	50	2017	0	5	5	0	2016	0	15	0	25		CENTURK (USA)
1965	2019	2690	50	0	50	0	2018	0	30	0	50	2017	0	5	0	0	2016	0	10	0	40		ZVEZDA (RUS)
1966	2019	2691	0	0	80	0	2018	0	20	60	20	2017	0	0	5	0	2016	0	20	0	0.1	BREEDING LINE
1967	2019	2692	0.1	0	80	0	2018	0	20	60	20	2017	0	0	10	0	2016	0	15	0	20	BREEDING LINE
1968	2019	2693	0	0	60	0	2018	0	20	60	20	2017	0	0	20	0	2016	0	15	0	15	BREEDING LINE
1969	2019	2694	0	0	70	0	2018	0	20	40	40	2017	0	5	20	0	2016	0	20	0	30	BREEDING LINE
1970	2019	2695	0	0	70	0	2018	0	10	70	0	2017	0	0	10	0	2016	0	15	0	5	BREEDING LINE
1971	2019	2696	0.1	0	80	0	2018	0	20	40	40	2017	0	0	5	0	2016	0	20	0	20	BREEDING LINE
1972	2019	2697	0.1	0	80	0	2018	0	20	30	40	2017	0	0	20	0	2016	0	15	0	10	BREEDING LINE
1973	2019	2698	0	0	60	0	2018	0	30	10	60	2017	0	0	10	0	2016	0	15	0	30	BREEDING LINE
1974	2019	2699	0	0	40	0	2018	0	10	70	0	2017	0	0	10	0	2016	0	10	0	0.1	BREEDING LINE
1975	2019	2700	40	0	70	0	2018	0	40	10	50	2017	0	5	5	0	2016	0	20	0	20	BREEDING LINE
1976	2019	2701	40	0	50	0	2018	0	10	10	50	2017	0	0	10	0	2016	0	15	0	15	BREEDING LINE
1977	2019	2702	40	0	60	0	2018	0	20	0	60	2017	0	0	10	0	2016	0	20	0	40	BREEDING LINE
1978	2019	2703	50	0	70	0	2018	0	10	0	50	2017	0	5	10	0	2016	0	20	0	30	BREEDING LINE
1979	2019	2704	0.1	0	30	0	2018	0	30	50	20	2017	0	0	10	0	2016	0	15	0	15	BREEDING LINE
1980	2019	2705	0	0	30	0	2018	0	20	20	50	2017	0	0	5	0	2016	0	10	0	10	BREEDING LINE
1981	2019	2706	0	0	40	0	2018	0	20	50	30	2017	0	0	5	0	2016	0	20	0	0.1	BREEDING LINE
1982	2019	2707	0	0	40	0	2018	0	20	0	50	2017	0	0	10	0	2016	0	20	0	30	BREEDING LINE
1983	2019	2708	0	0	70	0	2018	0	20	20	50	2017	0	0	10	0	2016	0	15	0	25	BREEDING LINE
1984	2019	2709	0	0	80	0	2018	0	10	50	30	2017	0	0	10	0	2016	0	10	0	5	BREEDING LINE
1985	2019	2710	0	0	60	0	2018	0	10	30	60	2017	0	0	10	0	2016	0	10	0	30	BREEDING LINE
1986	2019	2712	0	0	80	0	2018	0	0	70	0	2017	0	10	5	0	2016	0	15	0	55	BREEDING LINE
1987	2019	2713	50	30	30	0	2018	0	10	40	30	2017	0	0	5	0	2016	0	20	0	60	BREEDING LINE
1988	2019	2714	50	0	40	0	2018	0	10	20	40	2017	0	0	0	0	2016	0	25	0	60	BREEDING LINE
1989	2019	2715	50	40	10	0	2018	0	20	0	40	2017	0	0	0	0	2016	0	25	0	60	BREEDING LINE
1990	2019	2716	40	10	10	0	2018	0	20	0	40	2017	0	0	0	0	2016	0	30	0	60	BREEDING LINE
1991	2019	2717	0	0	70	0	2018	0	10	40	40	2017	0	0	30	0	2016	0	5	0	20	BREEDING LINE
1992	2019	2718	0	0	80	0	2018	0	10	60	10	2017	0	0	30	0	2016	0	20	0	10	BREEDING LINE
1993	2019	2719	0	0	80	0	2018	0	10	30	0	2017	0	0	10	0	2016	0	5	0.1	5	BREEDING LINE
1994	2019	2720	0	0	80	0	2018	0	10	30	0	2017	0	0	20	0	2016	0	20	0	70	BREEDING LINE
1995	2019	2721	50	0	80	0	2018	0	10	20	0	2017	0	0	30	0	2016	0	40	0	25	BREEDING LINE
1996	2019	2723	0	0	70	0	2018	0	0	40	0	2017	0	0	30	0	2016	0	25	0	5	BREEDING LINE
1997	2019	2724	0	0	70	0	2018	0	30	20	40	2017	0	0	20	0	2016	0	0.1	0	50	BREEDING LINE
1998	2019	2725	40	0	80	0	2018	0	20	20	40	2017	0	0	30	0	2016	0	0	0	45	BREEDING LINE
1999	2019	2726	50	0	80	0	2018	0	20	30	30	2017	0	0	30	0	2016	0	0	0	30	BREEDING LINE
[truncated: 159 more rows]
