# Supplementary material for: Diversity in susceptibility reactions of winter wheat genotypes to obligate pathogens under fluctuating climatic conditions
Source: Sci Rep. 2020 Nov 12;10:19608. doi: 10.1038/s41598-020-76693-z (PMC7665191; doi:10.1038/s41598-020-76693-z)
Supplement: Supplementary file 2 — Supplementary Dataset 2. [file 41598_2020_76693_MOESM2_ESM.xlsx]

## Sheet: 1389 susceptible genotypes 
Number	Genotype accession number	Pedigree	Pedigree (additional information)
1	21	RP 8032/1-3
2	24	RP 8033/3
3	30	FR 81-9	NOVI SAD138/4/(4)AEGILOPS VENTRICOSA/TRITICUM PERSICUM/2/MARHE*3/3/MOISSON, BULK
4	32	FR 81-18	AEGILOPS VENTRICOSA/TRITICUM PERSICUM/MARHE/3/MOISSON/4/(68)CHAMPLEIN/ARONDE, BU
5	33	FR 81-19	CHAMPLEIN/ARONDE(68)/4/(5)AEGILOPS VENTRICOSA/TRITICHUM PERSICUM/MARNE*3/3/MOISS
6	34	TP 114	TP 114
7	41	P 4363-64-78	DIPLOMAT/PURDUE 5517-A-1-8-2-1-6/2/DIPLOMAT
8	43	OK 79 R 7381	KLEIN ANNIVERSARIO/*4PONCA
9	44	T 724145	NO PEDIGREE
10	45	SI 5	VPM/MOISSON/2/US-60-43/PRIEUR
11	46	NE 77655	BEZOSTAJA 1/CENTURK/2 ARTHUR/CENTURK
12	48	TIFTON 72-47	TRANSFER/FW 815-X-2/2/ ARTHUR
13	50	64209-77	64209-77
14	51	ERA nema pedigrea!	II-50-10/4/PEMBINA/II-52-329/3/II-53-38/III-58-4//II-53-546
15	57	FA 13-1031	CIANO 67/Wi 261/2/ND545/3/JUPATECO 73
16	61	W 244	ARTHUR TYPE FLORENCE/CANDEAL/TRANSFER/BULGARIA 88,CMA14793-W2-W17-G2
17	62	ND 582	ND527/COTEAU SIB/ERA
18	78	PROBSTDORFER EXTREM	PROBSTDORFER EXTREM/EXTREM
19	81	ND 589	ND527/COTEAU SIB(FO 971)/2/ERA
20	82	68.8	CHAMPLEIN/ARONOLE
21	87	AGENT	AGENT
22	94	NORK”S” TITO “S”CM329219-8 M-2Y-1M-OY	NO PEDIGREE
23	98	FA 12-118	BUTTE*2/ND 507
24	99	SUN 27 B	COMPLEX PEDIGREE
25	101	49 MK 69x49-20/ 53-TK 66x53	NO PEDIGREE
26	102	SC 790566	COKER65-20/BLUEBOY/2/T1452(KNOX*7/AGRUS DERIVATIVE)
27	106	F 113-D	NO PEDIGREE
28	109	CI 13836/ 8* CC	CI 13836/ 8* CHANCELLOR
29	117	YUMA/ 8* CC	YUMA/ 8* CHANCELLOR
30	130	7206-18	US60-43/PRIEUR/2/TRITICUM JOHN BINGHAM(32219)/3/(4/2)VPM/MOISSON
31	131	CHUL	CHUL
32	133	IPPO 8	IPPO 8
33	134	NJR 3072	NO PEDIGRE
34	135	NL 315	NL 315
35	145	CHD 605-80	CHD 605-80
36	149	MD 73025	VA 71-24-742/2/CRESPO 63/ABE
37	166	REDCOAT (CI 11845)	CROSS OF FULTZ+HUNGARIAN+W38+FAIRFIELD+KAWVALE+HOPE+HUSSAR+TRUMBULL+SURPRESA+FUL
38	178	P 74141 A10-5-4-2	P 74141 A10-5-4-2
39	179	MV 20-68	MV 20-68
40	184	ND 604	LEN/2/BUTTE/ND526
41	190	C.I.14085	NO PEDIGREE
42	197	YR/TRF”S”//BOW”S”/3/….Q-1Y-1M-1Y-1M-OY	NO PEDIGREE
43	204	IAR W 98-3	IAR W 98-3
44	215	FL 72185 A 101-5-G-9	SISTER OF FLORIDA 302, NAPB WILL RELEASE AS TRAVELER
45	226	SC 850564	T. SPHAEROCOCCUM/8*CC/2/COKER 78-27
46	227	SC 850328	TIFTON 72-60/ARTHUR 71/2/GABOTA/3/LOURIN II /4/TIFTON 72-60/ARTHUR 71/BEAU/6/COK
47	228	SC 850559	T. SPHAEROCOCCUM/8*CC/2/ COKER 78/27
48	240	FR 88,20	BOUNTY/RESCLU//(V.P.M. X MOISSON)4 C. 6.2.4.
49	248	C.I. 14123 /Pm4 a/
50	250	Pi 361879 (Pm8)	NO PEDIGREE
51	252	SC 840141	NO PEDIGREE
52	253	SC 840189	NO PEDIGREE
53	261	ZG 91-84	NO PEDIGREE
54	264	AK 3862-3-31	NO PEDIGREE
55	265	GP 4067-530	RUSSALKA/1717-1384
56	267	JG-4	NO PEDIGREE
57	268	ALONDRA 110/*2…CIANO/5/PF6968,PF839204	NO PEDIGREE
58	286	79118	COKER 797/STACY
59	287	80513 (80573)	SUS. TUSCAN V/BLUEBOY
60	288	801281	COKER 797//MCN 1003/FL 301
61	293	TX 88 D 3326	OSLO/TX82D5668//COLLIN
62	294	TX 76-40-2	71 COKER OR 38/71T-8371
63	295	KEISER	PURDUE572433-5P-8-2/BLUEBOY
64	296	AR C 83-21-2	AR C 83-21-2
65	297	AR 26159	AR 26159
66	298	AR 26158	AR 26158
67	300	SC 860181	X-12257-IN-OM/FL 7110A-29-3-109
68	301	SC 860235	X-12257-IN-OM/FL 7110A-29-3-109
69	303	SC 861647	MD 55286/SI 5
70	304	SC 861949	T. SPHERO/8*CC/2/CO 78-27/3/FL72117A/4/CHUL/8*CC/CO747
71	305	SC 862054	X-12257-IN-DM/Bb II/2/SC 77684
72	306	SC 862305	DUNAV/MONTJOIE/8/TIFT72-60/ARTHUR 71//2/GABOTA/3/CO747/4/LONTRA/5/BEAU
73	307	SC 862511	CIQNENA/CO 76-22/2/HOLLEY/3/S.T.1.6.76.182-9
74	308	SC 862728	SL 4/64-78/6/TIFT 72-60/ARTHUR71/2/GABOTA/3/LOURIN II/4/TIFT 72-60/ARTHUR71/5/CO
75	309	SC 862729	SL 4/64-78/6/TIFT 72-60/ARTHUR71/2/GABOTA/3/LOURIN II/4/TIFT 72-60/ARTHUR71/5/CO
76	310	SC 862982	CIQUENA/CO 76-22/2/FL 72185/3/CO 76-22
77	313	CLARK	BEAU//65256A1-8-1/67137B5-16/SULLIVAN/3/BEAU//5517B8-5-3-3/LOGAN
78	314	IN 79424 H-1-20-2-74	HART//BENHUR SIB*2/PI 94587/3/CALDWELL TYPE/ AUBURN TYPE
79	316	IN.ACC 1300-2-2-1-3-109	SEL. FROM HIGH PROTEIN F2 BULK
80	319	FR 89.3	REC. SEL FROM 16 PARENT PYRAMIDAL CROSSES
81	336	N 83 R7,0115	MARIS DOVE/ YIANGMAI 3
82	337	N 83 R8,0111	CI 12633/ YIANGMAI 3
83	338	N 84 R4,517	CI 12633/YIANGMAI 3//V.P.M. 9/ SUMAI 3
84	339	N 84 R4,113	CI 12633/YIANGMAI 3//V.P.M. 9/ SUMAI 3
85	341	N 84 R5,250	CI 12633/YIANGMAI 3 // 775-1/YIANGMAI 3
86	342	GA 83128-C 31	ADER/FR81-19 FR81-19=83 IWWPM 2055=CHAMPLEIN/ ARONDE (68)/4/(5) AEGILOPS VENTRIC
87	343	CI 17739 (Pm 7)	NO PEDIGREE
88	344	NS 6530	NS YUGOSLAVIA
89	346	OH 336	R 8867/ABE//TN 1685/ SAVA
90	347	OH 401	PARTIZANKA/BEAN
91	348	OH 416	CALDWELL/AMIGO
92	349	KY 83-75	SUWON 92/ARTHUR/2/ARTHUR/70-52-22
93	350	FL 302 (FLORIDA 302) ponovljeno na 214	COKER 65-20//PURDNE 4946A4-18-2-10-1/HADDEN/3/VOGEL5/ANDERSON//PURDUE4946A 18-2-
94	351	FL 7927-G 26 isto	FLORIDA 302/COKER 797
95	352	FL 7927-G 29 isto	FLORIDA 302/COKER 797
96	354	GA 83022-B 3	COKER 797/MCNAIR 1813//F35.70-MO X NAC
97	355	SC 8501027	BLUEBOY II/TIFTON 72FTON 72060/ARTHUR 71/ KAVKAY/3/ NOVROS RANA/4/ COKER 76-22/5
98	359	KM 873-1986	NO PEDIGREE
99	360	KM 137-1986	NO PEDIGREE
100	362	KM 4-1986	NO PEDIGREE
101	363	KM 238-1986	NO PEDIGREE
102	364	KM 676-1986	NO PEDIGREE
103	365	SMH -2226	PEDIGRE NOT AVAILABLE, SMOLICE
104	366	SMH -2228	PEDIGRE NOT AVAILABLE, SMOLICE
105	367	SMH -2501	PEDIGRE NOT AVAILABLE, SMOLICE
106	369	SMH -2567	PEDIGRE NOT AVAILABLE, SMOLICE
107	371	SMH -2378	PEDIGRE NOT AVAILABLE, SMOLICE
108	372	SMH -2609	PEDIGRE NOT AVAILABLE, SMOLICE
109	374	LOVRIN 11/AS LOVRIN 13	LOVRIN 11/AS LOVRIN 13
110	375	IW-1984 Br.149	NO PEDIGRE
111	376	NORMANDIE 13128/Pm9 + Pm2/	NO PEDIGRE
112	377	TP 1020-75	TP 114/65A X JUBILEJ X SONALIKA X AURORA)
113	378	TP 420-75	TP/65 X MANON X AURORA X KN 234)
114	379	UD 1005-6	TP114/65A X 775-127)
115	381	AK 298-5	BRKULJA4 X 200-842
116	382	TP 433-73	TP 114/65A X JUBILEJ
117	383	GP 6191-269	5517-A-5-5-1 P3 X RUSALKA X MEHGRAS
118	384	AK 302-1	PURDNE X KAVKAZ)
119	385	UD 1623-2	KORMORAN X AURORA X RUSALKA X ZG 2109/68
120	387	IWWRN 206/82
121	388	IWWRN 95/83
122	391	IWWRN 118/84
123	392	KS 1092/77	Pi "S" GB 55 X 5840/P65
124	397	TSPSN 159/82	II-58-17 X PCH-VG9052
125	398	UD 1220-1	550-2 X ACMER
126	400	ADRN 113/88	CMH 72A.576/4/NAC7b
127	404	UC-N-74/24-6/1	TR. TIMOPHEEVI X AEG. SQUAROSA X .....?
128	405	GP 5012-3	RUSALKA X NS-4R)
129	406	UD 428-2	LIBELLULA X PURDUE 5565C-44-3 X ER 19-16)
130	408	KM -11/89	PURDUE ARTUHR X 73-557) X OAZIS
131	409	KM -13/89	PURDUE ARTUHR X 73-557) X OAZIS
132	410	KM -15/89	ODESKAJA 75X 50-18)F1 X (WISCONSIN X KENYA PAGE)
133	412	KM -54/89	ODESKAJA 75X 50-18)F1 X 5-IV-IP X 3003-10 AK
134	413	KM -67/89	(RUSALKA X RECORD) X (PURDUE AB X SADOVO 1) X 112-52-2 IP
135	416	KM -157/89	PURDUE AB X SADOVO 1 )X (NADADORES 63 X SAN PASTORE X TPR 354) X 277-100 IP
136	417	KM -193/89	(JUBILEJ X VRACA) X (VRACA X AEG. OVATA) X 415- 190 IP
137	418	KM -162/89	(PURDUE AB X SADOVO 1 )X (ZLATNA DOLINA X 780-28)X (NADADORES 63 X SAN PASTORE X
138	421	AXMINSTER/ 8* CHANCELLO CI 14114 /Pm1/	AXMINSTER/ 8* CHANCELLOR
139	422	HOPE/8*CHACELLO CI 14125 /Pm5/	HOPE/8*CHACELLOR
140	423	TP 114 PI 405718 /Pm6/
141	427	781197-3	C68-15*2//LIBELLULA/AURORA
142	428	801468	COKER 762/GA 74-19-1-1
143	430	TX 86 D 1443	WHEATON/TAM107
144	432	XW 571	HADDEN*2/3/GA1123/NOR10-BREV//TENMARQ/4/MO W 6582/ REDCOAT/5/PIONEER 2550 Sib
145	433	81401 A1-42-1	CALDWELL*2/IN65309
146	435	MCNAIR 701	MCNAIR 701
147	436	MC.NAIR 1789	NO PEDIGREE
148	438	TP 229	NO PEDIGREE
149	439	GK 602/ZG 2444	GK 602/ZG 2444
150	440	OTPORNE NA RĐU 1978/79 Br.39 ponovlj.562	NO PEDIGREE
151	441	LAD 24797	NO PEDIGREE
152	443	RALLEY	PROVIDENCE/GARNET//BOHEMIAN WHEAT
153	444	MD 55-111-82	SUWON 92/3/THORN*5/199-4/2/RILEY
154	445	SC 820647	CHUL/*8 CHANCELLOR/MCNAIR701 /2/KAVKAZ
155	446	MV 11-83	MV 11-83
156	447	MV 14-83	ZG 883-73/RUBIN/2/ZG 884-73/ARTHUR
157	448	MV 19-83	MV 19-83
158	449	SC 790079	KNOX62/COKER 70-14
159	452	FR 81-16	AEGILOPS VENTICOSA/TRITICUM PERSICUM/MARNE*3/3/MOISSON/4/(68)CHAMPLEIN/ARONDE, B
160	453	FR 84-2	AEGILOPS VENTICOSA/TRITICUM PERSICUM/2/MARNE*3/3/MOISSON(4)/4/CHAMPLEIN/ARONDE(6
161	454	CI 17760	NO PEDIGREE
162	456	VA 85-54-290	COKER 76-35/SEVERAL
163	457	VA 89-52-78	COKER 65-20/ART*2//AXM/9*CC/3/2* SALUDA/4/VA71-54-147/COKER 68-15
164	459	MD 80004-72	EARLY HOLLEY//LIBELLULA/POTOMAC/3/EARLY HOLLY//AOBAKOMUGI/COKER 68-15
165	461	MD 81034-87	MD 55-183-04/BEZOSTAYA-1//ARTHUR/3/TIFTON 72-54/VA 72-54-14//EARLY HOLLEY/ILL 70
166	463	GA83170-5-5-8	GA 73054//BLUEBOY/ILL 77-2656
167	464	GA 80599-5-1-1	GA 74-33-2-1-1// C 73-18/DOUBLECROP
168	465	GA 80599-5-1-4	GA 80599-5-1-4
169	466	GA 821066-1-7-2-1	GA 73054//STACY/AL"S"
170	471	74896	VIRTUE/3/ZENITH/NS611//LICHTI/PROBUS*4
171	473	SC 870087	MD 552862/SI 5
172	474	ZG 2047/85	NO PEDIGREE
173	475	MARDLER	NO PEDIGREE
174	479	ALONDRA 110/*2 IAS 54/6	NO PEDIGREE
175	481	KM 238	(WEINENSTEPHAN 378 X MIRONOVSKAIA 808) X SAN PASTORE
176	482	SMH -2428	NO PEDIGREE
177	484	CI 14119 /Pm 2+/
178	485	CI 14120 /Pm 3a/
179	488	COKER 983
180	489	COKER 983
181	490	COKER 983
182	491	COKER 983
183	493	DOLOMIT
184	502	VA 90-52-82	VA 79-52-6/GO 4779
185	503	VA 90-52-93	FL 737-63-12-2-12/TYLER/5/CI 13836/9*CC//WLR/3/SVRN/4/FLND/6/TYL
186	504	SC 880258	SL4/64-78/6/TIFT.72-60/ARTHUR 71/2/GABOTA/3/LOURIN II/4/TIFT.72-60/ARTHUR 71/5/B
187	509	GA 841465-2-1-1-3	C 762/FL 302//76-34
188	512	84 C -34 -1	SALUDA/84 VA63//COKER 82-28/COKER 84-33
189	513	83 C -7 -1	FL 737-63-12-2-12/TYLER//T 70-302/NAPB 316A-78
190	514	83146 C -1-9-6-3-1	BENHUR B//ARTHUR TYPE/KNOX TYPE/3/ARTHUR TYPE/NY 5715 AB-3B-2/TYLER//AUBURN
191	516	HLEBNA	HLEBNA
192	524	SR 5	SR 5
193	525	SR 6	SR 6
194	526	SR 8	SR 8
195	527	SR 13	SR 13
196	528	SR 10	SR 10
197	529	SR 1	SR 1
198	534	HOPE 1 D	NO PEDIGREE
199	535	D 117 -5 -12	NO PEDIGREE
200	536	DIMITROVKA 5-12	NO PEDIGREE
201	537	DIMITROVKA 5-2	NO PEDIGREE
202	538	ELITE LINES N.SAD Br.41	NO PEDIGREE
203	539	ELITE LINES N.SAD Br.348	NO PEDIGREE
204	544	ISEPTON Br.176	NO PEDIGREE
205	546	STAMPELLI WW	NO PEDIGREE
206	547	IW -1984 Br.136	NO PEDIGREE
207	553	FUND 262	NO PEDIGREE
208	554	AK 211 -66	200-994/3969-30
209	555	ID 1623 -2	KORMORAN/AURORA/RUSSALKA/689A/ZG 2109-68
210	556	7202 103	US 60-43/3/7.17/R G/2/US 60-43
211	557	SSK – 1986/87 Br.30	NO PEDIGREE
212	558	HALLE STAMM 13471	NO PEDIGREE
213	559	WEINENSTEPHAN M 1	KOGA/3/LICHTI FRUH//LICHTI FRUH/SCHWARZER PERSISCHER
214	562	OTPORNE NA RĐU 1978/79 Br.39 ponovlj.440	NO PEDIGREE
215	565	MORAVA
216	566	KRAGUJEVAČKA 56
217	567	SAVA
218	568	KOSMAJKA
219	569	ZLATNA DOLINA
220	570	NOVOSADSKA RANA 2
221	571	PARTIZANKA
222	572	ORAŠANKA
223	573	ŠUMADIJA
224	574	ZASTAVA
225	575	BISERKA
226	576	BEZOSTAJA
227	577	GRUŽANKA
228	578	KRAGUJEVČANKA 58
229	579	JUGOSLAVIJA
230	580	MAČVANKA 2
231	581	POSAVKA 2
232	583	KOLUBARA
233	584	ZELENGORA
234	585	ISKRA
235	587	UNA
236	589	DOBRA
237	591	NOVA ZLATNA
238	594	BEOGRADSKA KRUPNA
239	595	ZLATOKOSA
240	596	VUČEDOLKA
241	597	SKOPLJANKA
242	598	OSJEČANKA
243	599	NOVOSADSKA CRVENA
244	603	SR -17
245	604	SR -21
246	605	SR -22
247	607	SR -25
248	608	SR -26
249	609	SR -27
250	610	SR -29
251	611	SR -30
252	612	SR -32
253	613	SR -33
254	614	SR -37
255	617	SR –Tt 1
256	618	SR 9 B
257	619	CHANCELLOR	CHANCELLOR
258	620	Ci 14114 /Pm1/
259	621	Ci 14118 /Pm2/
260	622	Ci 14119 /Pm2 /
261	625	Ci 14122 /Pm3c/
262	626	Ci 14123 /Pm4 /
263	627	Ci 14124 /Pm4 /
264	628	Ci 14125 /Pm5 /
265	630	Ci 14189 /Pm 7/
266	631	Pi 361879 /Pm8/	NO PEDIGREE
267	632	Ci 15888 /Ma/	NO PEDIGREE
268	637	AMIGO /Pm 17/	AMIGO
269	638	CHANCELLOR	CHANCELLOR
270	639	COKER 747 /Pm6/	NO PEDIGREE
271	642	87105 -1-2-2-3
272	644	LA 86819-xxx-2
273	645	OH 521
274	647	FR 94.14
275	648	FR 94.18
276	649	KV 149	Triticum aestivum var.veletinum - compactoides
277	650	KV 151	Triticum aestivum var.lutescens (Chinese spring)
278	654	KV 156	Triticum vavilovi var.vaneum Jacubs
279	659	KV 167	Triticum dicoccoides Korn var.kotschyanum Schulz
280	660	KV 168	Triticum dicoccum Schubl var.arras Hochst, var.farum Korn, var.atratum Korn
281	662	KV 170	Triticum dicoccum var.atratum, var.albira mosum, var.fuchsci Korn
282	665	KV 174	Triticum durum var.africanum Korn
283	672	KV 181	Triticum turgidum L. var.nigrobarbatum Korn, var. dreischianum, var.linnaenum
284	673	KV 182	Triticum compactum Host var.icterinum Korn, var.humboldtii Korn, var.fetisowii
285	674	KV 183	Tritcum macha Deket var.creticum Korn var. sub-letschumicum, var. paleo-imeretic
286	681	KV 188	Triticum aestivum var.lutescens Alef, var.albidum Alef var.alborubrum Korn
287	684	KV 191	Triticum aestivum var.turcomanicum Kob, var.lut-inflatum Vav, var. glaucolutesce
288	685	KV 192
289	686	KV 193
290	687	BREEDING LINE
291	691	BREEDING LINE
292	692	BREEDING LINE
293	693	BREEDING LINE
294	694	BREEDING LINE
295	695	BREEDING LINE
296	696	BREEDING LINE
297	697	BREEDING LINE
298	698	BREEDING LINE
299	699	BREEDING LINE
300	700	BREEDING LINE
301	701	BREEDING LINE
302	702	BREEDING LINE
303	703	BREEDING LINE
304	704	BREEDING LINE
305	705	BREEDING LINE
306	706	BREEDING LINE
307	707	BREEDING LINE
308	708	BREEDING LINE
309	793		KM 47/89 x NS 2960
310	825		KM 67/89 x NOV. RANA5
311	826		KM 67/89 x NOV. RANA5
312	828		KM 67/89 X NS 3722
313	829		KM 122/89 x NS 3722
314	830		KM 122/89 x NS 3722
315	831		KM 122/89 x NS 3722
316	833		KM 122/89 x NS 3722
317	845		KM 175/89 x VALJEVKA
318	846		KM 175/89 x VALJEVKA
319	855		KM 183/89 x VALJEVKA
320	864		KM 193/89 x NS 2960
321	866		KM 193/89 x NS 2960
322	868		KM 193/89 x NS 3722
323	870		TR 386-16 x JEDINA x N. RANA 5
324	872		(TR 386-16 x JEDINA) x NS 3722
325	874		(C-39 x JEDINA) x NOV. RANA5
326	887		(C-39 x RODNA) x ITALIA
327	888		(C-39 x RODNA) x ITALIA
328	889		(C-39 x RODNA) x ITALIA
329	900		(MD 73025-51 x JEDINA) x NS 2960
330	901		(MD 73025-51 x JEDINA) x NS 2960
331	902		(MD 73025-51 x JEDINA) x ITALIA
332	903		(MD 73025-51 x JEDINA) x ITALIA
333	905		(MD 73025-51 x RANA NISKA) x ITALIA
334	906		(MD 73025-51 x RANA NISKA) x ITALIA
335	907		(MD 73025-51 x RANA NISKA) x ITALIA
336	908		(MD 73025-51 x RANA NISKA) x ITALIA
337	909		(MD 73025-51 x RANA NISKA) x ITALIA
338	910		(MD 73025-51 x RANA NISKA) x ITALIA
339	911		(D-7 x JEDINA) x NS 2960
340	912		(D-7 x JEDINA) x NS 2960
341	913		(D-7 x JEDINA) x NS 3722
342	914		(D-7 x JEDINA) x NS 3722
343	915		(D-7 x JEDINA) x NS 3722
344	916		(D-7 x RODNA) x NOV. RANA5
345	918		(D-7 x RODNA) x NOV. RANA5
346	919		(D-7 x RODNA) x NS 3722
347	920		(D-7 x RODNA) x NS 3722
348	927		(C-39 x KAVKAZ) x NOV. RANA 5
349	932		(C-39 x KAVKAZ) x NS 2960
350	933		(C-39 x KAVKAZ) x ITALIA
351	934		(SC 780934 x Pm 4a) x NOV. RANA5
352	940		(SC 780934 x Pm 4a) x NS 3722
353	942		(Pm 6 x Pm 9) x NOV. RANA 5
354	943		(Pm 6 x Pm 9) x NS 2960
355	944		(Pm 6 x Pm 9) x NS 2960
356	949		(LOVRIN 11) x NOV. RANA5
357	951		(LOVRIN 25 x NS 3722
358	959		(ZG 3782 x NOV. RANA 5)
359	960		(ZG 3782 x NOV. RANA 5)
360	962		(ZG 3782 x NS 2960
361	966		(ZG 3782 x NS 2960
362	969		D-7 x RANA NISKA
363	970		D-7 x RANA NISKA
364	975		A 55.2 x JELICA
365	977		LOVRIN 11 x SKOPLJANKA
366	978		LOVRIN 11 x SKOPLJANKA
367	979		GP 6191-269 x NOV. RANA 5
368	981		GP 6191-269 x NOV. RANA 5
369	983		GP 6191-269 x NOV. RANA 5
370	985		GP 6191-269 x NOV. RANA 5
371	986		GP 6191-269 x NOV. RANA 5
372	989		IWWRN 104/84 x NOV.RANA 5
373	992		GP 6144-42 x VALJEVKA
374	993		GP 6144-42 x VALJEVKA
375	1003		7204-36 x VALJEVKA
376	1004		7204-36 x NS 2960
377	1005		7204-36 x NS 2960
378	1006		7204-36 x NS 2960
379	1009		LOVRIN 25 x SKOPLJANKA
380	1010		LOVRIN 25 x SKOPLJANKA
381	1013		LOVRIN 25 x SKOPLJANKA
382	1014		LOVRIN 25 x SKOPLJANKA
383	1017		LOVRIN 25 x SKOPLJANKA
384	1019		LOVRIN 25 x SKOPLJANKA
385	1028		64209-77 x BARBEE
386	1031		ZG 3782 x NS 3722
387	1032		ZG 3782 x NS 3722
388	1036		FR 81-19 x BARBEE
389	1038		FR 81-19 x Pm 1
390	1045		(KVL 133 x BARBEE)
391	1047		(GA 83128-C 31 x BARBEE)
392	1048		(GA 83128-C 31 x BARBEE)
393	1049		(GA 83128- C-31 x Pm4)
394	1050		(C-39 x Pm1)
395	1060		(C-39 x Pm8)
396	1064		(FR 81-19 x Pm2)
397	1068		(FR 81-19 x Pm6)
398	1069		(FR 81-19 x Pm7)
399	1071		(FR 81-19 x Pm9)
400	1072		(SC 780934 x Pm1)
401	1073		(SC 780934 x Pm2)
402	1074		(SC 780934 x Pm3)
403	1075		(SC 780934 x Pm4)
404	1076		(SC 780934 x Pm5)
405	1077		(SC 780934 x Pm6)
406	1082		(64209-77 x Pm2)
407	1083		(64209-77 x Pm3)
408	1085		(64209-77 x Pm5)
409	1086		(64209-77 x Pm6)
410	1088		(64209-77 x Pm8)
411	1089		(64209-77 x Pm9)
412	1090		(Pm2 x A 55.2 )
413	1092		(Pm5 x A 55.2 )
414	1099		(Pm1 x Pm5)
415	1100		(Pm1 x Pm6)
416	1101		(Pm1 x Pm7)
417	1102		(Pm1 x Pm8)
418	1106		(Pm2 x Pm5a)
419	1107		(Pm2 x Pm6a)
420	1108		(Pm2 x Pm7a)
421	1109		(Pm2 x Pm8a)
422	1110		(Pm2 x Pm9a)
423	1111		(Pm3a x Pm4)
424	1112		(Pm3a x Pm5)
425	1113		(Pm3a x Pm6)
426	1114		(Pm3a x Pm7)
427	1115		(Pm3a x Pm8)
428	1116		(Pm3a x Pm9)
429	1117		(Pm4 x Pm5)
430	1118		(Pm4 x Pm6)
431	1119		(Pm4 x Pm7)
432	1120		(Pm4 x Pm8)
433	1121		(Pm4 x Pm9)
434	1122		(Pm5 x Pm6)
435	1123		(Pm5 x Pm7)
436	1124		(Pm5 x Pm8)
437	1125		(Pm5 x Pm9)
438	1126		(Pm6 x Pm7)
439	1127		(Pm6 x Pm8)
440	1129		(Pm7 x Pm8)
441	1130		(Pm7 x Pm9)
442	1131		(Pm8 x Pm9)
443	1132		(KM 44/89 x VALJEVKA)VALJEVKA
444	1136		(KM 47/89 x NS 2960 )x NS 2960
445	1137		(KM 47/89 x NS 2960 )x NS 2960
446	1146		(KM47/89 x NS3722) x NS 3722
447	1148		(KM54/89 x VALJEVKA) x VALJEVKA
448	1149		(KM 54/89 x NS 3722 ) x NOV.RANA 5
449	1157		(KM 67/89 x NS 2960) x NS 2960
450	1165		(KM 137/89 x NOV.RANA 5) x NOV.RANA 5
451	1169		(KM 137/89 x NOV.RANA 5) x NOV.RANA 5
452	1174		(KM 157/89 x NS 2960) x NS 2960
453	1178		(KM175/89 x NS 2960) x NS 2960
454	1179		(KM 175/89 x NS 3722) x NS 3722
455	1180		(KM 183/89 x NS 3722) x NS 3722
456	1181		(KM 183/89 x NS 3722) x NS 3722
457	1189		(KM 193/89 x NOV.RANA 5) x NOV.RANA 5
458	1190		(KM 193/89 x NOV.RANA 5) x NOV.RANA 5
459	1192		(KM 193/89 x NOV.RANA 5) x NOV.RANA 5
460	1193		(KM 193/89 x NOV.RANA 5) x NOV.RANA 5
461	1194		(KM 193/89 x NOV.RANA 5) x NOV.RANA 5
462	1195		(KM 193/89 x NOV.RANA 5) x NOV.RANA 5
463	1196		(KM 193/89 x NOV.RANA 5) x NOV.RANA 5
464	1197		(KM 193/89 x NOV.RANA 5) x NOV.RANA 5
465	1198		(KM 193/89 x NOV.RANA 5) x NOV.RANA 5
466	1200		(KM 193/89 x NS 2960) x NS 2960
467	1201		(GP 6191- 269 x N.RANA) x N.RANA 5
468	1202		(GP 6191- 269 x N.RANA) x N.RANA 5
469	1203		(GP 6191- 269 x N.RANA) x N.RANA 5
470	1204		(IWWRN 104/84 x VALJEVKA) x VALJEVKA
471	1206		(IWWRN 104/84 x VALJEVKA) x VALJEVKA
472	1208		(IWWRN 104/84 x VALJEVKA) x VALJEVKA
473	1211		(IWWRN 104/84 x N.RANA 5) x N.RANA 5
474	1214		(IWWRN 104/84 x NS 3722 ) x NS 3722
475	1215		(IWWRN 104/84 x NS 3722 ) x NS 3722
476	1216		(IWWRN 118/84 x N.RANA 5) x N.RANA 5
477	1217		(IWWRN 118/84 x N.RANA 5) x N.RANA 5
478	1218		(IWWRN 118/84 x N.RANA 5) x N.RANA 5
479	1219		(IWWRN 118/84 x NS 2960) x NS 2960
480	1220		(GP 6144 -42 x N.RANA 5) x N.RANA 5
481	1221		(GP 6144 -42 x N.RANA 5) x N.RANA 5
482	1222		(GP 6144 -42 x N.RANA 5) x N.RANA 5
483	1224		(GP 6144 -42 x NS 2960 ) x NS 2960
484	1225		(GP 6144 -42 x NS 2960 ) x NS 2960
485	1226		(GP 6144 -42 x NS 2960 ) x NS 2960
486	1227		(GP 6144 -42 x NS 2960 ) x NS 2960
487	1232		(7204 -36 x NS 36 x NS 3722
488	1233		(LOVRIN 25 x SKOPLJANKA) xSKOPLJANKA
489	1234		(LOVRIN 25 x SKOPLJANKA) xSKOPLJANKA
490	1235		(LOVRIN 25 x SKOPLJANKA) xSKOPLJANKA
491	1236		(LOVRIN 25 x SKOPLJANKA) xSKOPLJANKA
492	1237		(LOVRIN 25 x SKOPLJANKA) xSKOPLJANKA
493	1238		(LOVRIN 25 x N.RANA 5 ) x N.RANA 5
494	1239		(LOVRIN 25 x N.RANA 5 ) x N.RANA 5
495	1240		(LOVRIN 25 x N.RANA 5 ) x N.RANA 5
496	1241		(LOVRIN 25 x N.RANA 5 ) x N.RANA 5
497	1248		(SC 821520 x JEDINA) x JEDINA
498	1249		(ZG 3782 x VALJEVKA) x VALJEVKA
499	1251		(ZG 3782 x VALJEVKA) x VALJEVKA
500	1252		(ZG 3782 x VALJEVKA) x VALJEVKA
501	1260		(ZG 3782 x N.RANA 5) x N.RANA 5
502	1261		(ZG 3782 x N.RANA 5) x N.RANA 5
503	1263		(ZG 3782 x N.RANA 5) x N.RANA 5
504	1264		(ZG 3782 x N.RANA 5) x N.RANA 5
505	1268		(D -7 x RANA NISKA) x RANA NISKA
506	1269		(FR 87/5 x VALJEVKA ) x VALJEVKA
507	1270		(FR 87/5 x N.RANA 5) x N.RANA 5
508	1271		(FR 87/5 x N.RANA 5) x N.RANA 5
509	1272		(FR 87/5 x N.RANA 5) x N.RANA 5
510	1274		(FR 87/5 x N.RANA 5) x N.RANA 5
511	1275		(FR 87/5 x N.RANA 5) x N.RANA 5
512	1277		(FR 87/5 x N.RANA 5) x N.RANA 5
513	1278		(FR 87/5 x NS 2960 ) x NS 2960
514	1284		(FR 87/5 x NS 2960 ) x NS 2960
515	1285		(FR 87/5 x NS 2960 ) x NS 2960
516	1286		(FR 87/5 x NS 3722) x NS 3722
517	1292		(A 55.2 x JELICA) x NOV.RANA 5
518	1293		(A 55.2 x JELICA) x NOV.RANA 5
519	1294		(A 55.2 x JELICA) x NOV.RANA 5
520	1298		(A 55.2 x KAVKAZ) x RANA NISKA
521	1299		(A 55.2 x KAVKAZ) x RANA NISKA
522	1300		Ci 12633
523	1301		MC NAIR 1789
524	1302		FR 8111
525	1305		TX 7393
526	1306		FL 83621
527	1307		LAD 122
528	1308		C-39
529	1311		MD 73016
530	1314		Pi 405715
531	1316		ZVEZDA
532	1318		JASENICA
533	1320		FAKIR
534	1321		ROAZON
535	1323		ID 1455
536	1325		MV 2682
537	1326		MVC 61482
538	1327		MVC 62082
539	1330		OH 336
540	1331		GA 83075-2-C-23
541	1334		MVC 32882
542	1335		GP 6156
543	1337		SR 9 E
544	1338		SR 33
545	1339		S3 36
546	1340		BALKAN
547	1341		JUGOSLAVIJA
548	1342		PANORAMA
549	1343		FL 71100
550	1345		OK 81322
551	1346		OK 82296
552	1347		KY 87-75
553	1348		FL 302
554	1349		FL 7927-262
555	1352		SC 851027
556	1354		FR 88.5
557	1355		LEN 15-163
558	1357		MANNIPRO
559	1358		CERUGA 1
560	1359		LR 9
561	1360		LR 19
562	1361		LR 24
563	1362		LASTA
564	1363		627/86-9
565	1365		23-P2-6
566	1367		KK 250/11-1-12
567	1368		KK 1K/10-10-2
568	1369		KK 7045-1-1
569	1370		KK 9618-1
570	1371		TK 12/89-2
571	1372		5 214-2
572	1373		744-8
573	1374		6557-4
574	1378		471/86-73-35
575	1394		FLORENCE/AURORE
576	1395		KOTA
577	1396		LITTLE CLUB/REWARD
578	1398		REWARD
579	1399		CARMA/REWAARD
580	1400		KEARNEY
581	1401		RED BOBS
582	1404		SONOP
583	1405		H 44/MARQUIS
584	1406		MARRQUI 588
585	1407		MARQUILLO/WARATAH
586	1408		MANITOV* 2/GIZA 144
587	1409		WAKOOMA
588	1410		1425 POSTOJI U 2006
589	1426		ULKA/8 CC
590	1427		IDAED
591	1428		ASOSAN/8 CC
592	1429		CHUL/8 CC
593	1430		SONORA /8 CC
594	1431		KHAPLI /8 CC
595	1432		WEIHENSTEPHAN M-1
596	1433		HOPE /8 CC
597	1434		MICHIGAN AMBER /8 CC
598	1435		TRANSEL
599	1436		KAVKAZ
600	1437		AMIGO
601	1438		NORMANDIA
602	1441		HALLESTAMM 13471
603	1442		GROMADA
604	1446		(/KM122/89xNS3722/ZLATKA)xF1xSUPER RANA
605	1562		(Pm4axFR84.4)xPm4a
606	1563		(Pm4axFR84.4)xPm4a
607	1564		(SC783737xPm4a)xPm4a
608	1565		(KVL133xPm4a)xPm4a
609	1566		(GA83128-C-31xPm4a)xPm4a
610	1567		(C-39xPm4)xPm4a
611	1568		(Pm1xPm2)x(Pm3xPm4a)
612	1569		(Pm1xPm2)x(Pm4axPm5)
613	1570		(Pm1xPm2)x(Pm5xPm6)
614	1571		(Pm1xPm2)x(Pm6xPm7)
615	1572		(Pm1xPm2)x(Pm7xPm8)
616	1573		(Pm1xPm2)x(Pm8xPm9)
617	1574		(Pm2xPm3a)x(Pm4axPm5)
618	1575		(Pm2xPm3a)x(Pm5xPm6)
619	1576		(Pm2xPm3a)x(Pm6xPm7)
620	1577		(Pm2xPm3a)x(Pm7xPm8)
621	1578		(Pm2xPm3a)x(Pm8xPm9)
622	1579		(Pm3axPm4a)x(Pm5xPm6)
623	1580		(Pm3axPm4a)x(Pm6xPm7)
624	1581		(Pm3axPm4a)x(Pm7xPm8)
625	1582		(Pm3axPm4a)x(Pm8xPm9)
626	1583		(Pm4axPm5)x(Pm6xPm7)
627	1584		(Pm4axPm5)x(Pm7xPm8)
628	1585		(Pm4axPm5)x(Pm8xPm9)
629	1586		(Pm5xPm6)x(Pm7xPm8)
630	1587		(Pm5xPm6)x(Pm7xPm8)
631	1588		(Pm5xPm6)x(Pm7xPm8)
632	1589		(Pm5xPm6)x(Pm7xPm8)
633	1590		(Pm5xPm6)x(Pm7xPm8)
634	1591		(/Pm4axFR84.4/xPm4a)xPm4a
635	1592		(/Pm4axFR84.4/xPm4a)xPm4a
636	1593		(SC783737xPm4a)xPm4a
637	1594		(/KVL133xPm4a/xPm4a)xPm4a
638	1595		(/GA83128-C-31/xPm4a)xPm4a
639	1596		(/C-39xPm4a/xPm4a)xPm4a
640	1597		(/Pm1xPm2/x/Pm3axPm4a/)x/Pm3axPm4a/
641	1598		(/Pm1xPm2/x/Pm4axPm5/)x/Pm4axPm5/
642	1599		(/Pm1xPm2/x/Pm5xPm6/)x/Pm5xPm6/
643	1600		(/Pm1xPm2/x/Pm6xPm7/)x/Pm6xPm7/
644	1601		(/Pm1xPm2/x/Pm7xPm8/)x/Pm7xPm8/
645	1602		(/Pm1xPm2/x/Pm8xPm9/)x/Pm8xPm9/
646	1603		(/Pm2xPm3a/x/Pm4axPm5/)x/Pm4axPm5/
647	1604		(/Pm2xPm3a/x/Pm5xPm6/)x/Pm5xPm6/
648	1605		(/Pm2xPm3a/x/Pm6xPm7/)x/Pm6xPm7/
649	1606		(/Pm2xPm3a/x/Pm7xPm8/)x/Pm7xPm8/
650	1607		(/Pm2xPm3a/x/Pm8xPm9/)x/Pm8xPm9/
651	1608		(/Pm3axPm4a/x/Pm5xPm6/)x/Pm5xPm6/
652	1609		(/Pm3axPm4a/x/Pm6xPm7/)x/Pm6xPm7/
653	1610		(/Pm3axPm4a/x/Pm7xPm8/)x/Pm7xPm8/
654	1611		(/Pm3axPm4a/x/Pm8xPm9/)x/Pm8xPm9/
655	1612		(/Pm4axPm/x/Pm6xPm7/)x/Pm6xPm7/
656	1613		(/Pm4axPm5/x/Pm7xPm8/)x/Pm7xPm8/
657	1614		(/Pm4axPm5/x/Pm8xPm9/)x/Pm8xPm9/
658	1615		(/Pm5xPm6/x/Pm7xPm8/)x/Pm7xPm8/
659	1616		(/Pm5xPm6/x/Pm8xPm9/)x/Pm8xPm9/
660	1617		(/Pm5xPm6/x/Pm7xPm8/)x/Pm7xPm8/
661	1618		(/Pm5xPm6/x/Pm7xPm8/)x/Pm7xPm8/
662	1619		(/Pm5xPm6/x/Pm8xPm9/)x/Pm8xPm9/
663	1656		(Pm4xFr84.4)xKhapli
664	1657		(Pm4xFr84.4)xKhapli
665	1658		(Sc783737xPm4)xKhapli
666	1659		(KVL133xPm4)xKhapli
667	1660		(GA83128-C-31xPm)xKhapli
668	1664		(Pm1xPm2)x(Pm5xPm6)
669	1665		(Pm1xPm2)x(Pm6xPm7)
670	1666		(Pm1xPm2)x(Pm7xPm8)
671	1667		(Pm1xPm2)x(Pm8xPm9)
672	1668		(Pm2xPm3a)x(Pm4xPm5)
673	1669		(Pm2xPm3a)x(Pm5xPm6)
674	1670		(Pm2xPm3a)x(Pm6xPm7)
675	1671		(Pm2xPm3a)x(Pm7xPm8)
676	1672		(Pm2xPm3a)x(Pm8xPm9)
677	1673		(Pm3axPm4)x(Pm5xPm6)
678	1674		(Pm3axPm4)x(Pm6xPm7)
679	1675		(Pm3axPm4)x(Pm7xPm8)
680	1676		(Pm3axPm4)x(Pm8xPm9)
681	1677		(Pm4xPm5)x(Pm6xPm7)
682	1678		(Pm4xPm5)x(Pm7xPm8)
683	1679		(Pm5xPm6)x(Pm7xPm8)
684	1680		(Pm5xPm6)x(Pm7xPm8)
685	1681		(Pm5xPm6)x(Pm8xPm9)
686	1682		(Pm6xPm7)x(Pm8xPm9)
687	1683	BREEDING LINE
688	1684	BREEDING LINE
689	1685	BREEDING LINE
690	1686	BREEDING LINE
691	1687	BREEDING LINE
692	1688	BREEDING LINE
693	1690	BREEDING LINE
694	1691	BREEDING LINE
695	1692	BREEDING LINE
696	1693	BREEDING LINE
697	1936		411/92-94
698	1937		402/89-234
699	1938		KC-5/89-8-7
700	1939		B-91/6-1
701	1940		7491-2
702	1941		7716-1
703	1942		KK185/91-2
704	1943		KK737/92-2
705	1944		KK1155-1
706	1945		KK540/92-1
707	1946		7082-61
708	1947		7256-61
709	1948		7303-60
710	2087		CENTURK (USA)
711	2088		MIRONOVSKA 264 (UKR)
712	2089		MIRONOVSKA 808 (UKR)
713	2091		BEZOSTAJA 1 (RUS)
714	2093		PARTIZANKA (YUG)
715	2093		PARTIZANKA (YUG)
716	2094		NOVA BANATKA (YUG)
717	2095		UNA (YUG)
718	2095		UNA (YUG)
719	2096		PARTIZANKA NISKA (YUG)
720	2096		PARTIZANKA NISKA (YUG)
721	2097		KOLUBARA (YUG)
722	2097		KOLUBARA (YUG)
723	2098		TRIPE DIRK B (AUS)
724	2098		TRIPE DIRK B (AUS)
725	2099		TRIPE DIRK S (AUS)
726	2099		TRIPE DIRK S (AUS)
727	2100		PHDENI (USA)
728	2100		PHDENI (USA)
729	2101		BUCKSKIN (USA)
730	2101		BUCKSKIN (USA)
731	2102		TECUMSEH (USA)
732	2102		TECUMSEH (USA)
733	2104		NS 46/90 (VRACA) (UNA)
734	2108		S.CERROS Rht1 (MEX)
735	2111		TANORI 71 Rht1 (MEX)
736	2113		LERMA ROJA Rht1 (MEX)
737	2114		NORTENO 67 RHT1 (MEX)
738	2115		INIA 66 Rht1 (MEX)
739	2116		CONDOR Rht1 (AUS)
740	2117		COOK Rht1 (AUS)
741	2120		ADBAKOMUGHI Rht2 (JPN)
742	2121		GALAHAD Rht2 (GBR)
743	2139		KITE Rht2 (AUS)
744	2141		BUCKBUCK Rht2 (MEX)
745	2142		NORIN 10 Rht 1+ 2 (JPN)
746	2143		NORIN 10/BREV 14 Rht 1+ 2 (USA)
747	2144		OLESEN DWARF Rht 1+2 (RHD)
748	2146		SUWON 92 Rht 1+ 2 (KOR)
749	2147		BERSEE Rht 1+ 2 (FRA)
750	2148		YECORA Rht 1+ 2 (MEX)
751	2149		CAJEME 71 Rht 1+ 2 (MEX)
752	2150		TOMTHUMB Rht 3 (TIB)
753	2151		MIN.DWARF Rht 3 (AUS)
754	2152		BERSEE Rht 3 (FRA)
755	2153		M.HUNTSMAN Rht 3 (GBR)
756	2154		BERSEE Rht 2+3 (FRA)
757	2155		BERSEE MUTANT Rht 7 (FRA)
758	2156		AKAKOMUGHI Rht 8+9 (JPN)
759	2157		SAVA 20 Rht 8 (YUG)
760	2158		FORTUNATO 2 D Rht 8 (ITA)
761	2159		TALENT Rht 8 (FRA)
762	2160		CAP.MARA 20 Rht 8 (ITA)
763	2161		Mara Rht 8 (ITA)
764	2162		CAP.MARA 5 BS – 7 BS Rht 9 (ITA)
765	2163		AIBIAN Rht 9 (JPN)
766	2164		TIBET DWARF Rht 10 (TIB)
767	2165		D 6899 Rht 3 (USA)
768	2166		CAP(BEZ 5 A) TA 11 (ITA)
769	2167		S- 13 (ITA)
770	2168		NS 322 (YUG)
771	2169		NS 602 (YUG)
772	2170		NS 603 (YUG)
773	2171		NS 732 (YUG)
774	2172		NS 900 (YUG)
775	2173		NS 559 (YUG)
776	2174		NS 13-32 (YUG)
777	2175		NS 51-11 (YUG)
778	2176		NS 54-52 (YUG)
779	2177		HAYS 2 (USA)
780	2178		ACC(AIO Rht 9 (ITA)
781	2179		BEZOSTAJA DWARF (RUS)
782	2180		PITIKUL (MDA)
783	2181		B 125/78 (BELJCI) (MDA)
784	2182		B 118/78 (BELJCI) (MDA)
785	2183		MV 108.78 (HUN)
786	2184		SZEGEDI 7610 (HUN)
787	2185		SZEGEDI 768 (HUN)
788	2186		SZEGEDI 765 (HUN)
789	2187		L -1 (HUN)
790	2188		TIMSON (AUS)
791	2189		TIMSON SUN (AUS)
792	2190		F5 5065-2
793	2191		F4 4687
794	2192		F4 4511- 6
795	2193		F4 4511- 3
796	2195		BCD 1186/83 (MDA)
797	2196		BCD 1286/83 (MDA)
798	2197		BCD 1295/83 (MDA)
799	2198		BCD 1304/83 (MDA)
800	2199		BCD 1304/83 (MDA)
801	2200		BCD 1713/83 (MDA)
802	2202		NS 37/90 (YUG)
803	2203		L1/91 (YUG)
804	2204		L1 A/91 (YUG)
805	2205		L74/92 (YUG)
806	2206		L74/92 (YUG)
807	2207		NORIN 50 (JPN)
808	2208		NORIN 61 (JPN)
809	2209		SAITAMA 27 (JPN)
810	2210		TANORI 71 (JPN)
811	2213		AL-KAN-TZAO (CHN)
812	2214		CHING-CHANG 6 (CHN)
813	2216		HANG CHOU (CHN)
814	2217		PAI YO PAO (CHN)
815	2218		SAN PASTORE (ITA)
816	2219		ROUSSALKA (BGR)
817	2220		BISERKA (YUG)
818	2221		NSR-2
819	2222		NOV.CRVENA (YUG)
820	2223		NIZIJA
821	2224		NS 736
822	2225		NS 14-33
823	2227		NS 58-97
824	2228		NS 63-24
825	2229		NS 0.58
826	2230		R.NISKA (YUG)
827	2231		ITALIA (YUG)
828	2232		KRATKA (YUG)
829	2234		ARGENTINA 80/5216 (ARG)
830	2235		WW MCB 2 (ARG)
831	2236		INTRO 1066
832	2237		NS 33/90 (YUG)
833	2238		NS 79/90 (YUG)
834	2239		NS 4/93
835	2240		NS 48/93 (YUG)
836	2241		NS 90/92 (YUG)
837	2242		NS 40/94 (YUG)
838	2245		PORDUE 5392 (USA)
839	2246		PORDUE 39120 (USA)
840	2247		PORDUE (2) LORAS (USA)
841	2248		RILEY
842	2249		Ci 13701 KONO 62 (USA)
843	2250		CONBINATION
844	2251		DIMITROVKA 5-12 (BGR)
845	2252		PORDUE 5752A -5-7-2 (USA)
846	2253		7204-36
847	2254		A 55-2
848	2255		SI PV 63
849	2256		HOLY. E (USA
850	2257		CHINOFUZ (USA)
851	2258		64209-77
852	2259		AUBURN (USA)
853	2260		PORDUE 79406 I-26-2 (USA)
854	2261		NS 1/92 (YUG
855	2263		ND 517 (USA)
856	2265		TIHA (YUG)
857	2266		NS 116/95 (YUG)
858	2267		LR1(THATCHER) (USA)
859	2268		LR 2 (USA)
860	2269		LR 3 (USA)
861	2270		LR 10 (USA)
862	2271		LR 11 (USA)
863	2272		LR 12 (USA)
864	2273		LR 13 (USA)
865	2274		LR 14 (USA)
866	2275		LR 15 (USA)
867	2276		LR 16 (USA)
868	2277		LR 17 (USA)
869	2278		LR 20 (USA)
870	2279		LR 21 (USA)
871	2280		LR 22 (USA)
872	2281		LR 30 (USA)
873	2282		PURDUE COMPOSITE (USA)
874	2283		HOPE (USA)
875	2284		PURDUE 5565 C-4-1-3-3 (USA)
876	2285		AGENT (USA)
877	2286		ABE (USA
878	2287		VIREO ,,S’’ (MEX)
879	2288		SAP,,S’’ MON ,,S’’ (USA)
880	2289		OK 75 R 3645
881	2290		T 734 – 145
882	2291		TECUMSEH (USA)
883	2292		AR 150-31
884	2293		PURDUE 77249-RCI.133-2 (USA)
885	2294		CALDWELL (USA)
886	2296		SREĆA (YUG)
887	2297		NS7/93 (YUG)
888	2299		NS 69/92 (YUG)
889	2300		NS 83/92 (YUG)
890	2301		NS 22/93 (YUG)
891	2302		NS 38/93 (YUG)
892	2303		NS 69/93 (YUG)
893	2304		NS 29/94 (YUG)
894	2305		ADDER
895	2306		BENNIMULTI FLORET (USA)
896	2308		NS 5/92 (YUG)
897	2309		DINA (YUG)
898	2310		NSP 199 (YUG)
899	2311		NS 135/90 (YUG)
900	2312		NS 138/90 (YUG)
901	2313		NS 10/94 (YUG)
902	2314		NS 13/93 (YUG)
903	2315		NS 17/93 (YUG)
904	2316		NS 64/91 (YUG)
905	2317		NS 39/93 (YUG)
906	2319		JUBILEJNAJA 50 (RUS)
907	2321		BEZOSTAJA 1 (RUS)
908	2322		ODESKA 51 (UKR)
909	2323		PAVLOVSKA 102 (RUS)
910	2324		DNJESTROSKAJA 25 (RUS)
911	2325		CENTURU (USA)
912	2326		BANKUT 1205 (HUN)
913	2327		ELKORN
914	2331		4133 (USA)
915	2332		4233 (USA)
916	2333		PARTIZANKA (YUG)
917	2335		SREMICA (YUG)
918	2336		FRUŠKOGORKA (YUG)
919	2337		BANAĆANKA 1 (YUG)
920	2338		BALKAN 1 (YUG)
921	2339		NOA (AUS)
922	2340		NS 0.1079 (YUG)
923	2341		NSP 16 (YUG)
924	2342		NS 0.1080 (YUG)
925	2343		NS 0.1081 (YUG)
926	2344		NS 0.1082 (YUG)
927	2345		NS 0.184 (YUG)
928	2346		NS 0.1085 (YUG)
929	2347		NS 0.733 (YUG)
930	2348		L 183/90 (YUG)
931	2349		NS 0.694 (YUG)
932	2350		NS 1/93 (YUG)
933	2351		ŽITNICA (YUG)
934	2353		ZG 195/7 (HRV)
935	2354		ZG 965 (HRV)
936	2355		ZG 987/3 (HRV)
937	2356		ZG 990 (HRV)
938	2357		ZG 1008 (HRV)
939	2358		ZG 1011 (HRV)
940	2359		ZG 10201 (HRV)
941	2360		ZG 8065 (HRV)
942	2361		ZG K 2A/82 (HRV)
943	2362		ZG K 3/82 (HRV)
944	2363		ZG K 77/82 (HRV)
945	2364		ZG K 146/82 (HRV)
946	2365		ZG K 172/82 (HRV)
947	2366		ZG KT 171/1/82 (HRV)
948	2367		ZG K 171/1/82 (HRV)
949	2368		ZG K 176/82 (HRV)
950	2369		ZG K 238/82 (HRV)
951	2370		ZG K 242/82 (HRV)
952	2372		ZG KT 178/82 (HRV)
953	2373		FORLANI (ITA)
954	2375		MEX.17 (MEX)
955	2376		MEX 3 (MEX)
956	2377		PESMA (YUG)
957	2378		INTRO 7 (USA)
958	2379		INTRO 604 (USA)
959	2380		INTRO 509 (USA)
960	2383		INTRO 29 (USA)
961	2384		GSN 17 (USA)
962	2385		INTRO 1234 (USA)
963	2386		SREMICA (YUG)
964	2387		NSP 54 (YUG)
965	2388		NSP 40 (YUG)
966	2389		L- 63/89 (YUG)
967	2390		L- 64/89 (YUG)
968	2391		L- 152/89 (YUG)
969	2392		L- 154/89 (YUG)
970	2393		L- 156/89 (YUG)
971	2394		L- 157/89 (YUG)
972	2395		L- 159/89 (YUG)
973	2396		L- 160/89 (YUG)
974	2398		NS 56/90 (YUG)
975	2399		NS 3/90 (YUG)
976	2400		VITKA (ZG) (HRV)
977	2401		SKOPLJANKA (MAK)
978	2402		NOVA SKOPLJANKA (MAK)
979	2403		RADIKA (MAK)
980	2404		SZEGEDI 5 (HUN)
981	2405		LOVRIN 25 (ROM)
982	2406		HUEGUEN (CHL)
983	2407		LOMBRIEGONIA (CHL)
984	2408		NAPO 63 (COL)
985	2409		N0 5519 (CHN)
986	2410		SST 101/A (ZAF)
987	2412		PPG – 186 (RUS)
988	2413		KUNCEVSKA (RUS)
989	2414		NEMCINOVSKAJA 110 (RUS)
990	2415		TR. PYRAMIDALE VAR.RECOGNI
991	2416		TR.SPELTA VAR.DUHAMELIANUM
992	2417		TR.COMPACTUM VAR.HUMOLOT
993	2418		WWMCB 339
994	2419		WWMCB 338
995	2420		MARA 1 (YUG)
996	2421		MARA 7 (YUG)
997	2422		CAMPO D.ORO.CONT (ITA)
998	2423		CR-8
999	2425		MARA KONTROLA
1000	2428		2017
1001	2429		SANPASTORE (YUG)
1002	2430		3015
1003	2431		3017
1004	2432		3020
1005	2433		3002
1006	2434		PRODUTORE (YUG)
1007	2435		LEONE(NISKA) (YUG)
1008	2436		5263
1009	2437		MAGNIF 41 Rht13
1010	2438		NS 62-20(CERROS.M) (YUG)
1011	2439		NS 62-21(CERROS.M) (YUG)
1012	2440		NS 56-83 (AURORA.M) (YUG)
1013	2441		NS 59-20 (YUG)
1014	2442		NS 59-23 (YUG)
1015	2443		SREMICA (YUG)
1016	2444		PANONIJA E (YUG)
1017	2445		KOŠAVA (YUG)
1018	2446		NS 625 (YUG)
1019	2447		NS 974/1 (YUG)
1020	2449		NS 12/77 (YUG)
1021	2450		NS 12/87 (YUG)
1022	2451		NS 55/25 (YUG)
1023	2452		NS 55/30 (YUG)
1024	2453		NS 55/32 (YUG)
1025	2454		NS 56/11 (YUG)
1026	2455		NS 58/18 (YUG)
1027	2456		NS 63/15 (YUG)
1028	2457		L -44/83 (YUG
1029	2458		NS 7003 (YUG)
1030	2460		ZG 884/73 (HRV)
1031	2461		ZG 2396/73 (HRV)
1032	2462		MEXICO 120 (AUS)
1033	2463		RESISISENTE (ITA)
1034	2464		S.174/72
1035	2465		L.60/71
1036	2466		SEMILIA ELIQULATA (USA)
1037	2467		TRITICUM SPHAEROCOCCUM (USA)
1038	2468		FISHERECI 4 A (MEX)
1039	2469		ERECT RAF E.2 (MEX)
1040	2470		UC 65680 (USA)
1041	2472		UC 66206 (USA)
1042	2473		UC 67052 (USA)
1043	2474		US 64246 (USA)
1044	2475		PERDUE 6413 (USA)
1045	2476		VEL.WW.PUD.LEAVES (USA)
1046	2477		SADOVO,,S” (BGR)
1047	2478		SADOVO SUPER (BGR)
1048	2479		M.DWARF (GBR)
1049	2480		M.HOBIT (GBR)
1050	2482		STEPHENS (USA)
1051	2483		MULTIBRAUN (AUT)
1052	2484		ST 924 (SELEKTA)
1053	2485		HILGENDORF 61 (NLD)
1054	2486		NS 112/92 (YUG)
1055	2487		RED. COAT (Ci 13170) (USA)
1056	2488		PARTIZANKA (YUG)
1057	2489		SUTJESKA (YUG)
1058	2491		ZVEZDA (YUG)
1059	2492		ZELENGORA (YUG)
1060	2493		KOLUBARA (YUG)
1061	2494		PURDUE (USA)
1062	2495		SZEGEDI 60 (HUN)
1063	2496		WS TGP 91-2
1064	2497		PURDUE 79406-1-26-2 (USA)
1065	2498		A.DW.20/6/CIANO 3-5
1066	2499		BUCKSKIN (USA)
1067	2500		NSP 192 (YUG)
1068	2501		NS 114/90 (YUG)
1069	2502		NS 1/94 (YUG
1070	2504		NS 27/91 (YUG)
1071	2505		NS 36/91 (YUG)
1072	2506		NS 7/94 (YUG
1073	2507		NS 9/93 (YUG
1074	2509		NS 66/92 (YUG)
1075	2510		NS 22/93 (YUG)
1076	2511		NS 23/94 (YUG)
1077	2512		NS 57/92 (YUG)
1078	2513		L – 165 /94 (YUG)
1079	2514		NS-74/95 (YUG)
1080	2515		NS-97/95 (YUG)
1081	2516		NS-98/95 (YUG)
1082	2517		NS-124/95 (YUG)
1083	2518		DANICA (YUG)
1084	2519		PROTEINKA (YUG)
1085	2520		POBEDA (YUG)
1086	2521		NSP 51 (YUG
1087	2522		NSP 89-5126 (YUG)
1088	2523		NS 90/92 (YUG
1089	2524		L 131/94 (YUG)
1090	2525		L 351/94 (YUG)
1091	2526		NS-50-14 (YUG
1092	2527		MIRONOVSKA 10 (UKR)
1093	2528		MIRONOVSKA 808 (UKR)
1094	2531		NS 77/95 (YUG)
1095	2532		MANITOVSENCE (CAN)
1096	2533		MANITOVSENCE (CAN)
1097	2534		TRIPLE DIRK.ISENCE (AUS)
1098	2535		TRIPLE DIRK.ISENCE (AUS)
1099	2536		TRIPLE DIRK.A (AUS)
1100	2537		TRIPLE DIRK.D (AUS)
1101	2538		TRIPLE DIRK.B (AUS)
1102	2539		TRIPLE DIRK.E (AUS)
1103	2540		TRIPLE DIRK.F (AUS)
1104	2541		TRIPLE DIRK. (AUS)
1105	2542		TRIPLE DIRK.C (AUS)
1106	2543		ND 516 (USA)
1107	2545		ND 970 (USA)
1108	2546		VEL (USA)
1109	2547		BEAN (USA)
1110	2548		DOWNY (USA)
1111	2549		HART (USA)
1112	2551		PARKER 76 (USA)
1113	2552		LERNED (USA)
1114	2553		NEWTON (USA)
1115	2554		RULER (USA)
1116	2555		ABURN (USA)
1117	2556		BENNETI (USA)
1118	2557		PARKER (USA)
1119	2558		FRANKENMUTH (USA)
1120	2559		CALOWEL (USA)
1121	2560		TECUMSEN (USA)
1122	2561		OASIS (USA
1123	2562		KHARKOF (USA)
1124	2563		FILLMORE (USA)
1125	2564		ARTHUR (USA)
1126	2565		VONA (USA)
1127	2566		FUZZ (USA)
1128	2568		W 8998
1129	2569		W 9785
1130	2570		B 3013
1131	2571		814 – 24 -4 -3
1132	2572		822-34-504
1133	2573		FUGY
1134	2574		BARB
1135	2575		EIDER
1136	2576		DOWEL
1137	2577		BURR
1138	2578		COMBO
1139	2579		Ci 9321
1140	2580		LOT 2 (USA)
1141	2581		LOT 2(67) (USA)
1142	2582		PRIMEPI (FRA)
1143	2583		PALMARESS (FRA)
1144	2584		NS 34 (YUG)
1145	2585		UK 64-28
1146	2586		CONCORDIA (ITA)
1147	2588		NIZIJA (YUG)
1148	2589		BALKAN (YUG)
1149	2590		RED BEAR 22 (CHN)
1150	2591		PKB KRUPNA (YUG)
1151	2592		FIORELLD (ITA)
1152	2593		RS 7445 –PA (GK 3)T-98
1153	2594		COMPARE 2 M (GBR)
1154	2595		TRANSVED 63 (USA)
1155	2596		AMIGO (USA
1156	2597		HELIOS (US
1157	2598		MERKUR (DEM)
1158	2599		AMADEUS (DEM)
1159	2600		JUWEL (DEM)
1160	2601		GOTZ
1161	2602		DOZE
1162	2603		ADVOKAT 1B/1R (DEM)
1163	2604		SUTJESKA 1B/1R (YUG)
1164	2605		MAČVANKA 2 1/B /1 R (YUG)
1165	2607		KOŠAVA 1B/1R (YUG)
1166	2609		ZVEZDA 1B/1R (YUG)
1167	2610		LIČANKA 1B/1R (YUG)
1168	2611		NS JARA 1B/1R (YUG)
1169	2612		RADUŠA 1B/1R (YUG)
1170	2613		AURORA 1B/1R (RUS)
1171	2614		KAVKAZ 1B/1R (RUS)
1172	2615		W 49
1173	2617		W 51
1174	2618		W 52
1175	2619		W 53 BG/86
1176	2621		W 53 BB
1177	2622		W 54
1178	2623		W 55
1179	2624		W 56
1180	2625		GT.2654.1 ISH-INT
1181	2626		OLAF/4/042/WHEATRUF (BGR)
1182	2627		W 238
1183	2628		W 241
1184	2632		LACHICH
1185	2633		F 2975
1186	2634		Ci 4377 NOVKA
1187	2635		ADW 20/5/CIANO 5-8
1188	2636		L 40/91 (YUG)
1189	2637		L 39/91
1190	2638		ADW 206CIANO-3-5
1191	2639		ADW 206CIANO-3-6
1192	2640		ADW 206CIANO-3-5
1193	2641		NS 1/94 (YUG)
1194	2642		NS 2/94 (YUG)
1195	2643		NOVOSADSKA 100 (YUG)
1196	2644		NS 55-25 (YUG)
1197	2645		KRATKA (YUG)
1198	2646		SLAVIJA (YUG)
1199	2647		L 1/91
1200	2648		NSP 88 (YUG)
1201	2649		NS 138/90 (YUG
1202	2650		NOVA JADRANKA
1203	2651		ANA
1204	2652		MEX. 3
1205	2653		Z 22 – 56
1206	2654		FUNDULEA 490 (ROM)
1207	2655		SAULESKU 14-OWM (ROM)
1208	2656		RECITAL (FRA)
1209	2657		SOISSON (FRA)
1210	2658		WLRGP 91-26
1211	2659		NS 0.32 (YUG)
1212	2660		NS 0.1167 (YUG)
1213	2661		NS 2/93 (YUG)
1214	2662		NS 4/93 (YUG)
1215	2663		NS 17/92 (YUG)
1216	2664		NS 57/94 (YUG)
1217	2665		GSN 17 (USA)
1218	2666		UC 66206 (USA)
1219	2667		W 53 (BB)/86
1220	2668		ROGOSIA S.KL.ŽARK.POP
1221	2669		VELJA PS.C.KL.IOS.VADI
1222	2672		NS 59/91 (YUG)
1223	2674		NS 0.307 (YUG)
1224	2675		LIRA
1225	2676		RENESANSA (YUG)
1226	2677		NS 90/92 (YUG)
1227	2678		NS 102/92 (YUG)
1228	2679		NS 56/93 (YUG)
1229	2680		NOV. G 001 (YUG)
1230	2681		FLORIDA (YUG)
1231	2682		INTRO 1079 (USA)
1232	2684		NS 55/25 (YUG)
1233	2687		GALA
1234	2688		NE 11
1235	2689		CENTURK (USA)
1236	2690		ZVEZDA (RUS)
1237	2691	BREEDING LINE
1238	2692	BREEDING LINE
1239	2693	BREEDING LINE
1240	2694	BREEDING LINE
1241	2696	BREEDING LINE
1242	2697	BREEDING LINE
1243	2698	BREEDING LINE
1244	2700	BREEDING LINE
1245	2701	BREEDING LINE
1246	2702	BREEDING LINE
1247	2703	BREEDING LINE
1248	2704	BREEDING LINE
1249	2705	BREEDING LINE
1250	2706	BREEDING LINE
1251	2707	BREEDING LINE
1252	2708	BREEDING LINE
1253	2712	BREEDING LINE
1254	2713	BREEDING LINE
1255	2714	BREEDING LINE
1256	2720	BREEDING LINE
1257	2721	BREEDING LINE
1258	2724	BREEDING LINE
1259	2725	BREEDING LINE
1260	2726	BREEDING LINE
1261	2727	BREEDING LINE
1262	2728	BREEDING LINE
1263	2732	BREEDING LINE
1264	2733	BREEDING LINE
1265	2742	BREEDING LINE
1266	2750	BREEDING LINE
1267	2756	BREEDING LINE
1268	2757	BREEDING LINE
1269	2759	BREEDING LINE
1270	2760	BREEDING LINE
1271	2761	BREEDING LINE
1272	2763	BREEDING LINE
1273	2764	BREEDING LINE
1274	2765	BREEDING LINE
1275	2766	BREEDING LINE
1276	2767	BREEDING LINE
1277	2768	BREEDING LINE
1278	2769	BREEDING LINE
1279	2772	BREEDING LINE
1280	2773	BREEDING LINE
1281	2774	BREEDING LINE
1282	2776	BREEDING LINE
1283	2777	BREEDING LINE
1284	2779	BREEDING LINE
1285	2780	BREEDING LINE
1286	2781	BREEDING LINE
1287	2782	BREEDING LINE
1288	2783	BREEDING LINE
1289	2784	BREEDING LINE
1290	2785	BREEDING LINE
1291	2786	BREEDING LINE
1292	2787	BREEDING LINE
1293	2788	BREEDING LINE
1294	2789	BREEDING LINE
1295	2790	BREEDING LINE
1296	2791	BREEDING LINE
1297	2792	BREEDING LINE
1298	2793	BREEDING LINE
1299	2794	BREEDING LINE
1300	2795	BREEDING LINE
1301	2796	BREEDING LINE
1302	2797	BREEDING LINE
1303	2799	BREEDING LINE
1304	2800	BREEDING LINE
1305	2801	BREEDING LINE
1306	2802	BREEDING LINE
1307	2803	BREEDING LINE
1308	2804	BREEDING LINE
1309	2805	BREEDING LINE
1310	2806	BREEDING LINE
1311	2809	BREEDING LINE
1312	2810	BREEDING LINE
1313	2811	BREEDING LINE
1314	2812	BREEDING LINE
1315	2815	BREEDING LINE
1316	2816	BREEDING LINE
1317	2817	BREEDING LINE
1318	2818	BREEDING LINE
1319	2820	BREEDING LINE
1320	2821	BREEDING LINE
1321	2822	BREEDING LINE
1322	2823	BREEDING LINE
1323	2824	BREEDING LINE
1324	2826	BREEDING LINE
1325	2827	BREEDING LINE
1326	2828	BREEDING LINE
1327	2829	BREEDING LINE
1328	2830	BREEDING LINE
1329	2831	BREEDING LINE
1330	2832	BREEDING LINE
1331	2833	BREEDING LINE
1332	2835	BREEDING LINE
1333	2836	BREEDING LINE
1334	2837	BREEDING LINE
1335	2838	BREEDING LINE
1336	2840	BREEDING LINE
1337	2841	BREEDING LINE
1338	2842	BREEDING LINE
1339	2843	BREEDING LINE
1340	2844	BREEDING LINE
1341	2845	BREEDING LINE
1342	2847	BREEDING LINE
1343	2848	BREEDING LINE
1344	2850	BREEDING LINE
1345	2851	BREEDING LINE
1346	2852	BREEDING LINE
1347	2853	BREEDING LINE
1348	2854	BREEDING LINE
1349	2855	BREEDING LINE
1350	2856	BREEDING LINE
1351	2857	BREEDING LINE
1352	2858	BREEDING LINE
1353	2859	BREEDING LINE
1354	2860	BREEDING LINE
1355	2925		GranadaxNSJP299
1356	2926		GranadaxNevesinjka
1357	2927		DolomitxNSJP299
1358	2928		DolomitxNevesinjka
1359	2929	BREEDING LINE
1360	2930	BREEDING LINE
1361	2931	BREEDING LINE
1362	2932	BREEDING LINE
1363	2933	BREEDING LINE
1364	2934	BREEDING LINE
1365	2935	BREEDING LINE
1366	2936	BREEDING LINE
1367	2937	BREEDING LINE
1368	2938	BREEDING LINE
1369	2939	BREEDING LINE
1370	2940	BREEDING LINE
1371	2941	BREEDING LINE
1372	2942	BREEDING LINE
1373	2943	BREEDING LINE
1374	2944	BREEDING LINE
1375	2945	BREEDING LINE
1376	2946	BREEDING LINE
1377	2947	BREEDING LINE
1378	2948	BREEDING LINE
1379	2949	BREEDING LINE
1380	2950	BREEDING LINE
1381	2951	BREEDING LINE
1382	2953	BREEDING LINE
1383	2954	BREEDING LINE
1384	2955	BREEDING LINE
1385	2956	BREEDING LINE
1386	2957	BREEDING LINE
1387	2959	BREEDING LINE
1388	2960	BREEDING LINE
1389	2962	BREEDING LINE
