# Supplementary material for: Diversity in susceptibility reactions of winter wheat genotypes to obligate pathogens under fluctuating climatic conditions
Source: Sci Rep. 2020 Nov 12;10:19608. doi: 10.1038/s41598-020-76693-z (PMC7665191; doi:10.1038/s41598-020-76693-z)
Supplement: Supplementary file 3 — Supplementary Dataset 3. [file 41598_2020_76693_MOESM3_ESM.xlsx]

## Sheet: POWDERY MILDEW OVER YELLOW RUST
	Set of genotypes where powdery mildew predominated over yellow rust in 2018
Number	Year	Genotype accession number	Powdery mildew DI (%)	Leaf rust DI (%)	Yellow rust DI (%)	Year	Genotype accession number	Powdery mildew DI (%)	Leaf rust DI (%)	Yellow rust DI (%)	PEDIGREE	Pedigree (additional information)
1	2016	30	5	0	15	2018	30	30	0	25	FR 81-9	NOVI SAD138/4/(4)AEGILOPS VENTRICOSA/TRITICUM PERSICUM/2/MARHE*3/3/MOISSON, BULK
2	2016	32	0	0	30	2018	32	30	0	30	FR 81-18	AEGILOPS VENTRICOSA/TRITICUM PERSICUM/MARHE/3/MOISSON/4/(68)CHAMPLEIN/ARONDE, BU
3	2016	33	0	0	25	2018	33	40	0	20	FR 81-19	CHAMPLEIN/ARONDE(68)/4/(5)AEGILOPS VENTRICOSA/TRITICHUM PERSICUM/MARNE*3/3/MOISS
4	2016	34	0	0	20	2018	34	40	0	20	TP 114	TP 114
5	2016	41	35	0	10	2018	41	30	0	30	P 4363-64-78	DIPLOMAT/PURDUE 5517-A-1-8-2-1-6/2/DIPLOMAT
6	2016	57	0	0	20	2018	57	50	0	15	FA 13-1031	CIANO 67/Wi 261/2/ND545/3/JUPATECO 73
7	2016	61	0	0	30	2018	61	30	0	15	W 244	ARTHUR TYPE FLORENCE/CANDEAL/TRANSFER/BULGARIA 88,CMA14793-W2-W17-G2
8	2016	98	0.1	0	45	2018	98	40	0	40	FA 12-118	BUTTE*2/ND 507
9	2016	102	0	0	25	2018	102	30	0	20	SC 790566	COKER65-20/BLUEBOY/2/T1452(KNOX*7/AGRUS DERIVATIVE)
10	2016	117	10	0	60	2018	117	60	0	15	YUMA/ 8* CC	YUMA/ 8* CHANCELLOR
11	2016	145	5	0	15	2018	145	40	0	10	CHD 605-80	CHD 605-80
12	2016	179	10	0	40	2018	179	60	0	40	MV 20-68	MV 20-68
13	2016	184	10	0	30	2018	184	45	0	40	ND 604	LEN/2/BUTTE/ND526
14	2016	226	0.1	0	60	2018	226	35	0	20	SC 850564	T. SPHAEROCOCCUM/8*CC/2/COKER 78-27
15	2016	227	5	0	70	2018	227	40	0	20	SC 850328	TIFTON 72-60/ARTHUR 71/2/GABOTA/3/LOURIN II /4/TIFTON 72-60/ARTHUR 71/BEAU/6/COK
16	2016	240	0	0	60	2018	240	35	10	30	FR 88,20	BOUNTY/RESCLU//(V.P.M. X MOISSON)4 C. 6.2.4.
17	2016	248	0	0	70	2018	248	50	0	30	C.I. 14123 /Pm4 a/
18	2016	250	0	0	60	2018	250	50	0	30	Pi 361879 (Pm8)	NO PEDIGREE
19	2016	264	5	0	30	2018	264	35	0	25	AK 3862-3-31	NO PEDIGREE
20	2016	267	0	0	55	2018	267	40	0	40	JG-4	NO PEDIGREE
21	2016	293	5	0	60	2018	293	30	0	20	TX 88 D 3326	OSLO/TX82D5668//COLLIN
22	2016	295	0	0	45	2018	295	40	0	40	KEISER	PURDUE572433-5P-8-2/BLUEBOY
23	2016	304	0	0	55	2018	304	40	0	30	SC 861949	T. SPHERO/8*CC/2/CO 78-27/3/FL72117A/4/CHUL/8*CC/CO747
24	2016	305	0.1	0	40	2018	305	30	0	20	SC 862054	X-12257-IN-DM/Bb II/2/SC 77684
25	2016	306	5	0	40	2018	306	30	0	30	SC 862305	DUNAV/MONTJOIE/8/TIFT72-60/ARTHUR 71//2/GABOTA/3/CO747/4/LONTRA/5/BEAU
26	2016	307	10	0	40	2018	307	40	0	15	SC 862511	CIQNENA/CO 76-22/2/HOLLEY/3/S.T.1.6.76.182-9
27	2016	310	10	0	60	2018	310	50	0	20	SC 862982	CIQUENA/CO 76-22/2/FL 72185/3/CO 76-22
28	2016	313	10	0	30	2018	313	40	0	10	CLARK	BEAU//65256A1-8-1/67137B5-16/SULLIVAN/3/BEAU//5517B8-5-3-3/LOGAN
29	2016	314	15	0	40	2018	314	40	0	15	IN 79424 H-1-20-2-74	HART//BENHUR SIB*2/PI 94587/3/CALDWELL TYPE/ AUBURN TYPE
30	2016	316	10	0	40	2018	316	40	0	20	IN.ACC 1300-2-2-1-3-109	SEL. FROM HIGH PROTEIN F2 BULK
31	2016	319	5	0	20	2018	319	40	0	10	FR 89.3	REC. SEL FROM 16 PARENT PYRAMIDAL CROSSES
32	2016	338	15	0	60	2018	338	40	0	15	N 84 R4,517	CI 12633/YIANGMAI 3//V.P.M. 9/ SUMAI 3
33	2016	339	0.1	5	55	2018	339	40	0	30	N 84 R4,113	CI 12633/YIANGMAI 3//V.P.M. 9/ SUMAI 3
34	2016	343	5	0	65	2018	343	40	0	40	CI 17739	NO PEDIGREE
35	2016	344	0.1	0	45	2018	344	40	0	40	NS 6530	NS YUGOSLAVIA
36	2016	346	30	0	50	2018	346	50	0	20	OH 336	R 8867/ABE//TN 1685/ SAVA
37	2016	347	35	0	55	2018	347	40	0	30	OH 401	PARTIZANKA/BEAN
38	2016	349	20	0	55	2018	349	50	0	30	KY 83-75	SUWON 92/ARTHUR/2/ARTHUR/70-52-22
39	2016	362	20	0	25	2018	362	40	0	30	KM 4-1986	NO PEDIGREE
40	2016	365	25	5	5	2018	365	30	0	30	SMH -2226	PEDIGRE NOT AVAILABLE, SMOLICE
41	2016	367	15	10	10	2018	367	30	0	30	SMH -2501	PEDIGRE NOT AVAILABLE, SMOLICE
42	2016	369	5	0	0.1	2018	369	30	0	20	SMH -2567	PEDIGRE NOT AVAILABLE, SMOLICE
43	2016	371	0	10	50	2018	371	40	0	30	SMH -2378	PEDIGRE NOT AVAILABLE, SMOLICE
44	2016	375	25	0	35	2018	375	40	0	40	IW-1984 Br.149	NO PEDIGRE
45	2016	377	10	0	55	2018	377	40	0	40	TP 1020-75	TP 114/65A X JUBILEJ X SONALIKA X AURORA)
46	2016	378	10	0	70	2018	378	50	0	50	TP 420-75	TP/65 X MANON X AURORA X KN 234)
47	2016	384	25	0	0.1	2018	384	50	0	20	AK 302-1	PURDNE X KAVKAZ)
48	2016	385	25	0	0.1	2018	385	50	0	20	UD 1623-2	KORMORAN X AURORA X RUSALKA X ZG 2109/68
49	2016	388	5	0	15	2018	388	40	0	20	IWWRN 95/83
50	2016	404	0	0	50	2018	404	30	0	20	UC-N-74/24-6/1	TR. TIMOPHEEVI X AEG. SQUAROSA X .....?
51	2016	408	0.1	0	20	2018	408	30	0	15	KM -11/89	PURDUE ARTUHR X 73-557) X OAZIS
52	2016	409	5	0	40	2018	409	50	0	40	KM -13/89	PURDUE ARTUHR X 73-557) X OAZIS
53	2016	410	0.1	0	20	2018	410	30	0	20	KM -15/89	ODESKAJA 75X 50-18)F1 X (WISCONSIN X KENYA PAGE)
54	2016	412	10	0	40	2018	412	40	0	30	KM -54/89	ODESKAJA 75X 50-18)F1 X 5-IV-IP X 3003-10 AK
55	2016	413	20	0	0.1	2018	413	50	0	15	KM -67/89	(RUSALKA X RECORD) X (PURDUE AB X SADOVO 1) X 112-52-2 IP
56	2016	416	5	0	25	2018	416	60	0	20	KM -157/89	PURDUE AB X SADOVO 1 )X (NADADORES 63 X SAN PASTORE X TPR 354) X 277-100 IP
57	2016	417	20	0	15	2018	417	50	0	30	KM -193/89	(JUBILEJ X VRACA) X (VRACA X AEG. OVATA) X 415- 190 IP
58	2016	418	20	0	15	2018	418	50	0	30	KM -162/89	(PURDUE AB X SADOVO 1 )X (ZLATNA DOLINA X 780-28)X (NADADORES 63 X SAN PASTORE X
59	2016	421	0	0	60	2018	421	50	0	40	AXMINSTER/ 8* CHANCELLO CI 14114 /Pm1/	AXMINSTER/ 8* CHANCELLOR
60	2016	422	5	0	50	2018	422	50	0	40	HOPE/8*CHACELLO CI 14125 /Pm5/	HOPE/8*CHACELLOR
61	2016	423	10	0	40	2018	423	50	0	30	TP 114 PI 405718 /Pm6/
62	2016	428	5	0	60	2018	428	50	0	30	801468	COKER 762/GA 74-19-1-1
63	2016	430	10	0	60	2018	430	40	0	40	TX 86 D 1443	WHEATON/TAM107
64	2016	433	10	0	50	2018	433	30	0	20	81401 A1-42-1	CALDWELL*2/IN65309
65	2016	435	5	0	15	2018	435	40	0	30	MCNAIR 701	MCNAIR 701
66	2016	453	0.1	0	50	2018	453	40	0	40	FR 84-2	AEGILOPS VENTICOSA/TRITICUM PERSICUM/2/MARNE*3/3/MOISSON(4)/4/CHAMPLEIN/ARONDE(6
67	2016	454	0.1	0	60	2018	454	50	0	40	CI 17760	NO PEDIGREE
68	2016	456	0.1	0	60	2018	456	40	0	40	VA 85-54-290	COKER 76-35/SEVERAL
69	2016	457	0.1	0	70	2018	457	50	0	40	VA 89-52-78	COKER 65-20/ART*2//AXM/9*CC/3/2* SALUDA/4/VA71-54-147/COKER 68-15
70	2016	485	0	0	20	2018	485	30	0	30	CI 14120 /Pm 3a/
71	2016	516	20	0	5	2018	516	50	0	20	HLEBNA	HLEBNA
72	2016	524	15	0	25	2018	524	40	0	40	SR 5	SR 5
73	2016	544	10	0	25	2018	544	60	0	30	ISEPTON Br.176	NO PEDIGREE
74	2016	546	30	0	20	2018	546	30	10	20	STAMPELLI WW	NO PEDIGREE
75	2016	557	10	0	15	2018	557	30	10	20	SSK – 1986/87 Br.30	NO PEDIGREE
76	2016	558	0	0	50	2018	558	40	0	40	HALLE STAMM 13471	NO PEDIGREE
77	2016	559	30	0	60	2018	559	40	0	20	WEINENSTEPHAN M 1	KOGA/3/LICHTI FRUH//LICHTI FRUH/SCHWARZER PERSISCHER
78	2016	562	25	0	60	2018	562	50	0	50	OTPORNE NA RĐU 1978/79	NO PEDIGREE
79	2016	566	15	0	35	2018	566	50	0	40	KRAGUJEVAČKA 56
80	2016	567	30	0	20	2018	567	60	0	40	SAVA
81	2016	568	30	0	60	2018	568	50	0	50	KOSMAJKA
82	2016	569	20	0	50	2018	569	50	0	50	ZLATNA DOLINA
83	2016	574	30	0	60	2018	574	40	0	40	ZASTAVA
84	2016	575	25	0	45	2018	575	50	10	40	BISERKA
85	2016	576	20	0	40	2018	576	40	0	20	BEZOSTAJA
86	2016	577	20	0	50	2018	577	50	0	20	GRUŽANKA
87	2016	578	15	0	70	2018	578	50	0	40	KRAGUJEVČANKA 58
88	2016	579	15	0	10	2018	579	40	0	20	JUGOSLAVIJA
89	2016	580	30	0	50	2018	580	40	0	30	MAČVANKA 2
90	2016	581	30	0	10	2018	581	50	0	30	POSAVKA 2
91	2016	583	30	0	40	2018	583	40	0	30	KOLUBARA
92	2016	584	25	0	30	2018	584	50	0	20	ZELENGORA
93	2016	585	25	0	15	2018	585	50	0	20	ISKRA
94	2016	587	15	0	25	2018	587	60	0	30	UNA
95	2016	589	40	0	10	2018	589	60	0	20	DOBRA
96	2016	591	30	0	60	2018	591	60	0	40	NOVA ZLATNA
97	2016	594	30	0	20	2018	594	60	0	20	BEOGRADSKA KRUPNA
98	2016	595	25	0	30	2018	595	60	0	30	ZLATOKOSA
99	2016	596	20	0	25	2018	596	60	0	20	VUČEDOLKA
100	2016	597	30	0	40	2018	597	50	0	50	SKOPLJANKA
101	2016	598	40	0	20	2018	598	50	0	30	OSJEČANKA
102	2016	599	40	0	30	2018	599	50	0	30	NOVOSADSKA CRVENA
103	2016	608	40	0	30	2018	608	30	0	30	SR -26
104	2016	610	40	0	30	2018	610	50	0	30	SR -29
105	2016	612	50	0	45	2018	612	50	0	30	SR -32
106	2016	618	10	0	40	2018	618	40	0	30	SR 9 B
107	2016	622	10	0	55	2018	622	50	0	40	Ci 14119 /Pm2 /
108	2016	644	5	0	30	2018	644	30	0	20	LA 86819-xxx-2
109	2016	681	40	0	60	2018	681	60	0	10	KV 188	Triticum aestivum var.lutescens Alef, var.albidum Alef var.alborubrum Korn
110	2016	825	15	0	15	2018	825	30	0	30		KM 67/89 x NOV. RANA5
111	2016	833	5	0	15	2018	833	30	0	20		KM 122/89 x NS 3722
112	2016	914	0	0	20	2018	914	30	0	20		(D-7 x JEDINA) x NS 3722
113	2016	915	0	0	30	2018	915	40	0	30		(D-7 x JEDINA) x NS 3722
114	2016	942	0	0	30	2018	942	30	0	20		(Pm 6 x Pm 9) x NOV. RANA 5
115	2016	944	30	0	30	2018	944	30	0	30		(Pm 6 x Pm 9) x NS 2960
116	2016	969	30	0	10	2018	969	30	0	20		D-7 x RANA NISKA
117	2016	992	10	0	20	2018	992	40	0	20		GP 6144-42 x VALJEVKA
118	2016	1003	20	0	15	2018	1003	50	0	20		7204-36 x VALJEVKA
119	2016	1004	30	0	15	2018	1004	30	0	20		7204-36 x NS 2960
120	2016	1006	10	0	20	2018	1006	30	0	20		7204-36 x NS 2960
121	2016	1064	0	0	20	2018	1064	30	0	20		(FR 81-19 x Pm2)
122	2016	1075	30	0	35	2018	1075	40	0	40		(SC 780934 x Pm4)
123	2016	1099	0	0	60	2018	1099	40	0	40		(Pm1 x Pm5)
124	2016	1101	0	0	60	2018	1101	40	0	30		(Pm1 x Pm7)
125	2016	1102	20	0	70	2018	1102	30	0	30		(Pm1 x Pm8)
126	2016	1108	25	0	60	2018	1108	50	0	30		(Pm2 x Pm7a)
127	2016	1111	15	0	40	2018	1111	40	0	40		(Pm3a x Pm4)
128	2016	1114	20	0	65	2018	1114	40	0	30		(Pm3a x Pm7)
129	2016	1117	15	0	60	2018	1117	40	0	30		(Pm4 x Pm5)
130	2016	1118	15	0	60	2018	1118	30	10	20		(Pm4 x Pm6)
131	2016	1121	10	0	45	2018	1121	40	0	0		(Pm4 x Pm9)
132	2016	1123	0	0	55	2018	1123	30	0	20		(Pm5 x Pm7)
133	2016	1124	10	0	50	2018	1124	50	0	30		(Pm5 x Pm8)
134	2016	1125	0	0	70	2018	1125	50	0	30		(Pm5 x Pm9)
135	2016	1146	0	0	15	2018	1146	60	0	10		(KM47/89 x NS3722) x NS 3722
136	2016	1263	0	0	30	2018	1263	30	0	30		(ZG 3782 x N.RANA 5) x N.RANA 5
137	2016	1268	0	0	50	2018	1268	40	0	30		(D -7 x RANA NISKA) x RANA NISKA
138	2016	1269	15	0	20	2018	1269	40	0	30		(FR 87/5 x VALJEVKA ) x VALJEVKA
139	2016	1270	15	0	15	2018	1270	40	0	20		(FR 87/5 x N.RANA 5) x N.RANA 5
140	2016	1274	0	0	15	2018	1274	40	0	30		(FR 87/5 x N.RANA 5) x N.RANA 5
141	2016	1278	15	0	15	2018	1278	30	0	30		(FR 87/5 x NS 2960 ) x NS 2960
142	2016	1292	40	0	50	2018	1292	30	0	30		(A 55.2 x JELICA) x NOV.RANA 5
143	2016	1298	15	0	45	2018	1298	30	0	30		(A 55.2 x KAVKAZ) x RANA NISKA
144	2016	1338	30	0	55	2018	1338	30	0	30		SR 33
145	2016	1343	20	0	15	2018	1343	40	0	30		FL 71100
146	2016	1408	10	0	55	2018	1408	50	0	40		MANITOV* 2/GIZA 144
147	2016	1432	50	0	45	2018	1432	40	0	40		WEIHENSTEPHAN M-1
148	2016	1563	25	0	15	2018	1563	30	0	20		(Pm4axFR84.4)xPm4a
149	2016	1573	40	0	60	2018	1573	40	0	40		(Pm1xPm2)x(Pm8xPm9)
150	2016	1588	20	0	55	2018	1588	30	0	30		(Pm5xPm6)x(Pm7xPm8)
151	2016	1595	50	0	35	2018	1595	30	0	30		(/GA83128-C-31/xPm4a)xPm4a
152	2016	1601	40	0	60	2018	1601	30	0	30		(/Pm1xPm2/x/Pm7xPm8/)x/Pm7xPm8/
153	2016	1604	30	0	60	2018	1604	30	10	20		(/Pm2xPm3a/x/Pm5xPm6/)x/Pm5xPm6/
154	2016	1605	40	0	45	2018	1605	40	0	30		(/Pm2xPm3a/x/Pm6xPm7/)x/Pm6xPm7/
155	2016	1608	40	0	50	2018	1608	40	0	30		(/Pm3axPm4a/x/Pm5xPm6/)x/Pm5xPm6/
156	2016	1609	40	0	50	2018	1609	50	0	30		(/Pm3axPm4a/x/Pm6xPm7/)x/Pm6xPm7/
157	2016	1612	40	0	60	2018	1612	30	0	30		(/Pm4axPm/x/Pm6xPm7/)x/Pm6xPm7/
158	2016	1657	50	0	30	2018	1657	30	0	30		(Pm4xFr84.4)xKhapli
159	2016	1658	40	0	30	2018	1658	30	0	30		(Sc783737xPm4)xKhapli
160	2016	1659	40	0	30	2018	1659	50	0	40		(KVL133xPm4)xKhapli
161	2016	1660	40	0	40	2018	1660	40	0	40		(GA83128-C-31xPm)xKhapli
162	2016	1664	20	0	30	2018	1664	40	0	30		(Pm1xPm2)x(Pm5xPm6)
163	2016	1665	40	0	30	2018	1665	50	0	30		(Pm1xPm2)x(Pm6xPm7)
164	2016	1666	40	0	35	2018	1666	50	0	20		(Pm1xPm2)x(Pm7xPm8)
165	2016	1682	50	0	50	2018	1682	60	0	40		(Pm6xPm7)x(Pm8xPm9)
166	2016	1684	10	0	20	2018	1684	40	10	40	BREEDING LINE
167	2016	1691	35	0	30	2018	1691	30	0	30	BREEDING LINE
168	2016	1692	50	0	40	2018	1692	40	0	30	BREEDING LINE
169	2016	1936	15	10	15	2018	1936	30	0	20		411/92-94
170	2016	1942	30	0	60	2018	1942	50	0	40		KK185/91-2
171	2016	1943	25	0	40	2018	1943	50	0	40		KK737/92-2
172	2016	2097	15	0	30	2018	2097	30	0	30		KOLUBARA (YUG)
173	2016	2097	15	0	30	2018	2097	30	0	30		KOLUBARA (YUG)
174	2016	2222	50	0	10	2018	2222	30	10	20		NOV.CRVENA (YUG)
175	2016	2242	20	0	15	2018	2242	30	10	20		NS 40/94 (YUG)
176	2016	2280	25	0	20	2018	2280	40	0	40		LR 22 (USA)
177	2016	2286	20	0	50	2018	2286	40	0	30		ABE (USA)
178	2016	2287	15	0	60	2018	2287	40	0	40		VIREO ,,S’’ (MEX)
179	2016	2325	25	0	35	2018	2325	40	0	30		CENTURU (USA)
180	2016	2388	40	0	20	2018	2388	50	0	30		NSP 40 (YUG)
181	2016	2399	30	0	20	2018	2399	40	0	40		NS 3/90 (YUG)
182	2016	2400	40	0	40	2018	2400	50	0	40		VITKA (ZG) (HRV)
183	2016	2425	20	0	10	2018	2425	50	10	40		MARA KONTROLA
184	2016	2435	20	0	30	2018	2435	60	0	40		LEONE(NISKA) (YUG)
185	2016	2440	40	0	40	2018	2440	40	0	40		NS 56-83 (AURORA.M) (YUG)
186	2016	2449	25	0	60	2018	2449	50	10	40		NS 12/77 (YUG)
187	2016	2451	20	0	50	2018	2451	50	0	40		NS 55/25 (YUG)
188	2016	2452	20	0	60	2018	2452	50	0	40		NS 55/30 (YUG)
189	2016	2488	30	0	30	2018	2488	40	0	30		PARTIZANKA (YUG)
190	2016	2509	25	0	15	2018	2509	30	0	30		NS 66/92 (YUG)
191	2016	2513	35	0	25	2018	2513	50	0	30		L – 165 /94 (YUG)
192	2016	2516	25	0	50	2018	2516	40	0	30		NS-98/95 (YUG)
193	2016	2540	30	0	10	2018	2540	30	10	30		TRIPLE DIRK.F (AUS)
194	2016	2581	40	0	15	2018	2581	40	10	20		LOT 2(67) (USA)
195	2016	2582	40	0	15	2018	2582	40	10	20		PRIMEPI (FRA)
196	2016	2583	20	0	20	2018	2583	40	10	30		PALMARESS (FRA)
197	2016	2586	20	0	30	2018	2586	50	0	40		CONCORDIA (ITA)
198	2016	2593	20	0	15	2018	2593	50	0	40		RS 7445 –PA (GK 3)T-98
199	2016	2639	30	0	70	2018	2639	40	0	30		ADW 206CIANO-3-6
200	2016	2645	20	0	65	2018	2645	30	0	20		KRATKA (YUG)
201	2016	2660	20	0	60	2018	2660	30	0	30		NS 0.1167 (YUG
202	2016	2666	15	0	60	2018	2666	50	0	40		UC 66206 (USA
203	2016	2764	20	0	80	2018	2764	40	0	30	BREEDING LINE
204	2016	2766	30	0	55	2018	2766	50	0	30	BREEDING LINE
205	2016	2768	20	0	75	2018	2768	30	0	30	BREEDING LINE
206	2016	2777	15	0	45	2018	2777	30	10	30	BREEDING LINE
207	2016	2784	25	0	35	2018	2784	40	0	40	BREEDING LINE
208	2016	2789	20	0	50	2018	2789	40	0	25	BREEDING LINE
209	2016	2799	25	0	20	2018	2799	50	0	40	BREEDING LINE
210	2016	2805	20	0	20	2018	2805	40	10	40	BREEDING LINE
211	2016	2806	20	0	30	2018	2806	50	0	30	BREEDING LINE
212	2016	2826	20	0	20	2018	2826	50	0	30	BREEDING LINE
213	2016	2831	20	0	80	2018	2831	60	0	20	BREEDING LINE
214	2016	2832	20	0	70	2018	2832	50	0	30	BREEDING LINE
215	2016	2840	15	0	60	2018	2840	50	0	30	BREEDING LINE
216	2016	2856	40	0	30	2018	2856	30	10	30	BREEDING LINE
217	2016	2950	30	0	30	2018	2950	50	0	40	BREEDING LINE
218	2016	2951	30	0	20	2018	2951	50	0	40	BREEDING LINE
219	2016	2954	25	0	35	2018	2954	40	0	40	BREEDING LINE
	Set of genotypes where yellow rust predominated over powdery mildew in 2018
220	2016	24	0	0	40	2018	24	20	0	70	RP 8033/3
221	2016	32	0	0	30	2018	32	25	0	30	FR 81-18	AEGILOPS VENTRICOSA/TRITICUM PERSICUM/MARHE/3/MOISSON/4/(68)CHAMPLEIN/ARONDE, BU
222	2016	62	0	0	25	2018	62	10	0	30	ND 582	ND527/COTEAU SIB/ERA
223	2016	78	0	0	20	2018	78	30	0	60	PROBSTDORFER EXTREM	PROBSTDORFER EXTREM/EXTREM
224	2016	81	0	0	45	2018	81	35	0	50	ND 589	ND527/COTEAU SIB(FO 971)/2/ERA
225	2016	101	0	0	25	2018	101	20	0	30	49 MK 69x49-20/ 53-TK 66x53	NO PEDIGREE
226	2016	190	0	0	15	2018	190	0	0	60	C.I.14085	NO PEDIGREE
227	2016	197	30	0	20	2018	197	0	0	60	YR/TRF”S”//BOW”S”/3/….Q-1Y-1M-1Y-1M-OY	NO PEDIGREE
228	2016	228	0	0	60	2018	228	30	0	60	SC 850559 isto	T. SPHAEROCOCCUM/8*CC/2/ COKER 78/27
229	2016	252	0	0	60	2018	252	40	0	70	SC 840141	NO PEDIGREE
230	2016	253	0	0	60	2018	253	0	0	60	SC 840189	NO PEDIGREE
231	2016	265	0	0	40	2018	265	0	10	60	GP 4067-530	RUSSALKA/1717-1384
232	2016	268	5	0	30	2018	268	30	0	40	ALONDRA 110/*2…CIANO/5/PF6968,PF839204	NO PEDIGREE
233	2016	286	0.1	0	40	2018	286	0	0	50	79118	COKER 797/STACY
234	2016	287	0.1	0	40	2018	287	30	0	60	80513 (80573)	SUS. TUSCAN V/BLUEBOY
235	2016	288	0	0	50	2018	288	20	0	60	801281	COKER 797//MCN 1003/FL 301
236	2016	296	0	0	50	2018	296	0	0	60	AR C 83-21-2	AR C 83-21-2
237	2016	297	0	0	60	2018	297	0	0	40	AR 26159	AR 26159
238	2016	298	0	0	50	2018	298	0	0	50	AR 26158	AR 26158
239	2016	300	0	0	60	2018	300	0	0	70	SC 860181	X-12257-IN-OM/FL 7110A-29-3-109
240	2016	308	0	0	40	2018	308	0	0	50	SC 862728	SL 4/64-78/6/TIFT 72-60/ARTHUR71/2/GABOTA/3/LOURIN II/4/TIFT 72-60/ARTHUR71/5/CO
241	2016	342	10	0	55	2018	342	30	0	40	GA 83128-C 31	ADER/FR81-19 FR81-19=83 IWWPM 2055=CHAMPLEIN/ ARONDE (68)/4/(5) AEGILOPS VENTRIC
242	2016	348	10	0	55	2018	348	20	0	60	OH 416	CALDWELL/AMIGO
243	2016	351	0.1	0	45	2018	351	30	10	60	FL 7927-G 26	FLORIDA 302/COKER 797
244	2016	352	0.1	0	60	2018	352	15	0	60	FL 7927-G 29	FLORIDA 302/COKER 797
245	2016	354	5	0	50	2018	354	30	0	60	GA 83022-B 3	COKER 797/MCNAIR 1813//F35.70-MO X NAC
246	2016	355	0.1	0	65	2018	355	40	0	50	SC 8501027	BLUEBOY II/TIFTON 72FTON 72060/ARTHUR 71/ KAVKAY/3/ NOVROS RANA/4/ COKER 76-22/5
247	2016	360	5	0	65	2018	360	20	10	70	KM 137-1986	NO PEDIGREE
248	2016	366	25	5	5	2018	366	20	0	30	SMH -2228	PEDIGRE NOT AVAILABLE, SMOLICE
249	2016	374	30	0	45	2018	374	30	0	60	LOVRIN 11/AS LOVRIN 13	LOVRIN 11/AS LOVRIN 13
250	2016	376	5	0	55	2018	376	40	0	60	NORMANDIE 13128/Pm9 + Pm2/	NO PEDIGRE
251	2016	379	15	0	40	2018	379	10	0	30	UD 1005-6	TP114/65A X 775-127)
252	2016	381	25	0	65	2018	381	40	0	60	AK 298-5	BRKULJA4 X 200-842
253	2016	382	10	0	25	2018	382	40	0	50	TP 433-73	TP 114/65A X JUBILEJ
254	2016	383	10	0	20	2018	383	40	0	50	GP 6191-269	5517-A-5-5-1 P3 X RUSALKA X MEHGRAS
255	2016	387	5	0	25	2018	387	40	0	60	IWWRN 206/82
256	2016	391	30	0	40	2018	391	30	0	70	IWWRN 118/84
257	2016	392	25	0	20	2018	392	20	0	30	KS 1092/77	Pi "S" GB 55 X 5840/P65
258	2016	398	5	0	55	2018	398	40	0	50	UD 1220-1	550-2 X ACMER
259	2016	405	5	0	50	2018	405	20	0	30	GP 5012-3	RUSALKA X NS-4R)
260	2016	406	0	0	30	2018	406	20	10	30	UD 428-2	LIBELLULA X PURDUE 5565C-44-3 X ER 19-16)
261	2016	427	5	0	60	2018	427	40	0	60	781197-3	C68-15*2//LIBELLULA/AURORA
262	2016	432	0.1	0	55	2018	432	30	0	70	XW 571	HADDEN*2/3/GA1123/NOR10-BREV//TENMARQ/4/MO W 6582/ REDCOAT/5/PIONEER 2550 Sib
263	2016	436	0	0	70	2018	436	0	0	80	MC.NAIR 1789	NO PEDIGREE
264	2016	446	5	0	30	2018	446	30	0	60	MV 11-83	MV 11-83
265	2016	447	5	0	20	2018	447	30	0	40	MV 14-83	ZG 883-73/RUBIN/2/ZG 884-73/ARTHUR
266	2016	459	0	0	25	2018	459	40	0	50	MD 80004-72	EARLY HOLLEY//LIBELLULA/POTOMAC/3/EARLY HOLLY//AOBAKOMUGI/COKER 68-15
267	2016	471	5	0	50	2018	471	20	0	40	74896	VIRTUE/3/ZENITH/NS611//LICHTI/PROBUS*4
268	2016	475	0	0	20	2018	475	40	0	50	MARDLER	NO PEDIGREE
269	2016	484	0	0	30	2018	484	30	0	40	CI 14119 /Pm 2+/
270	2016	488	10	0	45	2018	488	30	0	50	COKER 983
271	2016	490	0	0	60	2018	490	20	0	30	COKER 983
272	2016	491	5	0	60	2018	491	20	0	30	COKER 983
273	2016	539	5	0	20	2018	539	30	0	50	ELITE LINES N.SAD Br.348	NO PEDIGREE
274	2016	555	0	0	25	2018	555	40	0	50	ID 1623 -2	KORMORAN/AURORA/RUSSALKA/689A/ZG 2109-68
275	2016	565	10	0	20	2018	565	40	0	50	MORAVA
276	2016	570	30	0	40	2018	570	40	0	60	NOVOSADSKA RANA 2
277	2016	571	20	0	40	2018	571	40	0	50	PARTIZANKA
278	2016	572	20	0	45	2018	572	40	0	60	ORAŠANKA
279	2016	573	30	0	50	2018	573	40	10	50	ŠUMADIJA
280	2016	621	30	0	60	2018	621	40	0	50	Ci 14118 /Pm2/
281	2016	642	10	0	50	2018	642	40	0	60	87105 -1-2-2-3
282	2016	650	10	0	20	2018	650	0	0	60	KV 151	Triticum aestivum var.lutescens (Chinese spring)
283	2016	659	25	0	20	2018	659	0	0	30	KV 167	Triticum dicoccoides Korn var.kotschyanum Schulz
284	2016	662	30	0	50	2018	662	20	0	40	KV 170	Triticum dicoccum var.atratum, var.albira mosum, var.fuchsci Korn
285	2016	665	0.1	0	40	2018	665	10	0	60	KV 174	Triticum durum var.africanum Korn
286	2016	672	10	0	40	2018	672	0	0	80	KV 181	Triticum turgidum L. var.nigrobarbatum Korn, var. dreischianum, var.linnaenum
287	2016	674	30	0	50	2018	674	20	0	60	KV 183	Tritcum macha Deket var.creticum Korn var. sub-letschumicum, var. paleo-imeretic
288	2016	686	0	0	50	2018	686	0	0	80	KV 193
289	2016	696	20	0	45	2018	696	0	0	60	BREEDING LINE
290	2016	697	20	0	40	2018	697	10	10	60	BREEDING LINE
291	2016	698	25	0	60	2018	698	0	0	80	BREEDING LINE
292	2016	701	30	0	60	2018	701	0	0	80	BREEDING LINE
293	2016	704	0	0	75	2018	704	10	10	80	BREEDING LINE
294	2016	707	20	0	25	2018	707	10	10	30	BREEDING LINE
295	2016	826	10	0	30	2018	826	10	0	60		KM 67/89 x NOV. RANA5
296	2016	828	15	0	60	2018	828	20	0	30		KM 67/89 X NS 3722
297	2016	855	0.1	0	15	2018	855	10	0	30		KM 183/89 x VALJEVKA
298	2016	864	0.1	0	15	2018	864	0	0	30		KM 193/89 x NS 2960
299	2016	866	0.1	0	40	2018	866	0	0	30		KM 193/89 x NS 2960
300	2016	868	5	0	20	2018	868	0	0	50		KM 193/89 x NS 3722
301	2016	870	0.1	0	15	2018	870	0	0	30		TR 386-16 x JEDINA x N. RANA 5
302	2016	872	5	0	50	2018	872	0	0	30		(TR 386-16 x JEDINA) x NS 3722
303	2016	874	0.1	0	25	2018	874	0	0	30		(C-39 x JEDINA) x NOV. RANA5
304	2016	887	10	0	15	2018	887	0	0	60		(C-39 x RODNA) x ITALIA
305	2016	889	0.1	0	40	2018	889	0	0	30		(C-39 x RODNA) x ITALIA
306	2016	900	0.1	0	45	2018	900	0	0	80		(MD 73025-51 x JEDINA) x NS 2960
307	2016	901	0.1	0	50	2018	901	0	0	80		(MD 73025-51 x JEDINA) x NS 2960
308	2016	902	0.1	0	55	2018	902	10	0	60		(MD 73025-51 x JEDINA) x ITALIA
309	2016	903	0.1	0	40	2018	903	0	0	30		(MD 73025-51 x JEDINA) x ITALIA
310	2016	905	0	0	50	2018	905	0	0	40		(MD 73025-51 x RANA NISKA) x ITALIA
311	2016	906	0	0	40	2018	906	0	0	60		(MD 73025-51 x RANA NISKA) x ITALIA
312	2016	907	0	0	70	2018	907	20	0	40		(MD 73025-51 x RANA NISKA) x ITALIA
313	2016	908	0	0	50	2018	908	10	0	30		(MD 73025-51 x RANA NISKA) x ITALIA
314	2016	909	5	0	30	2018	909	20	0	30		(MD 73025-51 x RANA NISKA) x ITALIA
315	2016	910	30	0	30	2018	910	10	0	40		(MD 73025-51 x RANA NISKA) x ITALIA
316	2016	912	0	0	50	2018	912	10	0	30		(D-7 x JEDINA) x NS 2960
317	2016	918	0	0	20	2018	918	10	0	60		(D-7 x RODNA) x NOV. RANA5
318	2016	919	0	0	30	2018	919	20	0	40		(D-7 x RODNA) x NS 3722
319	2016	920	0.1	0	15	2018	920	0	0	30		(D-7 x RODNA) x NS 3722
320	2016	932	20	0	40	2018	932	0	0	80		(C-39 x KAVKAZ) x NS 2960
321	2016	933	20	0	50	2018	933	10	0	60		(C-39 x KAVKAZ) x ITALIA
322	2016	934	30	0	55	2018	934	20	0	30		(SC 780934 x Pm 4a) x NOV. RANA5
323	2016	940	0	0	70	2018	940	0	0	60		(SC 780934 x Pm 4a) x NS 3722
324	2016	949	0	0	30	2018	949	5	0	30		(LOVRIN 11) x NOV. RANA5
325	2016	951	10	0	15	2018	951	0	0	30		(LOVRIN 25 x NS 3722
326	2016	959	10	0	30	2018	959	0	0	60		(ZG 3782 x NOV. RANA 5)
327	2016	960	10	0	40	2018	960	0	0	80		(ZG 3782 x NOV. RANA 5)
328	2016	962	0	0	20	2018	962	0	0	60		(ZG 3782 x NS 2960
329	2016	975	25	0	5	2018	975	0	0	80		A 55.2 x JELICA
330	2016	977	0	0	60	2018	977	0	0	80		LOVRIN 11 x SKOPLJANKA
331	2016	978	0	0	60	2018	978	0	0	80		LOVRIN 11 x SKOPLJANKA
332	2016	979	0	0	60	2018	979	5	0	60		GP 6191-269 x NOV. RANA 5
333	2016	981	0	0	40	2018	981	20	0	50		GP 6191-269 x NOV. RANA 5
334	2016	983	10	0	30	2018	983	0	0	30		GP 6191-269 x NOV. RANA 5
335	2016	985	30	0	40	2018	985	20	0	30		GP 6191-269 x NOV. RANA 5
336	2016	986	15	0	45	2018	986	20	0	50		GP 6191-269 x NOV. RANA 5
337	2016	989	20	0	30	2018	989	20	0	30		IWWRN 104/84 x NOV.RANA 5
338	2016	1014	0.1	0	30	2018	1014	20	0	30		LOVRIN 25 x SKOPLJANKA
339	2016	1017	0	0	20	2018	1017	0	0	40		LOVRIN 25 x SKOPLJANKA
340	2016	1019	0	0	60	2018	1019	0	0	30		LOVRIN 25 x SKOPLJANKA
341	2016	1032	0	0	25	2018	1032	5	10	30		ZG 3782 x NS 3722
342	2016	1036	40	0	10	2018	1036	10	0	30		FR 81-19 x BARBEE
343	2016	1045	35	0	30	2018	1045	10	0	30		(KVL 133 x BARBEE)
344	2016	1047	20	0	35	2018	1047	10	0	40		(GA 83128-C 31 x BARBEE)
345	2016	1048	20	0	0.1	2018	1048	0	0	40		(GA 83128-C 31 x BARBEE)
346	2016	1049	40	0	0.1	2018	1049	0	0	30		(GA 83128- C-31 x Pm4)
347	2016	1068	30	0	30	2018	1068	20	0	30		(FR 81-19 x Pm6)
348	2016	1069	20	0	35	2018	1069	10	0	30		(FR 81-19 x Pm7)
349	2016	1072	0	0	50	2018	1072	20	0	60		(SC 780934 x Pm1)
350	2016	1073	0	0	40	2018	1073	20	0	30		(SC 780934 x Pm2)
351	2016	1074	30	0	30	2018	1074	20	0	30		(SC 780934 x Pm3)
352	2016	1076	10	0	40	2018	1076	30	0	50		(SC 780934 x Pm5)
353	2016	1077	0	0	50	2018	1077	0	0	40		(SC 780934 x Pm6)
354	2016	1082	15	0	45	2018	1082	10	0	30		(64209-77 x Pm2)
355	2016	1083	0.1	0	40	2018	1083	10	0	40		(64209-77 x Pm3)
356	2016	1085	25	0	55	2018	1085	0	0	50		(64209-77 x Pm5)
357	2016	1086	10	0	55	2018	1086	0	0	50		(64209-77 x Pm6)
358	2016	1088	20	0	60	2018	1088	10	0	30		(64209-77 x Pm8)
359	2016	1089	0	0	70	2018	1089	10	10	30		(64209-77 x Pm9)
360	2016	1092	0	0	40	2018	1092	20	0	30		(Pm5 x A 55.2 )
361	2016	1100	10	0	70	2018	1100	40	0	50		(Pm1 x Pm6)
362	2016	1106	0	0	65	2018	1106	10	0	30		(Pm2 x Pm5a)
363	2016	1107	20	0	60	2018	1107	30	0	40		(Pm2 x Pm6a)
364	2016	1109	15	0	60	2018	1109	30	0	40		(Pm2 x Pm8a)
365	2016	1110	0	0	50	2018	1110	30	0	50		(Pm2 x Pm9a)
366	2016	1112	30	0	55	2018	1112	30	0	40		(Pm3a x Pm5)
367	2016	1113	20	0	60	2018	1113	30	0	50		(Pm3a x Pm6)
368	2016	1115	0	0	70	2018	1115	10	0	30		(Pm3a x Pm8)
369	2016	1116	20	0	70	2018	1116	10	0	60		(Pm3a x Pm9)
370	2016	1119	15	0	45	2018	1119	30	0	50		(Pm4 x Pm7)
371	2016	1120	10	0	50	2018	1120	30	0	50		(Pm4 x Pm8)
372	2016	1122	20	0	50	2018	1122	30	10	50		(Pm5 x Pm6)
373	2016	1126	20	0	40	2018	1126	30	0	40		(Pm6 x Pm7)
374	2016	1127	0	0	65	2018	1127	10	0	60		(Pm6 x Pm8)
375	2016	1129	30	0	50	2018	1129	10	0	30		(Pm7 x Pm8)
376	2016	1130	20	0	50	2018	1130	25	0	30		(Pm7 x Pm9)
377	2016	1131	30	0	55	2018	1131	5	0	30		(Pm8 x Pm9)
378	2016	1132	0	0	55	2018	1132	10	0	30		(KM 44/89 x VALJEVKA)VALJEVKA
379	2016	1136	0	0	60	2018	1136	10	0	40		(KM 47/89 x NS 2960 )x NS 2960
380	2016	1148	0	0	30	2018	1148	10	0	60		(KM54/89 x VALJEVKA) x VALJEVKA
381	2016	1149	0	0	50	2018	1149	10	0	50		(KM 54/89 x NS 3722 ) x NOV.RANA 5
382	2016	1157	0	0	15	2018	1157	0	0	60		(KM 67/89 x NS 2960) x NS 2960
383	2016	1165	15	0	15	2018	1165	10	0	30		(KM 137/89 x NOV.RANA 5) x NOV.RANA 5
384	2016	1169	0	0	50	2018	1169	0	0	80		(KM 137/89 x NOV.RANA 5) x NOV.RANA 5
385	2016	1178	0	0	35	2018	1178	40	0	50		(KM175/89 x NS 2960) x NS 2960
386	2016	1180	0	0	30	2018	1180	10	0	30		(KM 183/89 x NS 3722) x NS 3722
387	2016	1189	0	0	40	2018	1189	0	0	60		(KM 193/89 x NOV.RANA 5) x NOV.RANA 5
388	2016	1190	0	0	50	2018	1190	0	0	60		(KM 193/89 x NOV.RANA 5) x NOV.RANA 5
389	2016	1193	0	0	60	2018	1193	0	0	60		(KM 193/89 x NOV.RANA 5) x NOV.RANA 5
390	2016	1194	0	0	40	2018	1194	0	0	50		(KM 193/89 x NOV.RANA 5) x NOV.RANA 5
391	2016	1195	0	0	20	2018	1195	0	0	30		(KM 193/89 x NOV.RANA 5) x NOV.RANA 5
392	2016	1196	0	0	50	2018	1196	0	0	50		(KM 193/89 x NOV.RANA 5) x NOV.RANA 5
393	2016	1197	0	0	55	2018	1197	0	0	60		(KM 193/89 x NOV.RANA 5) x NOV.RANA 5
394	2016	1202	20	0	35	2018	1202	0	0	30		(GP 6191- 269 x N.RANA) x N.RANA 5
395	2016	1203	30	0	40	2018	1203	0	0	40		(GP 6191- 269 x N.RANA) x N.RANA 5
396	2016	1204	20	0	35	2018	1204	0	0	50		(IWWRN 104/84 x VALJEVKA) x VALJEVKA
397	2016	1206	15	0	50	2018	1206	0	0	60		(IWWRN 104/84 x VALJEVKA) x VALJEVKA
398	2016	1208	20	0	30	2018	1208	20	0	60		(IWWRN 104/84 x VALJEVKA) x VALJEVKA
399	2016	1211	15	0	40	2018	1211	10	0	80		(IWWRN 104/84 x N.RANA 5) x N.RANA 5
400	2016	1214	10	0	15	2018	1214	10	0	40		(IWWRN 104/84 x NS 3722 ) x NS 3722
401	2016	1215	0	0	25	2018	1215	10	0	30		(IWWRN 104/84 x NS 3722 ) x NS 3722
402	2016	1216	20	0	10	2018	1216	20	0	80		(IWWRN 118/84 x N.RANA 5) x N.RANA 5
403	2016	1217	20	0	35	2018	1217	30	0	40		(IWWRN 118/84 x N.RANA 5) x N.RANA 5
404	2016	1218	15	0	20	2018	1218	10	0	60		(IWWRN 118/84 x N.RANA 5) x N.RANA 5
405	2016	1219	20	0	30	2018	1219	5	0	50		(IWWRN 118/84 x NS 2960) x NS 2960
406	2016	1220	0	0	20	2018	1220	10	0	40		(GP 6144 -42 x N.RANA 5) x N.RANA 5
407	2016	1221	15	0	50	2018	1221	0	0	90		(GP 6144 -42 x N.RANA 5) x N.RANA 5
408	2016	1222	20	0	30	2018	1222	0	0	60		(GP 6144 -42 x N.RANA 5) x N.RANA 5
409	2016	1224	20	0	15	2018	1224	0	0	30		(GP 6144 -42 x NS 2960 ) x NS 2960
410	2016	1225	10	0	15	2018	1225	10	0	50		(GP 6144 -42 x NS 2960 ) x NS 2960
411	2016	1226	20	0	10	2018	1226	0	0	50		(GP 6144 -42 x NS 2960 ) x NS 2960
412	2016	1232	0	0	25	2018	1232	10	0	40		(7204 -36 x NS 36 x NS 3722
413	2016	1233	15	0	25	2018	1233	10	0	60		(LOVRIN 25 x SKOPLJANKA) xSKOPLJANKA
414	2016	1234	10	0	30	2018	1234	10	0	40		(LOVRIN 25 x SKOPLJANKA) xSKOPLJANKA
415	2016	1235	20	0	25	2018	1235	10	0	50		(LOVRIN 25 x SKOPLJANKA) xSKOPLJANKA
416	2016	1236	20	0	30	2018	1236	20	0	60		(LOVRIN 25 x SKOPLJANKA) xSKOPLJANKA
417	2016	1237	5	0	30	2018	1237	10	10	60		(LOVRIN 25 x SKOPLJANKA) xSKOPLJANKA
418	2016	1238	0	0	60	2018	1238	0	0	80		(LOVRIN 25 x N.RANA 5 ) x N.RANA 5
419	2016	1239	0	0	60	2018	1239	0	0	80		(LOVRIN 25 x N.RANA 5 ) x N.RANA 5
420	2016	1240	0	0	60	2018	1240	0	0	80		(LOVRIN 25 x N.RANA 5 ) x N.RANA 5
421	2016	1241	15	0	25	2018	1241	5	0	30		(LOVRIN 25 x N.RANA 5 ) x N.RANA 5
422	2016	1248	5	0	15	2018	1248	0	0	50		(SC 821520 x JEDINA) x JEDINA
423	2016	1249	15	0	20	2018	1249	0	0	80		(ZG 3782 x VALJEVKA) x VALJEVKA
424	2016	1251	0	0	55	2018	1251	20	0	50		(ZG 3782 x VALJEVKA) x VALJEVKA
425	2016	1252	0	0	15	2018	1252	0	0	60		(ZG 3782 x VALJEVKA) x VALJEVKA
426	2016	1260	0	0	25	2018	1260	10	0	30		(ZG 3782 x N.RANA 5) x N.RANA 5
427	2016	1261	0	0	30	2018	1261	5	0	30		(ZG 3782 x N.RANA 5) x N.RANA 5
428	2016	1264	0	0	20	2018	1264	0	0	50		(ZG 3782 x N.RANA 5) x N.RANA 5
429	2016	1271	10	0	20	2018	1271	20	0	60		(FR 87/5 x N.RANA 5) x N.RANA 5
430	2016	1272	0	0	25	2018	1272	10	0	30		(FR 87/5 x N.RANA 5) x N.RANA 5
431	2016	1275	15	0	25	2018	1275	20	0	30		(FR 87/5 x N.RANA 5) x N.RANA 5
432	2016	1277	15	0	55	2018	1277	20	0	40		(FR 87/5 x N.RANA 5) x N.RANA 5
433	2016	1284	15	0	55	2018	1284	0	0	50		(FR 87/5 x NS 2960 ) x NS 2960
434	2016	1285	15	0	40	2018	1285	30	0	40		(FR 87/5 x NS 2960 ) x NS 2960
435	2016	1286	15	0	20	2018	1286	10	0	30		(FR 87/5 x NS 3722) x NS 3722
436	2016	1299	10	0	40	2018	1299	30	0	40		(A 55.2 x KAVKAZ) x RANA NISKA
437	2016	1300	20	0	35	2018	1300	30	0	40		Ci 12633
438	2016	1302	0	0	55	2018	1302	20	0	60		FR 8111
439	2016	1314	20	0	55	2018	1314	30	0	50		Pi 405715
440	2016	1320	0	0	45	2018	1320	20	0	40		FAKIR
441	2016	1321	0	0	80	2018	1321	20	0	60		ROAZON
442	2016	1326	15	0	20	2018	1326	20	0	50		MVC 61482
443	2016	1331	15	0	20	2018	1331	20	0	50		GA 83075-2-C-23
444	2016	1335	0	0	60	2018	1335	40	0	50		GP 6156
445	2016	1340	10	0	25	2018	1340	10	0	50		BALKAN
446	2016	1341	15	0	40	2018	1341	30	0	60		JUGOSLAVIJA
447	2016	1342	20	0	25	2018	1342	30	0	50		PANORAMA
448	2016	1345	0	0	25	2018	1345	10	0	60		OK 81322
449	2016	1347	30	0	40	2018	1347	20	0	60		KY 87-75
450	2016	1348	20	0	35	2018	1348	20	0	50		FL 302
451	2016	1349	0	0	30	2018	1349	20	0	60		FL 7927-262
452	2016	1357	10	0	40	2018	1357	30	0	40		MANNIPRO
453	2016	1358	0	0	70	2018	1358	20	0	50		CERUGA 1
454	2016	1361	0	0	35	2018	1361	20	0	40		LR 24
455	2016	1365	15	0	40	2018	1365	20	0	60		23-P2-6
456	2016	1371	20	0	15	2018	1371	20	10	50		TK 12/89-2
457	2016	1372	20	0	35	2018	1372	10	0	60		5 214-2
458	2016	1374	20	0	30	2018	1374	20	0	60		6557-4
459	2016	1404	25	0	50	2018	1404	30	0	40		SONOP
460	2016	1407	15	0	60	2018	1407	20	0	60		MARQUILLO/WARATAH
461	2016	1426	50	0	40	2018	1426	20	0	40		ULKA/8 CC
462	2016	1431	50	0	45	2018	1431	30	0	40		KHAPLI /8 CC
463	2016	1437	60	0	40	2018	1437	30	0	50		AMIGO
464	2016	1565	20	0	50	2018	1565	20	0	50		(KVL133xPm4a)xPm4a
465	2016	1571	40	0	50	2018	1571	20	10	40		(Pm1xPm2)x(Pm6xPm7)
466	2016	1574	30	0	60	2018	1574	30	0	40		(Pm2xPm3a)x(Pm4axPm5)
467	2016	1575	30	0	60	2018	1575	30	0	40		(Pm2xPm3a)x(Pm5xPm6)
468	2016	1576	35	0	55	2018	1576	30	0	40		(Pm2xPm3a)x(Pm6xPm7)
469	2016	1578	25	0	60	2018	1578	30	10	40		(Pm2xPm3a)x(Pm8xPm9)
470	2016	1579	30	0	70	2018	1579	30	0	40		(Pm3axPm4a)x(Pm5xPm6)
471	2016	1580	30	0	70	2018	1580	20	0	30		(Pm3axPm4a)x(Pm6xPm7)
472	2016	1582	30	0	70	2018	1582	20	10	30		(Pm3axPm4a)x(Pm8xPm9)
473	2016	1583	20	0	70	2018	1583	20	10	30		(Pm4axPm5)x(Pm6xPm7)
474	2016	1585	20	0	70	2018	1585	20	0	50		(Pm4axPm5)x(Pm8xPm9)
475	2016	1589	40	0	55	2018	1589	30	0	40		(Pm5xPm6)x(Pm7xPm8)
476	2016	1591	40	0	40	2018	1591	20	0	40		(/Pm4axFR84.4/xPm4a)xPm4a
477	2016	1594	60	0	30	2018	1594	30	0	60		(/KVL133xPm4a/xPm4a)xPm4a
478	2016	1600	40	0	60	2018	1600	30	0	40		(/Pm1xPm2/x/Pm6xPm7/)x/Pm6xPm7/
479	2016	1615	40	0	50	2018	1615	30	0	40		(/Pm5xPm6/x/Pm7xPm8/)x/Pm7xPm8/
480	2016	1616	40	0	40	2018	1616	30	0	40		(/Pm5xPm6/x/Pm8xPm9/)x/Pm8xPm9/
481	2016	1618	30	0	60	2018	1618	30	0	40		(/Pm5xPm6/x/Pm7xPm8/)x/Pm7xPm8/
482	2016	1656	40	0	40	2018	1656	30	0	40		(Pm4xFr84.4)xKhapli
483	2016	1686	10	0	30	2018	1686	20	0	60
484	2016	1937	0.1	0	40	2018	1937	30	0	60		402/89-234
485	2016	1938	15	0	5	2018	1938	40	0	50		KC-5/89-8-7
486	2016	1939	35	0	30	2018	1939	20	0	50		B-91/6-1
487	2016	1940	30	0	30	2018	1940	30	0	60		7491-2
488	2016	1941	10	0	15	2018	1941	20	0	40		7716-1
489	2016	1944	10	0	15	2018	1944	40	0	50		KK1155-1
490	2016	1945	20	0	15	2018	1945	40	0	50		KK540/92-1
491	2016	1947	15	0	30	2018	1947	30	0	60		7256-61
492	2016	1948	10	0	20	2018	1948	20	0	50		7303-60
493	2016	2088	20	0	25	2018	2088	10	0	40		MIRONOVSKA 264 (UKR)
494	2016	2095	40	0	60	2018	2095	0	0	80		UNA (YUG)
495	2016	2095	40	0	60	2018	2095	0	0	80		UNA (YUG)
496	2016	2096	30	0	50	2018	2096	20	0	60		PARTIZANKA NISKA (YUG)
497	2016	2096	30	0	50	2018	2096	20	0	60		PARTIZANKA NISKA (YUG)
498	2016	2098	30	0	3	2018	2098	30	0	50		TRIPE DIRK B (AUS)
499	2016	2098	30	0	3	2018	2098	30	0	50		TRIPE DIRK B (AUS)
500	2016	2101	20	0	30	2018	2101	30	0	40		BUCKSKIN (USA)
501	2016	2108	15	0	30	2018	2108	10	0	60		S.CERROS Rht1 (MEX)
502	2016	2143	30	0	40	2018	2143	30	0	60		NORIN 10/BREV 14 Rht 1+ 2 (USA)
503	2016	2163	30	0	10	2018	2163	10	10	30		AIBIAN Rht 9 (JPN)
504	2016	2166	40	0	55	2018	2166	20	10	40		CAP(BEZ 5 A) TA 11 (ITA)
505	2016	2168	35	0	60	2018	2168	10	0	60		NS 322 (YUG)
506	2016	2186	10	0	20	2018	2186	10	0	50		SZEGEDI 765 (HUN)
507	2016	2187	20	0	30	2018	2187	10	0	40		L -1 (HUN)
508	2016	2188	20	0	20	2018	2188	10	0	30		TIMSON (AUS)
509	2016	2190	10	0	15	2018	2190	20	0	40		F5 5065-2
510	2016	2191	30	0	50	2018	2191	20	0	60		F4 4687
511	2016	2192	30	0	50	2018	2192	20	0	60		F4 4511- 6
512	2016	2197	15	0	30	2018	2197	20	0	30		BCD 1295/83 (MDA)
513	2016	2200	30	0	55	2018	2200	20	0	40		BCD 1713/83 (MDA)
514	2016	2202	20	0	50	2018	2202	20	0	30		NS 37/90 (YUG)
515	2016	2221	40	0	10	2018	2221	20	10	30		NSR-2
516	2016	2224	20	0	30	2018	2224	20	0	30		NS 736
517	2016	2234	20	0	30	2018	2234	30	10	50		ARGENTINA 80/5216 (ARG)
518	2016	2245	30	0	20	2018	2245	30	10	50		PORDUE 5392 (USA)
519	2016	2246	30	0	35	2018	2246	10	0	50		PORDUE 39120 (USA)
520	2016	2247	15	0	25	2018	2247	10	0	60		PORDUE (2) LORAS (USA)
521	2016	2248	5	0	50	2018	2248	20	0	60		RILEY
522	2016	2249	15	0	30	2018	2249	10	0	50		Ci 13701 KONO 62 (USA)
523	2016	2250	10	0	30	2018	2250	20	0	40		CONBINATION
524	2016	2251	10	0	35	2018	2251	20	0	40		DIMITROVKA 5-12 (BGR)
525	2016	2260	15	0	60	2018	2260	10	10	50		PORDUE 79406 I-26-2 (USA)
526	2016	2261	15	0	60	2018	2261	10	0	50		NS 1/92 (YUG)
527	2016	2263	20	0	40	2018	2263	0	0	50		ND 517 (USA)
528	2016	2265	20	0	65	2018	2265	0	0	60		TIHA (YUG)
529	2016	2266	10	0	55	2018	2266	20	0	60		NS 116/95 (YUG)
530	2016	2277	20	0	30	2018	2277	30	0	50		LR 17 (USA)
531	2016	2278	20	0	50	2018	2278	30	0	50		LR 20 (USA)
532	2016	2279	30	0	25	2018	2279	20	0	60		LR 21 (USA)
533	2016	2283	30	0	60	2018	2283	30	0	50		HOPE (USA)
534	2016	2284	40	0	45	2018	2284	20	0	60		PURDUE 5565 C-4-1-3-3 (USA)
535	2016	2285	15	0	45	2018	2285	40	0	50		AGENT (USA)
536	2016	2288	15	0	45	2018	2288	30	0	50		SAP,,S’’ MON ,,S’’ (USA)
537	2016	2292	30	0	15	2018	2292	30	0	50		AR 150-31
538	2016	2293	25	0	50	2018	2293	20	0	50		PURDUE 77249-RCI.133-2 (USA)
539	2016	2296	10	0	30	2018	2296	40	0	50		SREĆA (YUG)
540	2016	2297	5	0	30	2018	2297	20	0	30		NS7/93 (YUG)
541	2016	2308	15	0	15	2018	2308	20	10	40		NS 5/92 (YUG)
542	2016	2314	20	0	30	2018	2314	40	10	50		NS 13/93 (YUG)
543	2016	2321	40	0	15	2018	2321	40	0	50		BEZOSTAJA 1 (RUS)
544	2016	2340	30	0	40	2018	2340	30	0	50		NS 0.1079 (YUG)
545	2016	2341	40	0	50	2018	2341	30	10	60		NSP 16 (YUG)
546	2016	2342	30	0	50	2018	2342	20	0	60		NS 0.1080 (YUG)
547	2016	2343	15	0	20	2018	2343	20	10	50		NS 0.1081 (YUG)
548	2016	2347	30	0	50	2018	2347	10	10	60		NS 0.733 (YUG)
549	2016	2348	35	0	45	2018	2348	30	0	60		L 183/90 (YUG)
550	2016	2349	25	0	55	2018	2349	20	0	60		NS 0.694 (YUG)
551	2016	2350	20	0	25	2018	2350	10	0	60		NS 1/93 (YUG)
552	2016	2351	15	0	20	2018	2351	30	0	60		ŽITNICA (YUG)
553	2016	2353	25	0	10	2018	2353	30	0	60		ZG 195/7 (HRV)
554	2016	2358	30	0	40	2018	2358	10	10	30		ZG 1011 (HRV)
555	2016	2359	20	0	40	2018	2359	20	0	60		ZG 10201 (HRV)
556	2016	2362	30	0	70	2018	2362	10	0	50		ZG K 3/82 (HRV)
557	2016	2363	30	0	70	2018	2363	10	0	60		ZG K 77/82 (HRV)
558	2016	2364	40	0	55	2018	2364	10	10	60		ZG K 146/82 (HRV)
559	2016	2370	25	0	50	2018	2370	10	0	60		ZG K 242/82 (HRV)
560	2016	2377	30	0	60	2018	2377	20	0	60		PESMA (YUG)
561	2016	2378	25	0	65	2018	2378	20	0	60		INTRO 7 (USA)
562	2016	2380	35	0	60	2018	2380	30	0	40		INTRO 509 (USA)
563	2016	2384	30	0	70	2018	2384	0	0	40		GSN 17 (USA)
564	2016	2387	15	0	40	2018	2387	30	10	40		NSP 54 (YUG)
565	2016	2395	20	0	55	2018	2395	20	0	50		L- 159/89 (YUG)
566	2016	2396	30	0	60	2018	2396	20	0	60		L- 160/89 (YUG)
567	2016	2402	20	0	30	2018	2402	20	0	60		NOVA SKOPLJANKA (MAK)
568	2016	2403	20	0	10	2018	2403	20	0	60		RADIKA (MAK)
569	2016	2407	20	0	30	2018	2407	30	0	60		LOMBRIEGONIA (CHL)
570	2016	2408	25	0	30	2018	2408	30	0	60		NAPO 63 (COL)
571	2016	2409	20	0	20	2018	2409	20	0	60		N0 5519 (CHN)
572	2016	2410	35	0	30	2018	2410	20	0	70		SST 101/A (ZAF)
573	2016	2421	20	0	25	2018	2421	30	0	60		MARA 7 (YUG)
574	2016	2434	25	0	50	2018	2434	20	0	60		PRODUTORE (YUG)
575	2016	2437	30	0	25	2018	2437	10	0	40		MAGNIF 41 Rht13
576	2016	2441	20	0	40	2018	2441	20	0	60		NS 59-20 (YUG)
577	2016	2442	20	0	35	2018	2442	20	10	70		NS 59-23 (YUG)
578	2016	2444	15	0	30	2018	2444	20	10	60		PANONIJA E (YUG)
579	2016	2445	20	0	40	2018	2445	20	0	60		KOŠAVA (YUG)
580	2016	2446	20	0	50	2018	2446	30	10	60		NS 625 (YUG)
581	2016	2450	40	0	40	2018	2450	40	0	50		NS 12/87 (YUG)
582	2016	2453	20	0	70	2018	2453	40	0	60		NS 55/32 (YUG)
583	2016	2454	20	0	50	2018	2454	30	10	60		NS 56/11 (YUG)
584	2016	2457	20	20	60	2018	2457	20	0	60		L -44/83 (YUG
585	2016	2458	15	0	70	2018	2458	30	0	60		NS 7003 (YUG)
586	2016	2460	10	0	55	2018	2460	20	0	50		ZG 884/73 (HRV)
587	2016	2461	20	0	60	2018	2461	30	0	60		ZG 2396/73 (HRV)
588	2016	2462	20	0	70	2018	2462	30	0	60		MEXICO 120 (AUS)
589	2016	2463	20	0	60	2018	2463	20	0	60		RESISISENTE (ITA)
590	2016	2464	15	0	55	2018	2464	20	0	60		S.174/72
591	2016	2466	15	0	10	2018	2466	40	0	50		SEMILIA ELIQULATA (USA)
592	2016	2473	25	0	60	2018	2473	20	0	60		UC 67052 (USA)
593	2016	2475	10	0	60	2018	2475	20	0	60		PERDUE 6413 (USA)
594	2016	2476	20	0	70	2018	2476	30	0	50		VEL.WW.PUD.LEAVES (USA)
595	2016	2486	20	0	20	2018	2486	30	10	50		NS 112/92 (YUG)
596	2016	2489	40	0	40	2018	2489	10	0	40		SUTJESKA (YUG)
597	2016	2491	15	0	10	2018	2491	20	0	40		ZVEZDA (YUG)
598	2016	2492	15	0	15	2018	2492	20	0	40		ZELENGORA (YUG)
599	2016	2493	15	0	10	2018	2493	10	0	30		KOLUBARA (YUG)
600	2016	2494	15	0	30	2018	2494	10	0	30		PURDUE (USA)
601	2016	2495	30	0	30	2018	2495	30	0	60		SZEGEDI 60 (HUN)
602	2016	2496	30	0	20	2018	2496	30	0	60		WS TGP 91-2
603	2016	2497	35	0	30	2018	2497	30	0	60		PURDUE 79406-1-26-2 (USA)
604	2016	2498	20	0	50	2018	2498	30	0	60		A.DW.20/6/CIANO 3-5
605	2016	2499	25	0	20	2018	2499	20	10	40		BUCKSKIN (USA)
606	2016	2500	20	0	25	2018	2500	10	0	30		NSP 192 (YUG)
607	2016	2501	30	0	20	2018	2501	20	10	40		NS 114/90 (YUG)
608	2016	2502	30	0	25	2018	2502	20	0	50		NS 1/94 (YUG
609	2016	2504	25	0	20	2018	2504	20	0	40		NS 27/91 (YUG)
610	2016	2507	10	0	25	2018	2507	30	0	50		NS 9/93 (YUG
611	2016	2510	25	0	60	2018	2510	20	0	60		NS 22/93 (YUG)
612	2016	2514	25	0	50	2018	2514	20	0	40		NS-74/95 (YUG)
613	2016	2515	25	0	50	2018	2515	30	0	50		NS-97/95 (YUG)
614	2016	2517	20	0	15	2018	2517	30	0	50		NS-124/95 (YUG)
615	2016	2518	20	0	15	2018	2518	20	0	50		DANICA (YUG)
616	2016	2519	40	0	35	2018	2519	10	0	40		PROTEINKA (YUG)
617	2016	2520	20	0	30	2018	2520	20	0	60		POBEDA (YUG)
618	2016	2521	15	0	20	2018	2521	20	0	60		NSP 51 (YUG)
619	2016	2524	15	0	45	2018	2524	10	0	30		L 131/94 (YUG)
620	2016	2527	20	0	25	2018	2527	20	0	50		MIRONOVSKA 10 (UKR)
621	2016	2528	15	0	55	2018	2528	20	10	60		MIRONOVSKA 808 (UKR)
622	2016	2531	15	0	55	2018	2531	20	0	60		NS 77/95 (YUG)
623	2016	2532	15	0	55	2018	2532	20	0	60		MANITOVSENCE (CAN)
624	2016	2533	20	0	50	2018	2533	10	0	30		MANITOVSENCE (CAN)
625	2016	2535	25	0	40	2018	2535	20	0	60		TRIPLE DIRK.ISENCE (AUS)
626	2016	2536	15	0	35	2018	2536	20	0	60		TRIPLE DIRK.A (AUS)
627	2016	2537	30	0	35	2018	2537	20	10	50		TRIPLE DIRK.D (AUS)
628	2016	2538	35	0	35	2018	2538	20	0	60		TRIPLE DIRK.B (AUS)
629	2016	2539	15	0	15	2018	2539	20	10	40		TRIPLE DIRK.E (AUS)
630	2016	2541	15	0	30	2018	2541	10	0	50		TRIPLE DIRK. (AUS)
631	2016	2542	20	0	25	2018	2542	10	0	40		TRIPLE DIRK.C (AUS)
632	2016	2543	20	0	30	2018	2543	10	10	40		ND 516 (USA)
633	2016	2546	25	0	20	2018	2546	10	0	40		VEL (USA)
634	2016	2547	*	*	*	2018	2547	20	0	60		BEAN (USA)
635	2016	2548	25	0	70	2018	2548	20	0	50		DOWNY (USA)
636	2016	2549	30	0	70	2018	2549	20	0	60		HART (USA)
637	2016	2551	25	0	70	2018	2551	30	0	50		PARKER 76 (USA)
638	2016	2552	15	0	70	2018	2552	20	0	50		LERNED (USA)
639	2016	2553	15	0	70	2018	2553	30	0	40		NEWTON (USA)
640	2016	2554	20	0	70	2018	2554	30	0	50		RULER (USA)
641	2016	2555	30	0	65	2018	2555	30	0	40		ABURN (USA)
642	2016	2557	30	0	65	2018	2557	20	0	50		PARKER (USA)
643	2016	2558	20	0	60	2018	2558	20	0	50		FRANKENMUTH (USA)
644	2016	2559	15	0	60	2018	2559	20	0	40		CALOWEL (USA)
645	2016	2560	20	0	75	2018	2560	30	0	40		TECUMSEN (USA)
646	2016	2561	20	0	70	2018	2561	30	0	40		OASIS (USA
647	2016	2563	20	0	50	2018	2563	20	0	30		FILLMORE (USA)
648	2016	2565	20	0	75	2018	2565	10	0	30		VONA (USA
649	2016	2566	20	0	70	2018	2566	10	0	30		FUZZ (USA)
650	2016	2568	15	0	70	2018	2568	20	0	40		W 8998
651	2016	2569	15	0	70	2018	2569	20	0	40		W 9785
652	2016	2570	30	0	65	2018	2570	20	0	50		B 3013
653	2016	2571	35	0	55	2018	2571	20	0	50		814 – 24 -4 -3
654	2016	2573	25	0	30	2018	2573	30	10	40		FUGY
655	2016	2574	15	0	55	2018	2574	30	0	50		BARB
656	2016	2575	25	0	55	2018	2575	30	10	50		EIDER
657	2016	2585	20	0	15	2018	2585	30	0	40		UK 64-28
658	2016	2588	10	0	35	2018	2588	20	0	60		NIZIJA (YUG)
659	2016	2590	15	0	30	2018	2590	30	0	60		RED BEAR 22 (CHN)
660	2016	2591	30	0	40	2018	2591	30	0	60		PKB KRUPNA (YUG)
661	2016	2597	40	0	50	2018	2597	30	0	40		HELIOS (USA)
662	2016	2599	30	0	50	2018	2599	20	10	40		AMADEUS (DEM)
663	2016	2601	30	0	40	2018	2601	20	10	40		GOTZ
664	2016	2607	20	0	30	2018	2607	30	10	60		KOŠAVA 1B/1R (YUG)
665	2016	2614	25	0	50	2018	2614	30	0	60		KAVKAZ 1B/1R (RUS)
666	2016	2615	30	0	50	2018	2615	20	0	60		W 49
667	2016	2617	40	0	60	2018	2617	20	0	60		W 51
668	2016	2618	30	0	10	2018	2618	20	10	30		W 52
669	2016	2619	30	0	35	2018	2619	20	10	50		W 53 BG/86
670	2016	2628	50	0	30	2018	2628	10	0	30		W 241
671	2016	2634	25	0	50	2018	2634	30	0	60		Ci 4377 NOVKA
672	2016	2635	20	0	60	2018	2635	20	0	60		ADW 20/5/CIANO 5-8
673	2016	2636	15	0	70	2018	2636	20	0	60		L 40/91 (YUG)
674	2016	2638	20	0	70	2018	2638	20	0	60		ADW 206CIANO-3-5
675	2016	2643	30	0	60	2018	2643	20	0	60		NOVOSADSKA 100 (YUG)
676	2016	2654	20	0	70	2018	2654	40	0	60		FUNDULEA 490 (ROM)
677	2016	2657	10	0	70	2018	2657	30	0	50		SOISSON (FRA)
678	2016	2661	20	0	55	2018	2661	10	0	30		NS 2/93 (YUG)
679	2016	2662	10	0	60	2018	2662	20	0	70		NS 4/93 (YUG)
680	2016	2663	10	0	50	2018	2663	20	0	70		NS 17/92 (YUG)
681	2016	2664	10	0	60	2018	2664	20	10	40		NS 57/94 (YUG)
682	2016	2667	10	0	45	2018	2667	40	10	50		W 53 (BB)/86
683	2016	2668	15	0	70	2018	2668	30	0	50		ROGOSIA S.KL.ŽARK.POP
684	2016	2669	15	0	70	2018	2669	20	0	50		VELJA PS.C.KL.IOS.VADI
685	2016	2674	20	0	35	2018	2674	10	0	60		NS 0.307 (YUG)
686	2016	2675	20	0	55	2018	2675	10	0	60		LIRA
687	2016	2676	15	0	50	2018	2676	10	0	60		RENESANSA (YUG)
688	2016	2677	20	0	30	2018	2677	10	0	60		NS 90/92 (YUG)
689	2016	2678	25	0	15	2018	2678	30	0	50		NS 102/92 (YUG)
690	2016	2681	15	0	40	2018	2681	30	0	50		FLORIDA (YUG)
691	2016	2684	20	0	30	2018	2684	40	0	60		NS 55/25 (YUG)
692	2016	2687	30	0	65	2018	2687	30	0	50		GALA
693	2016	2688	15	0	40	2018	2688	20	0	50		NE 11
694	2016	2689	15	0	25	2018	2689	30	0	50		CENTURK (USA)
695	2016	2690	10	0	40	2018	2690	30	0	50		ZVEZDA (RUS)
696	2016	2698	15	0	30	2018	2698	30	10	60	BREEDING LINE
697	2016	2700	20	0	20	2018	2700	40	10	50	BREEDING LINE
698	2016	2701	15	0	15	2018	2701	10	10	50	BREEDING LINE
699	2016	2702	20	0	40	2018	2702	20	0	60	BREEDING LINE
700	2016	2703	20	0	30	2018	2703	10	0	50	BREEDING LINE
701	2016	2707	20	0	30	2018	2707	20	0	50	BREEDING LINE
702	2016	2727	15	0	10	2018	2727	10	0	40	BREEDING LINE
703	2016	2728	15	0	60	2018	2728	20	0	40	BREEDING LINE
704	2016	2732	15	0	50	2018	2732	20	0	40	BREEDING LINE
705	2016	2733	5	0	50	2018	2733	20	10	30	BREEDING LINE
706	2016	2756	15	0	55	2018	2756	10	0	60	BREEDING LINE
707	2016	2760	35	0	30	2018	2760	30	0	50	BREEDING LINE
708	2016	2772	20	0	60	2018	2772	30	0	60	BREEDING LINE
709	2016	2773	30	0	55	2018	2773	30	0	60	BREEDING LINE
710	2016	2779	20	0	45	2018	2779	20	0	50	BREEDING LINE
711	2016	2785	15	0	15	2018	2785	40	0	50	BREEDING LINE
712	2016	2792	20	0	30	2018	2792	20	10	50	BREEDING LINE
713	2016	2802	20	0	30	2018	2802	20	0	40	BREEDING LINE
714	2016	2820	20	0	50	2018	2820	40	0	50	BREEDING LINE
715	2016	2821	15	0	40	2018	2821	40	0	50	BREEDING LINE
716	2016	2823	10	0	20	2018	2823	30	0	40	BREEDING LINE
717	2016	2827	15	0	5	2018	2827	30	0	50	BREEDING LINE
718	2016	2830	20	0	30	2018	2830	40	0	50	BREEDING LINE
719	2016	2835	30	0	50	2018	2835	40	0	60	BREEDING LINE
720	2016	2836	20	0	45	2018	2836	30	0	50	BREEDING LINE
721	2016	2837	10	0	60	2018	2837	30	0	60	BREEDING LINE
722	2016	2838	15	0	50	2018	2838	30	0	40	BREEDING LINE
723	2016	2845	10	0	30	2018	2845	20	0	50	BREEDING LINE
724	2016	2847	15	0	50	2018	2847	20	0	60	BREEDING LINE
725	2016	2851	15	0	55	2018	2851	10	0	50	BREEDING LINE
726	2016	2854	25	0	50	2018	2854	30	10	50	BREEDING LINE
727	2016	2860	35	0	35	2018	2860	30	0	60	BREEDING LINE
728	2016	2933	20	0	60	2018	2933	30	0	50	BREEDING LINE
729	2016	2934	25	0	60	2018	2934	20	0	50	BREEDING LINE
730	2016	2935	20	0	60	2018	2935	20	0	60	BREEDING LINE
731	2016	2936	25	0	60	2018	2936	30	0	60	BREEDING LINE
732	2016	2937	25	0	55	2018	2937	30	0	60	BREEDING LINE
733	2016	2944	20	0	70	2018	2944	30	0	60	BREEDING LINE
734	2016	2945	40	0	60	2018	2945	20	0	60	BREEDING LINE
735	2016	2946	15	0	60	2018	2946	20	0	60	BREEDING LINE
736	2016	2953	20	0	30	2018	2953	30	0	60	BREEDING LINE
737	2016	2955	30	0	35	2018	2955	30	0	50	BREEDING LINE
738	2016	2956	30	0	35	2018	2956	40	0	50	BREEDING LINE
739	2016	2957	20	0	25	2018	2957	30	0	60	BREEDING LINE
740	2016	2962	20	0	50	2018	2962	30	0	60	BREEDING LINE
