# Supplementary material for: Diversity in susceptibility reactions of winter wheat genotypes to obligate pathogens under fluctuating climatic conditions
Source: Sci Rep. 2020 Nov 12;10:19608. doi: 10.1038/s41598-020-76693-z (PMC7665191; doi:10.1038/s41598-020-76693-z)
Supplement: Supplementary file 4 — Supplementary Dataset 4. [file 41598_2020_76693_MOESM4_ESM.xlsx]

## Sheet: LEAF RUST ABOVE YELLOW RUST
	Set of genotypes where leaf rust predominated yellow rust in 2018
Number	Year	Genotype accession number	Powdery mildew DI (%)	Leaf rust DI (%)	Yellow rust DI (%)	Year	Genotype accession number	Powdery mildew DI (%)	Leaf rust DI (%)	Yellow rust DI (%)	Pedigree	Pedigree (additional information)
1	2016	87	10	0	5	2018	87	0	30	15	AGENT	AGENT
2	2016	130	10	0	40	2018	130	0	50	20	7206-18	US60-43/PRIEUR/2/TRITICUM JOHN BINGHAM(32219)/3/(4/2)VPM/MOISSON
3	2016	135	0.1	0	30	2018	135	0	30	20	NL 315	NL 315
4	2016	215	0	0	50	2018	215	0	40	40	FL 72185 A 101-5-G-9	SISTER OF FLORIDA 302, NAPB WILL RELEASE AS TRAVELER
5	2016	359	0.1	0	35	2018	359	0	60	20	KM 873-1986	NO PEDIGREE
6	2016	438	10	0	20	2018	438	10	30	20	TP 229	NO PEDIGREE
7	2016	461	10	0	55	2018	461	10	40	40	MD 81034-87	MD 55-183-04/BEZOSTAYA-1//ARTHUR/3/TIFTON 72-54/VA 72-54-14//EARLY HOLLEY/ILL 70
8	2016	473	10	0	55	2018	473	10	50	20	SC 870087	MD 552862/SI 5
9	2016	479	5	0	35	2018	479	0	60	40	ALONDRA 110/*2 IAS 54/6	NO PEDIGREE
10	2016	509	0	0	50	2018	509	0	30	20	GA 841465-2-1-1-3	C 762/FL 302//76-34
11	2016	525	0	0	50	2018	525	0	60	0	SR 6	SR 6
12	2016	526	0	0	30	2018	526	0	60	20	SR 8	SR 8
13	2016	527	5	0	20	2018	527	0	30	30	SR 13	SR 13
14	2016	528	0	0	25	2018	528	0	50	50	SR 10	SR 10
15	2016	536	5	0	20	2018	536	0	30	0	DIMITROVKA 5-12	NO PEDIGREE
16	2016	538	10	0	40	2018	538	10	40	0	ELITE LINES N.SAD Br.41	NO PEDIGREE
17	2016	637	30	0	40	2018	637	0	40	40	AMIGO /Pm 17/	AMIGO
18	2016	647	0.1	10	0.1	2018	647	0	30	20	FR 94.14
19	2016	649	0.1	0	60	2018	649	0	50	0	KV 149	Triticum aestivum var.veletinum - compactoides
20	2016	1028	20	0	5	2018	1028	0	40	0		64209-77 x BARBEE
21	2016	1360	0	0	60	2018	1360	10	60	20		LR 19
22	2016	1373	20	0	15	2018	1373	10	40	40		744-8
23	2016	1396	50	0	40	2018	1396	10	30	30		LITTLE CLUB/REWARD
24	2016	1399	30	0	35	2018	1399	0	40	40		CARMA/REWAARD
25	2016	1400	30	0	50	2018	1400	0	40	40		KEARNEY
26	2016	1564	20	0	35	2018	1564	10	30	20		(SC783737xPm4a)xPm4a
27	2016	1566	30	0	25	2018	1566	10	60	10		(GA83128-C-31xPm4a)xPm4a
28	2016	2089	15	0	25	2018	2089	10	30	20		MIRONOVSKA 808 (UKR)
29	2016	2093	15	5	10	2018	2093	10	30	30		PARTIZANKA (YUG)
30	2016	2093	15	5	10	2018	2093	10	30	30		PARTIZANKA (YUG)
31	2016	2104	0	0	30	2018	2104	10	60	0		NS 46/90 (VRACA) (UNA)
32	2016	2111	15	0	40	2018	2111	10	30	20		TANORI 71 Rht1 (MEX)
33	2016	2141	25	0	40	2018	2141	0	50	30		BUCKBUCK Rht2 (MEX)
34	2016	2146	0	0	60	2018	2146	10	60	0		SUWON 92 Rht 1+ 2 (KOR)
35	2016	2174	0	0	50	2018	2174	10	50	40		NS 13-32 (YUG)
36	2016	2195	15	0	60	2018	2195	10	40	20		BCD 1186/83 (MDA)
37	2016	2196	15	0	70	2018	2196	10	40	20		BCD 1286/83 (MDA)
38	2016	2199	20	0	60	2018	2199	10	40	30		BCD 1304/83 (MDA)
39	2016	2213	10	20	0	2018	2213	0	30	20		AL-KAN-TZAO (CHN)
40	2016	2214	20	15	0	2018	2214	0	50	20		CHING-CHANG 6 (CHN)
41	2016	2227	30	0	50	2018	2227	0	50	0		NS 58-97
42	2016	2229	30	0	60	2018	2229	0	80	0		NS 0.58
43	2016	2230	20	0	70	2018	2230	0	80	0		R.NISKA (YUG)
44	2016	2252	5	0	15	2018	2252	10	60	20		PORDUE 5752A -5-7-2 (USA)
45	2016	2253	25	0	5	2018	2253	10	60	20		7204-36
46	2016	2254	20	0	20	2018	2254	10	50	30		A 55-2
47	2016	2256	15	0	50	2018	2256	10	30	30		HOLY. E (USA
48	2016	2258	20	0	60	2018	2258	10	60	0		64209-77
49	2016	2259	20	0	70	2018	2259	10	50	20		AUBURN (USA)
50	2016	2269	50	0	40	2018	2269	0	60	0		LR 3 (USA)
51	2016	2270	40	0	40	2018	2270	0	70	0		LR 10 (USA)
52	2016	2273	50	0	45	2018	2273	0	60	20		LR 13 (USA)
53	2016	2281	40	0	40	2018	2281	10	70	20		LR 30 (USA)
54	2016	2289	10	0	50	2018	2289	10	50	40		OK 75 R 3645
55	2016	2306	20	0	50	2018	2306	10	70	20		BENNIMULTI FLORET (USA)
56	2016	2310	15	0	15	2018	2310	10	60	30		NSP 199 (YUG)
57	2016	2327	20	0	5	2018	2327	10	50	30		ELKORN
58	2016	2339	35	0	30	2018	2339	10	40	30		NOA (AUS)
59	2016	2346	20	0	30	2018	2346	10	50	30		NS 0.1085 (YUG)
60	2016	2361	35	0	50	2018	2361	10	40	20		ZG K 2A/82 (HRV)
61	2016	2368	20	0	50	2018	2368	10	50	30		ZG K 176/82 (HRV)
62	2016	2369	15	0	55	2018	2369	10	50	30		ZG K 238/82 (HRV)
63	2016	2375	15	0	45	2018	2375	10	30	30		MEX.17 (MEX)
64	2016	2376	25	0	70	2018	2376	10	50	20		MEX 3 (MEX)
65	2016	2383	40	0	20	2018	2383	10	40	40		INTRO 29 (USA)
66	2016	2386	20	0	30	2018	2386	10	30	30		SREMICA (YUG)
67	2016	2393	20	0	20	2018	2393	10	50	20		L- 156/89 (YUG)
68	2016	2401	40	0	35	2018	2401	10	60	30		SKOPLJANKA (MAK)
69	2016	2404	20	0	40	2018	2404	10	60	10		SZEGEDI 5 (HUN)
70	2016	2465	15	0	70	2018	2465	10	50	40		L.60/71
71	2016	2480	30	0	10	2018	2480	10	60	30		M.HOBIT (GBR)
72	2016	2482	10	0	40	2018	2482	10	40	20		STEPHENS (USA)
73	2016	2505	20	0	50	2018	2505	10	50	30		NS 36/91 (YUG)
74	2016	2637	20	0	35	2018	2637	10	60	30		L 39/91
75	2016	2665	15	0	60	2018	2665	0	70	20		GSN 17 (USA)
76	2016	2712	15	0	55	2018	2712	0	70	0
77	2016	2713	20	0	60	2018	2713	10	40	30
78	2016	2720	20	0	70	2018	2720	10	30	0
79	2016	2742	15	10	10	2018	2742	0	60	20
80	2016	2761	20	0	0.1	2018	2761	0	40	40
81	2016	2848	20	0	5	2018	2848	10	50	20
82	2016	2853	10	0	40	2018	2853	10	30	30
	Set of genotypes where yellow rust predominated over leaf rust in 2018
83	2016	1221	15	0	50	2018	1221	0	0	90		(GP 6144 -42 x N.RANA 5) x N.RANA 5
84	2016	436	0	0	70	2018	436	0	0	80	MC.NAIR 1789	NO PEDIGREE
85	2016	672	10	0	40	2018	672	0	0	80	KV 181	Triticum turgidum L. var.nigrobarbatum Korn, var. dreischianum, var.linnaenum
86	2016	686	0	0	50	2018	686	0	0	80	KV 193
87	2016	698	25	0	60	2018	698	0	0	80
88	2016	701	30	0	60	2018	701	0	0	80
89	2016	704	0	0	75	2018	704	10	10	80
90	2016	900	0.1	0	45	2018	900	0	0	80		(MD 73025-51 x JEDINA) x NS 2960
91	2016	901	0.1	0	50	2018	901	0	0	80		(MD 73025-51 x JEDINA) x NS 2960
92	2016	932	20	0	40	2018	932	0	0	80		(C-39 x KAVKAZ) x NS 2960
93	2016	960	10	0	40	2018	960	0	0	80		(ZG 3782 x NOV. RANA 5)
94	2016	975	25	0	5	2018	975	0	0	80		A 55.2 x JELICA
95	2016	977	0	0	60	2018	977	0	0	80		LOVRIN 11 x SKOPLJANKA
96	2016	978	0	0	60	2018	978	0	0	80		LOVRIN 11 x SKOPLJANKA
97	2016	1128	0	0	70	2018	1128	10	0	80		(Pm6 x Pm9)
98	2016	1169	0	0	50	2018	1169	0	0	80		(KM 137/89 x NOV.RANA 5) x NOV.RANA 5
99	2016	1211	15	0	40	2018	1211	10	0	80		(IWWRN 104/84 x N.RANA 5) x N.RANA 5
100	2016	1238	0	0	60	2018	1238	0	0	80		(LOVRIN 25 x N.RANA 5 ) x N.RANA 5
101	2016	1239	0	0	60	2018	1239	0	0	80		(LOVRIN 25 x N.RANA 5 ) x N.RANA 5
102	2016	1240	0	0	60	2018	1240	0	0	80		(LOVRIN 25 x N.RANA 5 ) x N.RANA 5
103	2016	1249	15	0	20	2018	1249	0	0	80		(ZG 3782 x VALJEVKA) x VALJEVKA
104	2016	2095	40	0	60	2018	2095	0	0	80		UNA (YUG)
105	2016	2095	40	0	60	2018	2095	0	0	80		UNA (YUG)
106	2016	300	0	0	60	2018	300	0	0	70	SC 860181	X-12257-IN-OM/FL 7110A-29-3-109
107	2016	301	0	0	60	2018	301	0	20	70	SC 860235	X-12257-IN-OM/FL 7110A-29-3-109
108	2016	553	0	0	60	2018	553	0	30	70	FUND 262	NO PEDIGREE
109	2016	190	0	0	15	2018	190	0	0	60	C.I.14085	NO PEDIGREE
110	2016	197	30	0	20	2018	197	0	0	60	YR/TRF”S”//BOW”S”/3/….Q-1Y-1M-1Y-1M-OY	NO PEDIGREE
111	2016	253	0	0	60	2018	253	0	0	60	SC 840189	NO PEDIGREE
112	2016	265	0	0	40	2018	265	0	10	60	GP 4067-530	RUSSALKA/1717-1384
113	2016	296	0	0	50	2018	296	0	0	60	AR C 83-21-2	AR C 83-21-2
114	2016	303	0	0	70	2018	303	0	20	60	SC 861647	MD 55286/SI 5
115	2016	650	10	0	20	2018	650	0	0	60	KV 151	Triticum aestivum var.lutescens (Chinese spring)
116	2016	651	0.1	10	15	2018	651	0	0	60	KV 152	Triticum abyssinicum (Triticum aethiopium) Jacubs
117	2016	665	0.1	0	40	2018	665	10	0	60	KV 174	Triticum durum var.africanum Korn
118	2016	696	20	0	45	2018	696	0	0	60
119	2016	697	20	0	40	2018	697	10	10	60
120	2016	826	10	0	30	2018	826	10	0	60		KM 67/89 x NOV. RANA5
121	2016	887	10	0	15	2018	887	0	0	60		(C-39 x RODNA) x ITALIA
122	2016	902	0.1	0	55	2018	902	10	0	60		(MD 73025-51 x JEDINA) x ITALIA
123	2016	906	0	0	40	2018	906	0	0	60		(MD 73025-51 x RANA NISKA) x ITALIA
124	2016	918	0	0	20	2018	918	10	0	60		(D-7 x RODNA) x NOV. RANA5
125	2016	933	20	0	50	2018	933	10	0	60		(C-39 x KAVKAZ) x ITALIA
126	2016	940	0	0	70	2018	940	0	0	60		(SC 780934 x Pm 4a) x NS 3722
127	2016	959	10	0	30	2018	959	0	0	60		(ZG 3782 x NOV. RANA 5)
128	2016	962	0	0	20	2018	962	0	0	60		(ZG 3782 x NS 2960
129	2016	979	0	0	60	2018	979	5	0	60		GP 6191-269 x NOV. RANA 5
130	2016	1012	0.1	0	25	2018	1012	10	0	60		LOVRIN 25 x SKOPLJANKA
131	2016	1116	20	0	70	2018	1116	10	0	60		(Pm3a x Pm9)
132	2016	1127	0	0	65	2018	1127	10	0	60		(Pm6 x Pm8)
133	2016	1148	0	0	30	2018	1148	10	0	60		(KM54/89 x VALJEVKA) x VALJEVKA
134	2016	1157	0	0	15	2018	1157	0	0	60		(KM 67/89 x NS 2960) x NS 2960
135	2016	1189	0	0	40	2018	1189	0	0	60		(KM 193/89 x NOV.RANA 5) x NOV.RANA 5
136	2016	1190	0	0	50	2018	1190	0	0	60		(KM 193/89 x NOV.RANA 5) x NOV.RANA 5
137	2016	1193	0	0	60	2018	1193	0	0	60		(KM 193/89 x NOV.RANA 5) x NOV.RANA 5
138	2016	1197	0	0	55	2018	1197	0	0	60		(KM 193/89 x NOV.RANA 5) x NOV.RANA 5
139	2016	1206	15	0	50	2018	1206	0	0	60		(IWWRN 104/84 x VALJEVKA) x VALJEVKA
140	2016	1218	15	0	20	2018	1218	10	0	60		(IWWRN 118/84 x N.RANA 5) x N.RANA 5
141	2016	1222	20	0	30	2018	1222	0	0	60		(GP 6144 -42 x N.RANA 5) x N.RANA 5
142	2016	1233	15	0	25	2018	1233	10	0	60		(LOVRIN 25 x SKOPLJANKA) xSKOPLJANKA
143	2016	1237	5	0	30	2018	1237	10	10	60		(LOVRIN 25 x SKOPLJANKA) xSKOPLJANKA
144	2016	1252	0	0	15	2018	1252	0	0	60		(ZG 3782 x VALJEVKA) x VALJEVKA
145	2016	1345	0	0	25	2018	1345	10	0	60		OK 81322
146	2016	1372	20	0	35	2018	1372	10	0	60		5 214-2
147	2016	2108	15	0	30	2018	2108	10	0	60		S.CERROS Rht1 (MEX)
148	2016	2168	35	0	60	2018	2168	10	0	60		NS 322 (YUG)
149	2016	2247	15	0	25	2018	2247	10	0	60		PORDUE (2) LORAS (USA)
150	2016	2265	20	0	65	2018	2265	0	0	60		TIHA (YUG)
151	2016	2338	30	0	30	2018	2338	10	30	60		BALKAN 1 (YUG)
152	2016	2347	30	0	50	2018	2347	10	10	60		NS 0.733 (YUG)
153	2016	2350	20	0	25	2018	2350	10	0	60		NS 1/93 (YUG)
154	2016	2363	30	0	70	2018	2363	10	0	60		ZG K 77/82 (HRV)
155	2016	2364	40	0	55	2018	2364	10	10	60		ZG K 146/82 (HRV)
156	2016	2370	25	0	50	2018	2370	10	0	60		ZG K 242/82 (HRV)
157	2016	2674	20	0	35	2018	2674	10	0	60		NS 0.307 (YUG)
158	2016	2675	20	0	55	2018	2675	10	0	60		LIRA
159	2016	2676	15	0	50	2018	2676	10	0	60		RENESANSA (YUG)
160	2016	2677	20	0	30	2018	2677	10	0	60		NS 90/92 (YUG)
161	2016	2756	15	0	55	2018	2756	10	0	60
162	2016	286	0.1	0	40	2018	286	0	0	50	79118	COKER 797/STACY
163	2016	298	0	0	50	2018	298	0	0	50	AR 26158	AR 26158
164	2016	308	0	0	40	2018	308	0	0	50	SC 862728	SL 4/64-78/6/TIFT 72-60/ARTHUR71/2/GABOTA/3/LOURIN II/4/TIFT 72-60/ARTHUR71/5/CO
165	2016	514	0	0	60	2018	514	0	40	50	83146 C -1-9-6-3-1	BENHUR B//ARTHUR TYPE/KNOX TYPE/3/ARTHUR TYPE/NY 5715 AB-3B-2/TYLER//AUBURN
166	2016	639	10	0	45	2018	639	0	20	50	COKER 747 /Pm6/	NO PEDIGREE
167	2016	654	20	0	30	2018	654	0	20	50	KV 156	Triticum vavilovi var.vaneum Jacubs
168	2016	868	5	0	20	2018	868	0	0	50		KM 193/89 x NS 3722
169	2016	1085	25	0	55	2018	1085	0	0	50		(64209-77 x Pm5)
170	2016	1086	10	0	55	2018	1086	0	0	50		(64209-77 x Pm6)
171	2016	1087	10	0	55	2018	1087	5	0	50		(64209-77 x Pm7)
172	2016	1149	0	0	50	2018	1149	10	0	50		(KM 54/89 x NS 3722 ) x NOV.RANA 5
173	2016	1194	0	0	40	2018	1194	0	0	50		(KM 193/89 x NOV.RANA 5) x NOV.RANA 5
174	2016	1196	0	0	50	2018	1196	0	0	50		(KM 193/89 x NOV.RANA 5) x NOV.RANA 5
175	2016	1204	20	0	35	2018	1204	0	0	50		(IWWRN 104/84 x VALJEVKA) x VALJEVKA
176	2016	1219	20	0	30	2018	1219	5	0	50		(IWWRN 118/84 x NS 2960) x NS 2960
177	2016	1225	10	0	15	2018	1225	10	0	50		(GP 6144 -42 x NS 2960 ) x NS 2960
178	2016	1226	20	0	10	2018	1226	0	0	50		(GP 6144 -42 x NS 2960 ) x NS 2960
179	2016	1235	20	0	25	2018	1235	10	0	50		(LOVRIN 25 x SKOPLJANKA) xSKOPLJANKA
180	2016	1248	5	0	15	2018	1248	0	0	50		(SC 821520 x JEDINA) x JEDINA
181	2016	1264	0	0	20	2018	1264	0	0	50		(ZG 3782 x N.RANA 5) x N.RANA 5
182	2016	1284	15	0	55	2018	1284	0	0	50		(FR 87/5 x NS 2960 ) x NS 2960
183	2016	1340	10	0	25	2018	1340	10	0	50		BALKAN
184	2016	2173	30	0	40	2018	2173	10	40	50		NS 559 (YUG)
185	2016	2178	30	0	65	2018	2178	10	20	50		ACC(AIO Rht 9 (ITA)
186	2016	2186	10	0	20	2018	2186	10	0	50		SZEGEDI 765 (HUN)
187	2016	2246	30	0	35	2018	2246	10	0	50		PORDUE 39120 (USA)
188	2016	2249	15	0	30	2018	2249	10	0	50		Ci 13701 KONO 62 (USA)
189	2016	2260	15	0	60	2018	2260	10	10	50		PORDUE 79406 I-26-2 (USA)
190	2016	2261	15	0	60	2018	2261	10	0	50		NS 1/92 (YUG
191	2016	2263	20	0	40	2018	2263	0	0	50		ND 517 (USA)
192	2016	2271	50	0	45	2018	2271	0	20	50		LR 11 (US
193	2016	2301	20	0	50	2018	2301	10	40	50		NS 22/93 (YUG)
194	2016	2362	30	0	70	2018	2362	10	0	50		ZG K 3/82 (HRV)
195	2016	2365	30	0	70	2018	2365	10	20	50		ZG K 172/82 (HRV)
196	2016	2366	20	0	65	2018	2366	10	20	50		ZG KT 171/1/82 (HRV)
197	2016	2367	25	0	50	2018	2367	10	20	50		ZG K 171/1/82 (HRV)
198	2016	2389	10	0	30	2018	2389	10	20	50		L- 63/89 (YUG)
199	2016	2433	15	0	50	2018	2433	0	40	50		3002
200	2016	2443	25	0	20	2018	2443	10	20	50		SREMICA (YUG)
201	2016	2541	15	0	30	2018	2541	10	0	50		TRIPLE DIRK. (AUS)
202	2016	2701	15	0	15	2018	2701	10	10	50
203	2016	2703	20	0	30	2018	2703	10	0	50
204	2016	2851	15	0	55	2018	2851	10	0	50
205	2016	99	0.1	0	40	2018	99	0	20	40	SUN 27 B	COMPLEX PEDIGREE
206	2016	297	0	0	60	2018	297	0	0	40	AR 26159	AR 26159
207	2016	638	10	0	40	2018	638	0	20	40	CHANCELLOR	CHANCELLOR
208	2016	905	0	0	50	2018	905	0	0	40		(MD 73025-51 x RANA NISKA) x ITALIA
209	2016	910	30	0	30	2018	910	10	0	40		(MD 73025-51 x RANA NISKA) x ITALIA
210	2016	911	20	0	40	2018	911	10	30	40		(D-7 x JEDINA) x NS 2960
211	2016	982	0	0	35	2018	982	10	0	40		GP 6191-269 x NOV. RANA 5
212	2016	1017	0	0	20	2018	1017	0	0	40		LOVRIN 25 x SKOPLJANKA
213	2016	1047	20	0	35	2018	1047	10	0	40		(GA 83128-C 31 x BARBEE)
214	2016	1048	20	0	0.1	2018	1048	0	0	40		(GA 83128-C 31 x BARBEE)
215	2016	1077	0	0	50	2018	1077	0	0	40		(SC 780934 x Pm6)
216	2016	1083	0.1	0	40	2018	1083	10	0	40		(64209-77 x Pm3)
217	2016	1136	0	0	60	2018	1136	10	0	40		(KM 47/89 x NS 2960 )x NS 2960
218	2016	1203	30	0	40	2018	1203	0	0	40		(GP 6191- 269 x N.RANA) x N.RANA 5
219	2016	1214	10	0	15	2018	1214	10	0	40		(IWWRN 104/84 x NS 3722 ) x NS 3722
220	2016	1220	0	0	20	2018	1220	10	0	40		(GP 6144 -42 x N.RANA 5) x N.RANA 5
221	2016	1232	0	0	25	2018	1232	10	0	40		(7204 -36 x NS 36 x NS 3722
222	2016	1234	10	0	30	2018	1234	10	0	40		(LOVRIN 25 x SKOPLJANKA) xSKOPLJANKA
223	2016	1370	15	0	25	2018	1370	10	20	40		KK 9618-1
224	2016	2088	20	0	25	2018	2088	10	0	40		MIRONOVSKA 264 (UKR)
225	2016	2170	0.1	0	60	2018	2170	10	30	40		NS 603 (YUG)
226	2016	2187	20	0	30	2018	2187	10	0	40		L -1
227	2016	2302	20	0	55	2018	2302	10	30	40		NS 38/93 (YUG)
228	2016	2384	30	0	70	2018	2384	0	0	40		GSN 17 (USA)
229	2016	2437	30	0	25	2018	2437	10	0	40		MAGNIF 41 Rht13
230	2016	2489	40	0	40	2018	2489	10	0	40		SUTJESKA (YUG)
231	2016	2519	40	0	35	2018	2519	10	0	40		PROTEINKA (YUG)
232	2016	2542	20	0	25	2018	2542	10	0	40		TRIPLE DIRK.C (AUS)
233	2016	2543	20	0	30	2018	2543	10	10	40		ND 516 (USA)
234	2016	2545	20	0	20	2018	2545	10	20	40		ND 970 (USA)
235	2016	2546	25	0	20	2018	2546	10	0	40		VEL (USA)
236	2016	2589	15	0	5	2018	2589	10	20	40		BALKAN (YUG)
237	2016	2714	25	0	60	2018	2714	10	20	40
238	2016	2727	15	0	10	2018	2727	10	0	40
239	2016	2850	15	0	20	2018	2850	0	30	40
240	2016	62	0	0	25	2018	62	10	0	30	ND 582	ND527/COTEAU SIB/ERA
241	2016	379	15	0	40	2018	379	10	0	30	UD 1005-6	TP114/65A X 775-127)
242	2016	492	5	0	40	2018	492	10	0	30	COKER 983
243	2016	659	25	0	20	2018	659	0	0	30	KV 167	Triticum dicoccoides Korn var.kotschyanum Schulz
244	2016	852	10	0	20	2018	852	0	0	30		KM 175/89 x NS 2960
245	2016	855	0.1	0	15	2018	855	10	0	30		KM 183/89 x VALJEVKA
246	2016	864	0.1	0	15	2018	864	0	0	30		KM 193/89 x NS 2960
247	2016	866	0.1	0	40	2018	866	0	0	30		KM 193/89 x NS 2960
248	2016	870	0.1	0	15	2018	870	0	0	30		TR 386-16 x JEDINA x N. RANA 5
249	2016	872	5	0	50	2018	872	0	0	30		(TR 386-16 x JEDINA) x NS 3722
250	2016	874	0.1	0	25	2018	874	0	0	30		(C-39 x JEDINA) x NOV. RANA5
251	2016	889	0.1	0	40	2018	889	0	0	30		(C-39 x RODNA) x ITALIA
252	2016	903	0.1	0	40	2018	903	0	0	30		(MD 73025-51 x JEDINA) x ITALIA
253	2016	908	0	0	50	2018	908	10	0	30		(MD 73025-51 x RANA NISKA) x ITALIA
254	2016	912	0	0	50	2018	912	10	0	30		(D-7 x JEDINA) x NS 2960
255	2016	920	0.1	0	15	2018	920	0	0	30		(D-7 x RODNA) x NS 3722
256	2016	949	0	0	30	2018	949	5	0	30		(LOVRIN 11) x NOV. RANA5
257	2016	951	10	0	15	2018	951	0	0	30		(LOVRIN 25 x NS 3722
258	2016	983	10	0	30	2018	983	0	0	30		GP 6191-269 x NOV. RANA 5
259	2016	1019	0	0	60	2018	1019	0	0	30		LOVRIN 25 x SKOPLJANKA
260	2016	1036	40	0	10	2018	1036	10	0	30		FR 81-19 x BARBEE
261	2016	1045	35	0	30	2018	1045	10	0	30		(KVL 133 x BARBEE)
262	2016	1049	40	0	0.1	2018	1049	0	0	30		(GA 83128- C-31 x Pm4)
263	2016	1069	20	0	35	2018	1069	10	0	30		(FR 81-19 x Pm7)
264	2016	1082	15	0	45	2018	1082	10	0	30		(64209-77 x Pm2)
265	2016	1088	20	0	60	2018	1088	10	0	30		(64209-77 x Pm8)
266	2016	1106	0	0	65	2018	1106	10	0	30		(Pm2 x Pm5a)
267	2016	1115	0	0	70	2018	1115	10	0	30		(Pm3a x Pm8)
268	2016	1129	30	0	50	2018	1129	10	0	30		(Pm7 x Pm8)
269	2016	1131	30	0	55	2018	1131	5	0	30		(Pm8 x Pm9)
270	2016	1132	0	0	55	2018	1132	10	0	30		(KM 44/89 x VALJEVKA)VALJEVKA
271	2016	1165	15	0	15	2018	1165	10	0	30		(KM 137/89 x NOV.RANA 5) x NOV.RANA 5
272	2016	1180	0	0	30	2018	1180	10	0	30		(KM 183/89 x NS 3722) x NS 3722
273	2016	1195	0	0	20	2018	1195	0	0	30		(KM 193/89 x NOV.RANA 5) x NOV.RANA 5
274	2016	1202	20	0	35	2018	1202	0	0	30		(GP 6191- 269 x N.RANA) x N.RANA 5
275	2016	1215	0	0	25	2018	1215	10	0	30		(IWWRN 104/84 x NS 3722 ) x NS 3722
276	2016	1224	20	0	15	2018	1224	0	0	30		(GP 6144 -42 x NS 2960 ) x NS 2960
277	2016	1241	15	0	25	2018	1241	5	0	30		(LOVRIN 25 x N.RANA 5 ) x N.RANA 5
278	2016	1260	0	0	25	2018	1260	10	0	30		(ZG 3782 x N.RANA 5) x N.RANA 5
279	2016	1261	0	0	30	2018	1261	5	0	30		(ZG 3782 x N.RANA 5) x N.RANA 5
280	2016	1272	0	0	25	2018	1272	10	0	30		(FR 87/5 x N.RANA 5) x N.RANA 5
281	2016	1286	15	0	20	2018	1286	10	0	30		(FR 87/5 x NS 3722) x NS 3722
282	2016	2188	20	0	20	2018	2188	10	0	30		TIMSON (AUS)
283	2016	2493	15	0	10	2018	2493	10	0	30		KOLUBARA (YUG)
284	2016	2494	15	0	30	2018	2494	10	0	30		PURDUE (USA)
285	2016	2500	20	0	25	2018	2500	10	0	30		NSP 192 (YUG)
286	2016	2524	15	0	45	2018	2524	10	0	30		L 131/94 (YU
287	2016	2533	20	0	50	2018	2533	10	0	30		MANITOVSENCE (CAN)
288	2016	2565	20	0	75	2018	2565	10	0	30		VONA (USA
289	2016	2566	20	0	70	2018	2566	10	0	30		FUZZ (USA)
290	2016	2628	50	0	30	2018	2628	10	0	30		W 241
291	2016	2661	20	0	55	2018	2661	10	0	30		NS 2/93 (YUG)
292	2016	502	10	0	70	2018	502	10	20	30	VA 90-52-82	VA 79-52-6/GO 4779
293	2016	1363	40	0	55	2018	1363	10	20	30		627/86-9
294	2016	2357	40	0	30	2018	2357	10	20	30		ZG 1008 (HRV)
295	2016	2373	15	0	15	2018	2373	10	20	30		FORLANI (ITA)
296	2016	2625	20	0	5	2018	2625	10	20	30		GT.2654.1 ISH-INT
297	2016	2650	20	0	55	2018	2650	10	20	30		NOVA JADRANKA
298	2016	2757	15	0	15	2018	2757	10	20	30
299	2016	707	20	0	25	2018	707	10	10	30
300	2016	1032	0	0	25	2018	1032	5	10	30		ZG 3782 x NS 3722
301	2016	1089	0	0	70	2018	1089	10	10	30		(64209-77 x Pm9)
302	2016	2163	30	0	10	2018	2163	10	10	30		AIBIAN Rht 9 (JPN)
303	2016	2358	30	0	40	2018	2358	10	10	30		ZG 1011 (HRV)
