# Supplementary material for: Diversity in susceptibility reactions of winter wheat genotypes to obligate pathogens under fluctuating climatic conditions
Source: Sci Rep. 2020 Nov 12;10:19608. doi: 10.1038/s41598-020-76693-z (PMC7665191; doi:10.1038/s41598-020-76693-z)
Supplement: Supplementary file 5 — Supplementary Dataset 5. [file 41598_2020_76693_MOESM5_ESM.xlsx]

## Sheet: STEM RUST IN 2019
Number	Year	Genotype accession number	Stem rust DI (%)	Pedigree	Pedigree (additional information)
1	2019	1	0	RP 803/1
2	2019	2	0	RP 803/2
3	2019	3	0	RP 804/1
4	2019	4	0	RP 8010/2
5	2019	5	0	RP 8010/3-1
6	2019	6	0	RP 8010/3-2
7	2019	7	0	RP 8010/4
8	2019	8	0	RP 8012/1-2
9	2019	9	0	RP 8015/5-1
10	2019	10	0	RP 8015/11-4
11	2019	11	0.1	RP 8015/11-5
12	2019	12	0	RP 8019/1-1
13	2019	13	0	RP 8019/1-2
14	2019	14	0	RP 8019/2-1
15	2019	15	0.1	RP 8019/2-2
16	2019	16	0	RP 8019/3
17	2019	17	0	RP 8031/1	RP 8032/1-3
18	2019	18	0.1	RP 8031/2-1	RP 8033/1-2
19	2019	19	0	RP 8031/2-2	RP 8033/3
20	2019	20	0	RP 8031/7	64209-77
21	2019	21	0	RP 8032/1-3
22	2019	22	0	RP 8033/1-1
23	2019	23	0	RP 8033/1-2
24	2019	24	0	RP 8033/3
25	2019	25	0	RP 8047/4-3
26	2019	26	0	RP 8052/2
27	2019	27	0	C-39	C-39
28	2019	28	0	A-55-2	A-55-2
29	2019	29	0	FR 81-6	MARIS HUNTSMAN/4/(4) AEGILOPS VENTRICOSA/TRITICUM PERSICUM/2/MARHE*3/3/MOISSON,B
30	2019	30	0	FR 81-9	NOVI SAD138/4/(4)AEGILOPS VENTRICOSA/TRITICUM PERSICUM/2/MARHE*3/3/MOISSON, BULK
31	2019	31	0	FR 81-14	AEGILOPS VENTRICOSA/TRITICUM PERSICUM/MARHE/3/MOISSON(4)/4/(68)CHAMPLEIN/ARONDE,
32	2019	32	0	FR 81-18	AEGILOPS VENTRICOSA/TRITICUM PERSICUM/MARHE/3/MOISSON/4/(68)CHAMPLEIN/ARONDE, BU
33	2019	33	0	FR 81-19	CHAMPLEIN/ARONDE(68)/4/(5)AEGILOPS VENTRICOSA/TRITICHUM PERSICUM/MARNE*3/3/MOISS
34	2019	34	0	TP 114	TP 114
35	2019	35	0	D 16	D 16
36	2019	36	0	7206-36	DUCAT/2/(4-2)VPM/MOISSON
37	2019	37	0.1	ZG 6631-78	ZG 4969-65/TP 114-65A/2/ZG3731-65/5900-66
38	2019	38	0.1	SC 780934	BLUEBOY II/MC NAIR 1803
39	2019	39	0	SC 753701	BLUEBOY/ANDNOX/2/TIFTON 1452
40	2019	40	0	OK 71 R 7719	KANRED/HARD FEDERATION/2/?/3/AGENT
41	2019	41	0	P 4363-64-78	DIPLOMAT/PURDUE 5517-A-1-8-2-1-6/2/DIPLOMAT
42	2019	42	0	VPM 1	AEGILOPS VENTRICOSA/TRITICUM PERSICUM/2/3* MARNE
43	2019	43	0	OK 79 R 7381	KLEIN ANNIVERSARIO/*4PONCA
44	2019	44	0	T 724145	NO PEDIGREE
45	2019	45	0	SI 5	VPM/MOISSON/2/US-60-43/PRIEUR
46	2019	46	0	NE 77655	BEZOSTAJA 1/CENTURK/2 ARTHUR/CENTURK
47	2019	47	0	NE 73843	PONCA/2* CHEYENNE/IL-1/CHINESE*2/TRITICUM TIMOPHEEVI/CHEYENNE/TENMARQ/MEDITERRAN
48	2019	48	0	TIFTON 72-47	TRANSFER/FW 815-X-2/2/ ARTHUR
49	2019	49	0	KAWFARS	KAWVALE//FULTZ/HUNGARIAN/3/WISCONSIN38/WABASH//FAIRFIELD/4/3XTRUMBULL/HOPE/HUSSA
50	2019	50	0	64209-77	64209-77
51	2019	51	0	ERA	II-50-10/4/PEMBINA/II-52-329/3/II-53-38/III-58-4//II-53-546
52	2019	52	0	CI 8155/2NARINO 59	CI 8155/2 NARINO 59
53	2019	53	0	SD 2185	ERA/CHANCELLOR/2/CIANO 67/ SONORA 64 NO PEDIGREE
54	2019	54	0	SD 2354	OLAF/WI 261
55	2019	55	0	FA 12-123	ND 487/5/WALDRON/3/AGENT/2/T1673/3*KENTANA48/4/SUWON92
56	2019	56	0.1	W 177	FLORENCE/AURORE/2/REICHENBACHII KORN/3/MENGAVI/II-60-127,W6652-W18-W1-3-W4-WM
57	2019	57	0	FA 13-1031	CIANO 67/Wi 261/2/ND545/3/JUPATECO 73
58	2019	58	0	ND 592	MD 551/2/BUTTE/ND517
59	2019	59	0	KOLIBRI	NO PEDIGRE
60	2019	60	0	TR 380-16	GAMUTS SIB/5/MENGAVI/2/GAMENYA/GABO/3/FER GABO/4/MENGAVI/FRONTANA/KENYA FARMER/N
61	2019	61	0	W 244	ARTHUR TYPE FLORENCE/CANDEAL/TRANSFER/BULGARIA 88,CMA14793-W2-W17-G2
62	2019	62	0	ND 582	ND527/COTEAU SIB/ERA
63	2019	63	0	MV 1-08-78	MV 1-08-78
64	2019	64	0	7204-22	DUCAT/2/(4-2)VPM/MOISSON
65	2019	65	0	TRENSFED (PM7)	TRENSFED (PM7)
66	2019	66	0	CODE 70=133	C 18155/2*NARINO59
67	2019	67	0	ND 586	ND537/4/ND496/3/ND 546/2/GIZA141/NA 710
68	2019	68	0	ND 599	ND 586 SIB/LEN
69	2019	69	0	D 561	LD357*4/3/SENTRY/2/PI 192179/LD357
70	2019	70	0	D 245	NO PEDIGREE
71	2019	71	0	D 272	NO PEDIGREE
72	2019	72	0	D 130	NO PEDIGREE
73	2019	73	0	D 192	NO PEDIGREE
74	2019	74	0	SC 783737	SONORA/MCNAIR 1813/2/PI 341480
75	2019	75	0	FR 81-7	NOVI SAD138/4/(4)AEGILOPS VENTRICOSA/TRITICUM PERSICUM/2/MARNE*3/3/MOISSON, BULK
76	2019	76	0	ZG 6162-78	ZG 4969-65/TP114-65A/2/ZG 3731-65
77	2019	77	0	SC 792197	CHINESE SPRING/AEGILOPS ELONGATUM/2/MEUKWASINE
78	2019	78	0	PROBSTDORFER EXTREM	PROBSTDORFER EXTREM/EXTREM
79	2019	79	0	MARDLER	NO PEDIGREE
80	2019	80	0	BOSTION	NO PEDIGREE
81	2019	81	60	ND 589	ND527/COTEAU SIB(FO 971)/2/ERA
82	2019	82	0	68.8	CHAMPLEIN/ARONOLE
83	2019	83	0	SMH 1739	S 4625/MARIS HUNTSMAN
84	2019	84	0	HOLLEY	HOLLEY
85	2019	85	0.1	SAPPO	WEIBULL177-62/WEIBULL 176-62
86	2019	87	0	AGENT	AGENT
87	2019	88	0	G 08063	BAJIO67/G 38290
88	2019	89	0	LOVRIN 25	LOVRIN 25
89	2019	90	0	STODDARD	STODDARD
90	2019	91	0	N/FTA/S 6534	NO PEDIGREE
91	2019	92	0	CNT 8, IAS 20/IASUL/2/ND 81	CNT 8, IAS 20/IASUL/2/ND 81
92	2019	93	0	NAD-OFF 1 x NAD TYPE	NAD-OFF 1 x NAD TYPE
93	2019	94	0	NORK”S” TITO “S”CM329219-8 M-2Y-1M-OY	NO PEDIGREE
94	2019	95	0	ND573, ND526/KITT	ND573, ND526/KITT
95	2019	96	0	4557 T1-A-3-A	FRONTANA/2/KENJA 58/NEWTHATCH(II-17-50)/3/K184P/4/TRITICUM VULGARE/AEGILOPS OVAT
96	2019	97	0	ND 522* 2/3/ND 496-25/2/AURORA/ND 522	ND 522* 2/3/ND 496-25/2/AURORA/ND 522
97	2019	98	0	FA 12-118	BUTTE*2/ND 507
98	2019	99	0	SUN 27 B	COMPLEX PEDIGREE
99	2019	100	0	ND 591	BUTTE*2/ND507
100	2019	101	0	49 MK 69x49-20/ 53-TK 66x53	NO PEDIGREE
101	2019	102	0	SC 790566	COKER65-20/BLUEBOY/2/T1452(KNOX*7/AGRUS DERIVATIVE)
102	2019	103	0	LT 2211-79	LT 2211-79
103	2019	104	0	FR 81-20	CHAMPLEIN/ARONDE(68)/4/(5)AEGILOPS VENTRICOSA/TRITICHUM PERSICUM/MARNE*3/3/MOISS
104	2019	105	0	FR 81-12	AEGILOPS VENTRIOSA/TRITICUM PERSICUM/MARNE*3/3/MOISSON(4)/4/(68)CHAMPLEIN/ARONDE
105	2019	106	0	F 113-D	NO PEDIGREE
106	2019	107	0	ASOSAN	ASOSAN
107	2019	109	0	CI 13836/ 8* CC	CI 13836/ 8* CHANCELLOR
108	2019	110	0	AS II/ 8* CC	AS II/ 8* CHANCELLOR
109	2019	111	0	BARBEE	OMAR/1834=SEL.3//PI 178383/CI 13431
110	2019	112	0	ID 59 B/ 8* CC	IDAED 59B(C.I.13632)/8*CHANCELLOR
111	2019	113	0	ASOSAN/ 8* CC	ASOSAN/ 8* CHANCELLOR
112	2019	114	0	CHUL/ 8* CC	CHUL/ 8* CHANCELLOR
113	2019	117	0	YUMA/ 8* CC	YUMA/ 8* CHANCELLOR
114	2019	118	0	MI. AMBER/8* CC	MICHIGAN/AMBER/8*CHANCELLOR
115	2019	119	0	TRIT/ 8* CC	TRITICALE/8*CHANCELLOR
116	2019	121	0	FR 81-11	AEGILOPS VENTRICOSA/TRITICUM PERSICUM/2/MARNE*3/3/MOISSON(4)/4/(68)CHAMPLEIN/ARO
117	2019	122	0	SMH 1694	MARIS HUNTSMAN/2/NS 736/MIRONOVSKAIA 808
118	2019	123	0	SMH 1749	SAVA/S 282-72
119	2019	124	0	MVC 620-82	KAVKAZ/ZG 5994/2/BEZOSTAIA DWARF/ARTHUR
120	2019	125	20	FR 81-5	MARIS HUNTSMAN/4/(4) AEGILOPS VENTRICOSA/TRITICUM PERSICUM/2/MARNE*3/3/MOISSON,B
121	2019	126	0	LAD 7-80	LAD 7-80
122	2019	127	0	LAD 122-77	LAD 122-77
123	2019	128	0	FR 83-2	MARIS HUNTSMAN/2/VPM/MOISSON(4)/3/ROAZON/TALENT,C 39
124	2019	129	0	FR 83-3	AEGILOPS VENTRICOSA 11/TRITICUM AETHIOPICUM 1B/2/*4MOISSON,22.5
125	2019	130	0	7206-18	US60-43/PRIEUR/2/TRITICUM JOHN BINGHAM(32219)/3/(4/2)VPM/MOISSON
126	2019	131	0	CHUL	CHUL
127	2019	132	0	AXMINSTER	AXMINSTER
128	2019	133	0	IPPO 8	IPPO 8
129	2019	134	0	NJR 3072	NO PEDIGRE
130	2019	135	0	NL 315	NL 315
131	2019	136	0	LE 2096	ND457*3/TRITICUM DURUM/2/ESTANZUALA DAKURU
132	2019	137	0	QP 356-1C-2C-1C-1C, Q10.122	LIFRE/MENFLO*4/3/MEDITERRANEAN/MCMURACHY/EXCHANGE/4/ANTUFEN
133	2019	138	0	Q10.092	SIPA/INIA
134	2019	139	0	ND 605	LE/2/PI166308/LEN
135	2019	140	0	84 ADV 5	MAX, HARRO/GRANO/2/OPAL, 84 ADV 5
136	2019	141	0	OR PM 2	BEZOSTAIA /GAVILAN,SWM 73863*-3H-2P-1S-OP
137	2019	142	0	OR PM 6	S 148/PICHIHUILA,SWM 742234*-12P-1P-OP
138	2019	143	0	LAD 249-79	LAD 249-79
139	2019	144	0	CHD 756-80	CHD 756-80
140	2019	145	0	CHD 605-80	CHD 605-80
141	2019	146	0	DED 48-80	DED 48-80
142	2019	147	0	DED 69-78	DED 69-78
143	2019	148	0	SC 821520	CHUL/ *8CLARKAMUS/MCNAIR701/2/KAVKAZ
144	2019	149	0	MD 73025	VA 71-24-742/2/CRESPO 63/ABE
145	2019	150	0	MD 5517380	NO PEDIGREE
146	2019	151	0	SC 821524	TIFTON72-60/ARTHUR71/2/GABOTO/3/COKER 74-27/4/BEAU/5/VON RUMPF FRUER DICKOFF
147	2019	152	0	SC 823546	TIFTON72-60/ARTHUR71/2/GABOTO/3/COKER 72-27/4/BEAU/5/COKER 76-35
148	2019	153	0	SC 820054	SC 820054
149	2019	154	0	CK 5936	NO PEDIGREE
150	2019	155	0	FR 84-1	AEGILOPS VENTICOSA/TRITICUM PERSICUM/2/MARNE*3/3/MOISSON(4)/4/CHAMPLEIN/ARONDE(6
151	2019	156	0	FR 84-8	MIRONOVSKAIA 808/MARIS HUNTSMAN/5/AEGILOPS VENTRICOSA/TRITICUM PERSICUM/2/MARNE*
152	2019	157	0	TR 1020-75	TP -114-65A/JUBILEJ/959A/SONALIKA/226-22/AURORA
153	2019	158	0	MS 79-38-527	TP BLANC/H 68-44/AURORA/AURORA
154	2019	159	0	ID 1304-3	FRONTANA74/KHAPLI/2/SUPRESA
155	2019	160	0	R 107	R 107
156	2019	161	0	FR 81-3	MARIS HUNTSMAN/4/(4)AEGILOPS VENTRICOSA/TRITICUM PERSICUM/2/MARVE*3/3/MOISSON, B
157	2019	162	0	ID 1005-6	TP114-65A/775-127
158	2019	163	0	TR 134-87	NORIN59/AURORA/2/BEZOSTAIA4/LORO/3/BEZOSTAIA1/183-157
159	2019	164	0	AK 214-4	200/99/BRKULYA4
160	2019	165	0	KM 630-84	NADADORES 63/SAN PASTORE/2/TPR 354
161	2019	166	0	REDCOAT (CI 11845)	CROSS OF FULTZ+HUNGARIAN+W38+FAIRFIELD+KAWVALE+HOPE+HUSSAR+TRUMBULL+SURPRESA+FUL
162	2019	167	0	MV 8-83	MV 8-83
163	2019	168	0	ZG 37-82	ZG 6877-61/TP 114-65A/2/ZG 5484-66
164	2019	169	0	TEMU 69-82	CMH 72.428/H622.71/3/CMH 72A.508/2/CMH72-428/MARROCO/4/NAOFEN.T 12365-T-6T-2T
165	2019	170	0.1	GOLDEN	GOLDEN
166	2019	171	0	FR 84-4	MIRONOVSKAIA 808/DUCAT/4/TALENT/3/AEGILPS VENTRICOSA/TRITICUM PERSICUM/2/MARNE*3
167	2019	172	0	FR 84-7	MIRONOVSKAIA 808/MARIS HUNTSMAN/5/AEGILOPS VENTRICOSA/TRITICUM PERSICUM/2/MARNE*
168	2019	173	30	T 762066	GA 1123/NORIN10/BREVOR/3/TENMARQ/4/HADDEN*2/5/CI 14023
169	2019	174	10	FL 71100A-29-3-109	FLORIDA 301,HOLLEY/2/OLSEN/PREDUE 64212
170	2019	175	0	D 11	D 11
171	2019	176	0	TEMU 72-83	TEMU 33-78/TEMU 38-78, T 14133-T-T-1T
172	2019	177	0	OGOSZTA/SAVA/2/F 26.70/TPR 349	OGOSZTA/SAVA/2/F 26.70/TPR 349
173	2019	178	0	P 74141 A10-5-4-2	P 74141 A10-5-4-2
174	2019	179	0	MV 20-68	MV 20-68
175	2019	180	0	FR 85-6	CHAMPLEIN/ARONDE(68)/4/AEGILOPS VENTRICOSA/TRITICUM PERSCUM/MARNE*3/3/MOISSON(5)
176	2019	181	0	SANDOWN	SANDOWN
177	2019	182	0	1356-54 (YR 6, 7, 14?)	335-1-19/QY7-73-2-8 (YR 6, 7, 14?)
178	2019	183	0	LEE	HOPE//BOBINX2/GAZA-DR
179	2019	184	0	ND 604	LEN/2/BUTTE/ND526
180	2019	185	0	ND 616	ND517-2/3/OLAF/2/ WALDRON*2/AGENT
181	2019	186	10	ND 618	ND 527/COTEAU SIB/2/ERA
182	2019	187	0	ND 619	ND 527/COTEAU SIB/2/ERA
183	2019	188	0	PF 83226	CNT7*3/HADDEN
184	2019	189	0	SD 2983(SR WDR,24)	AGENT/3/MD 441/2/WALDRON/BLUEBIRD 14/BUTTE/5/LEN
185	2019	190	0	C.I.14085	NO PEDIGREE
186	2019	191	0	1013 B. 1.L	MIDA/2/MCMUMURACHY/EXCANGE/3/184P
187	2019	192	0	PB 16464-26A-1A-1A-OA	V81131,V81131,BLUEBRD/MEXIPAC 65
188	2019	193	0	MRL”S”/BUS”S”CM 61949-12 Y-6M-2Y-3M-5Y-1M-OY	NO PEDIGREE
189	2019	194	0	BB//TOB/CNO 67/3/…	NO PEDIGREE
190	2019	197	0	YR/TRF”S”//BOW”S”/3/….Q-1Y-1M-1Y-1M-OY	NO PEDIGREE
191	2019	198	0	KENYA NYATI	NO PEDIGREE
192	2019	200	0	COPTON	COPTON
193	2019	201	0	GP 5427 168	SUPER X/ 1709-226
194	2019	202	0	D-12	D-12
195	2019	203	0	TIMMO	TIMMO
196	2019	204	0	IAR W 98-3	IAR W 98-3
197	2019	205	0	IPPO 5	IPPO 5
198	2019	209	0	PF 83349	IAS 55*4/ALONDRA SIB/2/ IAS 55*4/ CI 14123(KHAPLI I/*8 CHANCELLOR)
199	2019	211	0	OLAF	WALDRON/SEMIDWARF PB INCL,JUSTIN,CONLEYAND NORIN 10
200	2019	212	0	OH 416	CALDWELL/AMIGO
201	2019	213	0	FLORIDA 301	HOLLY/3/OLESEN//ARTHUR/WS20
202	2019	214	0	FLORIDA 302	COKER 65-20//PURDNE 4946A 4-18-2-10-1/HADDEN/3/VOGEL 5/ANDERSN//PURDUE 4946 A 18
203	2019	215	0	FL 72185 A 101-5-G-9	SISTER OF FLORIDA 302, NAPB WILL RELEASE AS TRAVELER
204	2019	216	0	FL 7927-G 29	FLORIDA 302/COKER 797
205	2019	217	0	FL 8331-G 33	FLORIDA 301/COKER 80-19
206	2019	218	0	FL 8456-G 83	FL 72185 A 101-5-B1/FL 7441-4-A-3
207	2019	219	0	FL 8456-G 98	FL72185A101-5-B1/FL7441-4-A3
208	2019	220	0	GA 83002-C 13	FL301/COKER 80/82
209	2019	221	0	GA 83075-2 C 23	ST.P.77033**//COKER 797/MCNAIR1813
210	2019	222	0	GA 83139- 1C 41	FL7774/B11/D9/MASSEY
211	2019	223	0	GA 83151-2 C 31	LUCERO//COKER 75-20/LAGOA VERMELHA/3/FL 301/4/COKER 797/5/FL7774-B11-D9
212	2019	224	0	MD 73025-51	VA71-24-742/2/CRESPO 63/ABE
213	2019	225	0	MD 75091-24	VA 72-54-14/HOLLEY
214	2019	226	20	SC 850564	T. SPHAEROCOCCUM/8*CC/2/COKER 78-27
215	2019	227	10	SC 850328	TIFTON 72-60/ARTHUR 71/2/GABOTA/3/LOURIN II /4/TIFTON 72-60/ARTHUR 71/BEAU/6/COK
216	2019	228	0	SC 850559	T. SPHAEROCOCCUM/8*CC/2/ COKER 78/27
217	2019	229	0	SC 850569	T.SPHAEROCOCCUM/8*CC/2/COKER 78-27
218	2019	230	0	SC 852489	X-12257-IN-OM/FL 7110A-29-3-109
219	2019	231	0	FR 88,1	BOUNTY/[(V.P.M. X MOISSON)9 X (USGO[43 ]X PRIEVE)61]R3.7//(CHAMPLEIN X ARONDE) 6
220	2019	234	0	FR 88,11	80R(AURORA/AVALON)72
221	2019	235	0	FR 88,15	81 R AVALON/ [(V.P.M. X MAISSON)4 X (CHAMPLEIN X ARONDE) 68]109
222	2019	236	0	FR 88,16	81 R AVALON/ [(V.P.M. X MAISSON)4 X (CHAMPLEIN X ARONDE) 68]109
223	2019	237	0	FR 88,17	81 R AVALON/ [(V.P.M. X MAISSON)4 X (CHAMPLEIN X ARONDE) 68]109
224	2019	240	0	FR 88,20	BOUNTY/RESCLU//(V.P.M. X MOISSON)4 C. 6.2.4.
225	2019	244	0	OR 8300801	CLEOPATRA/PICHON//ZENSONTLI
226	2019	245	0	OR CR 8608	TRITICUM AESTIVUM/TORIM
227	2019	246	0	CHANCELLOR	CHANCELLOR
228	2019	247	0	C.I. 14118 /Pm2/
229	2019	248	20	C.I. 14123 /Pm4 a/
230	2019	249	20	C.I. 14124 /Pm 4 a/
231	2019	250	0	Pi 361879 (Pm8)	NO PEDIGREE
232	2019	252	0	SC 840141	NO PEDIGREE
233	2019	253	0	SC 840189	NO PEDIGREE
234	2019	256	0	FR 87-5	NO PEDIGREE
235	2019	258	0	FR 87-1	NO PEDIGREE
236	2019	259	0	SMH 784	NO PEDIGREE
237	2019	260	0	SC 792567	(II-58-417,5,393)/MCNAIR1813,
238	2019	261	0	ZG 91-84	NO PEDIGREE
239	2019	264	0	AK 3862-3-31	NO PEDIGREE
240	2019	265	0	GP 4067-530	RUSSALKA/1717-1384
241	2019	266	0	ZG 3382	ZG6877-61/TP 114-65A/2/ZG5484-66
242	2019	267	10	JG-4	NO PEDIGREE
243	2019	268	0	ALONDRA 110/*2…CIANO/5/PF6968,PF839204	NO PEDIGREE
244	2019	270	0	80335 B/-/-4-2/	NO PEDIGREE
245	2019	271	0	MORANDI E	NO PEDIGREE
246	2019	275	0	GA 80062-4018	C797/M1813,
247	2019	276	0	GA 80072-C6-F3X	M 1003/C797
248	2019	277	0	GA 83030-2-C1-3	M1003/C797//F301
249	2019	278	0	GA 80072-C6-F1-6	M1003/C797
250	2019	279	0	GA 83030-2-C1-3	M1003/C797//F301
251	2019	280	0.1	GA 83030-1-C2-2	M1003/C797//F301
252	2019	281	0	GA 83125-C3-1	C 983/CHAMPLEIN/ARONDE(68)/4/(5)AEGILOPS VENTRICOSA/TRITICUM PERSICUM/MARNE*3/3/
253	2019	282	0	GA 83103-1-C2-1-1	/VEERY 'S'/C 797
254	2019	283	0.1	GA 83032-2-C1-1-1	C762/F301//M1003/C797
255	2019	284	0.1	GA 83128-C2-1-4	ADDER/CHAMPLEIN/ARONDE(68)/4/(5)AEGILOPS VENTRICOSA/TRITICUM PERSICUM/MARNE*3/3/
256	2019	286	50	79118	COKER 797/STACY
257	2019	287	50	80513 (80573)	SUS. TUSCAN V/BLUEBOY
258	2019	288	40	801281	COKER 797//MCN 1003/FL 301
259	2019	289	60	801310	OMEGA78/STACY//STACY/TYLER
260	2019	292	0.1	TX 86 D 1425	TAMZOO//NORSEMAN/MIT
261	2019	293	0.1	TX 88 D 3326	OSLO/TX82D5668//COLLIN
262	2019	294	0.1	TX 76-40-2	71 COKER OR 38/71T-8371
263	2019	295	0.1	KEISER	PURDUE572433-5P-8-2/BLUEBOY
264	2019	296	40	AR C 83-21-2	AR C 83-21-2
265	2019	297	30	AR 26159	AR 26159
266	2019	298	10	AR 26158	AR 26158
267	2019	299	10	SC 860179	X-12257-IN-OM/FL 7110A-29-3-109
268	2019	300	20	SC 860181	X-12257-IN-OM/FL 7110A-29-3-109
269	2019	301	80	SC 860235	X-12257-IN-OM/FL 7110A-29-3-109
270	2019	302	80	SC 861134	X-12257-IN-OM/Bb II/2/GA 73-3-3-3-3-3-5
271	2019	303	80	SC 861647	MD 55286/SI 5
272	2019	304	80	SC 861949	T. SPHERO/8*CC/2/CO 78-27/3/FL72117A/4/CHUL/8*CC/CO747
273	2019	305	60	SC 862054	X-12257-IN-DM/Bb II/2/SC 77684
274	2019	306	0	SC 862305	DUNAV/MONTJOIE/8/TIFT72-60/ARTHUR 71//2/GABOTA/3/CO747/4/LONTRA/5/BEAU
275	2019	307	0	SC 862511	CIQNENA/CO 76-22/2/HOLLEY/3/S.T.1.6.76.182-9
276	2019	308	40	SC 862728	SL 4/64-78/6/TIFT 72-60/ARTHUR71/2/GABOTA/3/LOURIN II/4/TIFT 72-60/ARTHUR71/5/CO
277	2019	309	40	SC 862729	SL 4/64-78/6/TIFT 72-60/ARTHUR71/2/GABOTA/3/LOURIN II/4/TIFT 72-60/ARTHUR71/5/CO
278	2019	310	50	SC 862982	CIQUENA/CO 76-22/2/FL 72185/3/CO 76-22
279	2019	311	0.1	SC 862985	CIQUENA/CO 76-22/2/FL 72185/3/CO 76-22
280	2019	312	0.1	W 1040 C	HADDEN*2/3/GA1123/NOR10-BREV//TENMARQ/4/MO W 6582 REDCOAT/5/PIONEER 2553 SIB
281	2019	313	40	CLARK	BEAU//65256A1-8-1/67137B5-16/SULLIVAN/3/BEAU//5517B8-5-3-3/LOGAN
282	2019	314	40	IN 79424 H-1-20-2-74	HART//BENHUR SIB*2/PI 94587/3/CALDWELL TYPE/ AUBURN TYPE
283	2019	316	0.1	IN.ACC 1300-2-2-1-3-109	SEL. FROM HIGH PROTEIN F2 BULK
284	2019	317	0	FR 89.1	((AMPHIPLOID T. DICOCCUM X AE. SQVARROSA)X(V.P.M. X MOISSON)4)38 X BEAUCHAMP)4
285	2019	318	0.1	FR 89.2	(((AMPHLOID T. DICOCCUM X AE. SQUARROSA) X (V.P.M. X MOISSON)4) X BOUNTY)8
286	2019	319	20	FR 89.3	REC. SEL FROM 16 PARENT PYRAMIDAL CROSSES
287	2019	320	0.1	FR 89.4	REC. SEL FROM 16 PARENT PYRAMIDAL CROSSES
288	2019	321	0	FR 89.5	REC. SEL FROM 16 PARENT PYRAMIDAL CROSSES
289	2019	322	0	FR 89.6	REC. SEL FROM 16 PARENT PYRAMIDAL CROSSES
290	2019	323	0	FR 89.8	(AURORA X AVALON)37
291	2019	324	0	FR 89.9	(KAVKAZ X WIZARD) 18
292	2019	325	0	FR 89.10	AVALON/((V.P.M. X MOISSON)4 X(CHAMPLEIN X ARONDE)68)109 LINE 58
293	2019	326	0	FR 89.11	AVALON/((V.P.M. X MOISSON)4 X(CHAMPLEIN X ARONDE)68)109 LINE 114
294	2019	327	0	FR 89.12	(NORMAN X APEXAL) 165
295	2019	328	0	FR 89.13	(MUSTAMG X C253) X R3.7
296	2019	329	0	FR 89.14	((MIRNOVSKAIA X TALENT) 207 X R3.7) X (R3.7 X (GEMA X ZOMON)26)12
297	2019	330	0	FR 89.15	(80MH3 X R3.7) X (R3.7) X (R3.7 X ((DUCAT X V.P.M. X MOISSON)4) X (MIRNOVSKAIA 8
298	2019	331	0	FR 89.16	(80MH3 X R3.7) X (R3.7) X (R3.7 X ((DUCAT X V.P.M. X MOISSON)4) X (MIRNOVSKAIA 8
299	2019	332	0	FR 89.17	(80MH3 X R3.7) X (R3.7) X (R3.7 X ((DUCAT X V.P.M. X MOISSON)4) X (MIRNOVSKAIA 8
300	2019	333	0	FR 89.19	((MARIS BILBO X KAVKAZ) 114 X R3.7)31 LINE 33
301	2019	334	0	FR 89.20	((MARIS BILBO X KAVKAZ) 114 X R3.7)31 LINE 59
302	2019	335	0	N 83 R1,0154	TP 114/SUMAI 3
303	2019	336	0	N 83 R7,0115	MARIS DOVE/ YIANGMAI 3
304	2019	337	0	N 83 R8,0111	CI 12633/ YIANGMAI 3
305	2019	338	20	N 84 R4,517	CI 12633/YIANGMAI 3//V.P.M. 9/ SUMAI 3
306	2019	339	0	N 84 R4,113	CI 12633/YIANGMAI 3//V.P.M. 9/ SUMAI 3
307	2019	340	10	N 84 R5,261	CI 12633/YIANGMAI 3 // 775-1/YIANGMAI 3
308	2019	341	0.1	N 84 R5,250	CI 12633/YIANGMAI 3 // 775-1/YIANGMAI 3
309	2019	342	0	GA 83128-C 31	ADER/FR81-19 FR81-19=83 IWWPM 2055=CHAMPLEIN/ ARONDE (68)/4/(5) AEGILOPS VENTRIC
310	2019	343	0.1	CI 17739 (Pm 7)	NO PEDIGREE
311	2019	344	30	NS 6530	NS YUGOSLAVIA
312	2019	345	20	NS 7024	NS YUGOSLAVIA
313	2019	346	0.1	OH 336	R 8867/ABE//TN 1685/ SAVA
314	2019	347	20	OH 401	PARTIZANKA/BEAN
315	2019	348	0	OH 416	CALDWELL/AMIGO
316	2019	349	0	KY 83-75	SUWON 92/ARTHUR/2/ARTHUR/70-52-22
317	2019	350	0	FL 302 (FLORIDA 302)	COKER 65-20//PURDNE 4946A4-18-2-10-1/HADDEN/3/VOGEL5/ANDERSON//PURDUE4946A 18-2-
318	2019	351	0.1	FL 7927-G 26	FLORIDA 302/COKER 797
319	2019	352	0.1	FL 7927-G 29	FLORIDA 302/COKER 797
320	2019	353	0.1	AMIGO/C 762-2151/AMIGO/COKER 762	AMIGO/C 762-2151/AMIGO/COKER 762
321	2019	354	0.1	GA 83022-B 3	COKER 797/MCNAIR 1813//F35.70-MO X NAC
322	2019	355	20	SC 8501027	BLUEBOY II/TIFTON 72FTON 72060/ARTHUR 71/ KAVKAY/3/ NOVROS RANA/4/ COKER 76-22/5
323	2019	356	0	SC 850236	SL4-78(DB-1)/7/ TIFTON 72-60/ARHUR 71/2/GABOTA/3/LOURIN II/4/ TIFTON 72-60 ARTHU
324	2019	357	0	FR 88.4	BOUNTY ((V.PM. X MOISSON)9X(US 60(43) X PRIEVE)61) R3.7//((CHAMPLEIN X ARONDE)
325	2019	358	0	FR 88.7 ISTO	NORMAN/APEXAL//AGUILA/[(CHAMPLEIN X ARONDA)68 X (V.P.M. X MOISSON)5)]157.3.9
326	2019	359	30	KM 873-1986	NO PEDIGREE
327	2019	360	0.1	KM 137-1986	NO PEDIGREE
328	2019	361	0.1	KM 709-1986	NO PEDIGREE
329	2019	362	0.1	KM 4-1986	NO PEDIGREE
330	2019	363	0.1	KM 238-1986	NO PEDIGREE
331	2019	364	0.1	KM 676-1986	NO PEDIGREE
332	2019	365	0	SMH -2226	PEDIGRE NOT AVAILABLE, SMOLICE
333	2019	366	0	SMH -2228	PEDIGRE NOT AVAILABLE, SMOLICE
334	2019	367	0	SMH -2501	PEDIGRE NOT AVAILABLE, SMOLICE
335	2019	368	10	SMH -2233	PEDIGRE NOT AVAILABLE, SMOLICE
336	2019	369	0.1	SMH -2567	PEDIGRE NOT AVAILABLE, SMOLICE
337	2019	370	0.1	SMH -2516	PEDIGRE NOT AVAILABLE, SMOLICE
338	2019	371	20	SMH -2378	PEDIGRE NOT AVAILABLE, SMOLICE
339	2019	372	0	SMH -2609	PEDIGRE NOT AVAILABLE, SMOLICE
340	2019	374	0.1	LOVRIN 11/AS LOVRIN 13	LOVRIN 11/AS LOVRIN 13
341	2019	375	0	IW-1984 Br.149	NO PEDIGRE
342	2019	376	0.1	NORMANDIE 13128/Pm9 + Pm2/	NO PEDIGRE
343	2019	377	0	TP 1020-75	TP 114/65A X JUBILEJ X SONALIKA X AURORA)
344	2019	378	0	TP 420-75	TP/65 X MANON X AURORA X KN 234)
345	2019	379	0	UD 1005-6	TP114/65A X 775-127)
346	2019	380	0	TP 134-87	KN 234 X S 13 X BEZOSTAJA 1 X NORIN 59 X AURORA X BEZOSTAJA 4 X MARA)
347	2019	381	0	AK 298-5	BRKULJA4 X 200-842
348	2019	382	0	TP 433-73	TP 114/65A X JUBILEJ
349	2019	383	10	GP 6191-269	5517-A-5-5-1 P3 X RUSALKA X MEHGRAS
350	2019	384	0	AK 302-1	PURDNE X KAVKAZ)
351	2019	385	0	UD 1623-2	KORMORAN X AURORA X RUSALKA X ZG 2109/68
352	2019	386	0	TP 420-48	TP 114/65 X MANON X AURORA X KN 234)
353	2019	387	0	IWWRN 206/82
354	2019	388	0	IWWRN 95/83
355	2019	389	0	IWWRN 104/84
356	2019	390	0	IWWRN 115/84
357	2019	391	0	IWWRN 118/84
358	2019	392	0	KS 1092/77	Pi "S" GB 55 X 5840/P65
359	2019	393	0	TS WWSN 345/84	JE 2182-2E-0E
360	2019	395	0	TS WWSN 561/84	JE1627-4E-1E-2E-0E
361	2019	396	0	TS WWSN 771/84	SWM 765784-01H-1H-1H
362	2019	397	0	TSPSN 159/82	II-58-17 X PCH-VG9052
363	2019	398	0	UD 1220-1	550-2 X ACMER
364	2019	399	0	ADRN 46/88	GAL/NH/H567,71/3/SERI82//4/CAL/NH)
365	2019	400	0	ADRN 113/88	CMH 72A.576/4/NAC7b
366	2019	401	0	ADRN 113/88	CMH 72A.576/4/NAC7b
367	2019	402	0	ADRN 50/88	FAN415 X RL 6010 X JUP 73)
368	2019	403	0	GP 6144-42	(C 134 X NS-4R X 2828-14)
369	2019	404	0	UC-N-74/24-6/1	TR. TIMOPHEEVI X AEG. SQUAROSA X .....?
370	2019	405	0	GP 5012-3	RUSALKA X NS-4R)
371	2019	406	0	UD 428-2	LIBELLULA X PURDUE 5565C-44-3 X ER 19-16)
372	2019	407	0	KM -8/89	(SAVA X 156-36) X (PURDNE ARTHUR X 73-557) X OAZIS
373	2019	408	0	KM -11/89	PURDUE ARTUHR X 73-557) X OAZIS
374	2019	409	0	KM -13/89	PURDUE ARTUHR X 73-557) X OAZIS
375	2019	410	0	KM -15/89	ODESKAJA 75X 50-18)F1 X (WISCONSIN X KENYA PAGE)
376	2019	411	0	KM -47/89	(NADADORES 63 X SAN PASTORE X TPR 354)X (RUSALKA X AGR. GLAUKUM X AURORA) X TAIN
377	2019	412	0	KM -54/89	ODESKAJA 75X 50-18)F1 X 5-IV-IP X 3003-10 AK
378	2019	413	0	KM -67/89	(RUSALKA X RECORD) X (PURDUE AB X SADOVO 1) X 112-52-2 IP
379	2019	414	0	KM -122/89	(PURDUE AB X SADOVO 1) X ČARODEJKA X 79-187 IP
380	2019	415	0	KM -137/89	KENYA LEOPARD X SADOVO 1) X (305-16 X TP 114/65A/X SADOVO 1) X 387-13 X VRACA X
381	2019	416	0	KM -157/89	PURDUE AB X SADOVO 1 )X (NADADORES 63 X SAN PASTORE X TPR 354) X 277-100 IP
382	2019	417	0	KM -193/89	(JUBILEJ X VRACA) X (VRACA X AEG. OVATA) X 415- 190 IP
383	2019	418	0	KM -162/89	(PURDUE AB X SADOVO 1 )X (ZLATNA DOLINA X 780-28)X (NADADORES 63 X SAN PASTORE X
384	2019	419	0	KM -175/89	(NADADORES 63 X SAN PASTORE X TPR 354)X (RUSALKA X AGR. GLAUKUM X AURORA) X 522-
385	2019	420	0.1	22 – 5	NO PEDIGREE
386	2019	421	80	AXMINSTER/ 8* CHANCELLO CI 14114 /Pm1/	AXMINSTER/ 8* CHANCELLOR
387	2019	422	80	HOPE/8*CHACELLO CI 14125 /Pm5/	HOPE/8*CHACELLOR
388	2019	423	60	TP 114 PI 405718 /Pm6/
389	2019	424	50	CI 15888 (Ma)	NO PEDIGREE
390	2019	425	50	CI 15886	NO PEDIGREE
391	2019	426	40	CI 15887	NO PEDIGREE
392	2019	427	30	781197-3	C68-15*2//LIBELLULA/AURORA
393	2019	428	0	801468	COKER 762/GA 74-19-1-1
394	2019	429	0	TX 82 D 4751	AMIGO/TX 71A 106-5
395	2019	430	0.1	TX 86 D 1443	WHEATON/TAM107
396	2019	431	0.1	SC 862 552	AXMINSTER/8*CC/2/ DOUBLE CROP/3/CO747/4/KNOX62/CO70-14/2/AXMINSTER/3/LOURIN II/4
397	2019	432	0.1	XW 571	HADDEN*2/3/GA1123/NOR10-BREV//TENMARQ/4/MO W 6582/ REDCOAT/5/PIONEER 2550 Sib
398	2019	433	0.1	81401 A1-42-1	CALDWELL*2/IN65309
399	2019	434	0.1	PJ 170911	NO PEDIGREE
400	2019	435	0.1	MCNAIR 701	MCNAIR 701
401	2019	436	0	MC.NAIR 1789	NO PEDIGREE
402	2019	437	0.1	SMH 1428	MARIS HUNTSMAN/NS 12-07
403	2019	438	0	TP 229	NO PEDIGREE
404	2019	439	0	GK 602/ZG 2444	GK 602/ZG 2444
405	2019	440	0	1978/79	NO PEDIGREE
406	2019	441	0.1	LAD 24797	NO PEDIGREE
407	2019	442	0.1	CHD 1113-78	CHD 1113-78
408	2019	443	0.1	RALLEY	PROVIDENCE/GARNET//BOHEMIAN WHEAT
409	2019	444	0.1	MD 55-111-82	SUWON 92/3/THORN*5/199-4/2/RILEY
410	2019	445	0	SC 820647	CHUL/*8 CHANCELLOR/MCNAIR701 /2/KAVKAZ
411	2019	446	0	MV 11-83	MV 11-83
412	2019	447	0	MV 14-83	ZG 883-73/RUBIN/2/ZG 884-73/ARTHUR
413	2019	448	0	MV 19-83	MV 19-83
414	2019	449	0	SC 790079	KNOX62/COKER 70-14
415	2019	450	0	MORRIS HUNTSMAN/2/VPM MOISSON,BULK PV63-6	MORRIS HUNTSMAN/2/VPM MOISSON,BULK PV63-6
416	2019	451	0	SC 840083	NO PEDIGREE
417	2019	452	0	FR 81-16	AEGILOPS VENTICOSA/TRITICUM PERSICUM/MARNE*3/3/MOISSON/4/(68)CHAMPLEIN/ARONDE, B
418	2019	453	20	FR 84-2	AEGILOPS VENTICOSA/TRITICUM PERSICUM/2/MARNE*3/3/MOISSON(4)/4/CHAMPLEIN/ARONDE(6
419	2019	454	40	CI 17760	NO PEDIGREE
420	2019	455	40	VA 85-52-34	CI 13836/9*CC//ART OR(VA 68-22-7//OASIS/VA 68-24-42)
421	2019	456	0	VA 85-54-290	COKER 76-35/SEVERAL
422	2019	457	0	VA 89-52-78	COKER 65-20/ART*2//AXM/9*CC/3/2* SALUDA/4/VA71-54-147/COKER 68-15
423	2019	458	0	MD 80004-62	EARLY HOLLEY//LIBELLULA/POTOMAC/3/EARLY HOLLY//AOBAKOMUGI/COKER 68-15
424	2019	459	0	MD 80004-72	EARLY HOLLEY//LIBELLULA/POTOMAC/3/EARLY HOLLY//AOBAKOMUGI/COKER 68-15
425	2019	461	0	MD 81034-87	MD 55-183-04/BEZOSTAYA-1//ARTHUR/3/TIFTON 72-54/VA 72-54-14//EARLY HOLLEY/ILL 70
426	2019	462	0	GA 811268-3-2-1-4	C 747//ROY/6TB-227
427	2019	463	0	GA83170-5-5-8	GA 73054//BLUEBOY/ILL 77-2656
428	2019	464	0	GA 80599-5-1-1	GA 74-33-2-1-1// C 73-18/DOUBLECROP
429	2019	465	0.1	GA 80599-5-1-4	GA 80599-5-1-4
430	2019	466	20	GA 821066-1-7-2-1	GA 73054//STACY/AL"S"
431	2019	467	0	FR 90.2	MH3/R3.7//R3.7/(DUCAT/VPM.M4//TALENT/MIRONOVSKAIA
432	2019	468	0	FR 90.7	VPM MUTANT RJ 1.5/AVALON//P 4363/ KRONJUWEL
433	2019	469	0	FR 90.8	R3.7/BOUNTY//CAPITOLE///R3.7/BOUNTY//HARDI
434	2019	470	0.1	TX 88D 3592	T X 79D 1367*3/SIOUXLAND
435	2019	471	0	74896	VIRTUE/3/ZENITH/NS611//LICHTI/PROBUS*4
436	2019	472	0	75123	VPM/MOISSON/3/ZENITH/BAČKA//KAVKAZ
437	2019	473	0.1	SC 870087	MD 552862/SI 5
438	2019	474	20	ZG 2047/85	NO PEDIGREE
439	2019	475	0	MARDLER	NO PEDIGREE
440	2019	476	0	MD 5517380	NO PEDIGREE
441	2019	477	0	STOA S	NO PEDIGREE
442	2019	478	0	FR 88.12	80R(AURORA/AVALON)83
443	2019	479	0	ALONDRA 110/*2 IAS 54/6	NO PEDIGREE
444	2019	480	0.1	OR 8300801	CLEOPATRA/PICHON//ZENSONTLI
445	2019	481	80	KM 238	(WEINENSTEPHAN 378 X MIRONOVSKAIA 808) X SAN PASTORE
446	2019	482	80	SMH -2428	NO PEDIGREE
447	2019	483	80	SAPPO	WEIBULL177-62/WEIBULL 176-62
448	2019	484	80	CI 14119 /Pm 2+/
449	2019	485	80	CI 14120 /Pm 3a/
450	2019	486	50	CI 14121 /Pm 36/
451	2019	487	0	CI 14122 /Pm 3c/
452	2019	488	80	COKER 983
453	2019	489	80	COKER 983
454	2019	490	60	COKER 983
455	2019	491	0	COKER 983
456	2019	492	0.1	COKER 983
457	2019	493	0.1	DOLOMIT
458	2019	494	20	DOLOMIT
459	2019	495	20	DOLOMIT
460	2019	496	20	DOLOMIT
461	2019	497	20	DOLOMIT
462	2019	498	60	COKER 747 (Pm 6)	NO PEDIGREE
463	2019	499	50	COKER 983 (Pm 5+Pm 6)	NO PEDIGREE
464	2019	500	50	MD 81220 -44	MD 55-286-21/BEZOSTAJA
465	2019	501	50	VA 90-52-49	HUNTER/WHEELER
466	2019	502	30	VA 90-52-82	VA 79-52-6/GO 4779
467	2019	503	40	VA 90-52-93	FL 737-63-12-2-12/TYLER/5/CI 13836/9*CC//WLR/3/SVRN/4/FLND/6/TYL
468	2019	504	0.1	SC 880258	SL4/64-78/6/TIFT.72-60/ARTHUR 71/2/GABOTA/3/LOURIN II/4/TIFT.72-60/ARTHUR 71/5/B
469	2019	505	30	SC 880831	CIQENA/COKER 76-22/21 F 172185/3/ HOLLY E/4/ SLN/64-78/6/ TIFT 72-60/ARTHUR 71
470	2019	506	50	GA 85323-C 15-2	FL 302/KAY
471	2019	507	50	GA 83213-13-1-5	76194 RA 6//IPM 81-2093/C 797
472	2019	508	50	GA 83228-4-4-2	MD 73005/73-1-5-2-3// C797/CALDWELL
473	2019	509	40	GA 841465-2-1-1-3	C 762/FL 302//76-34
474	2019	510	60	GA 841465-2-1-1-4	C 762/FL 302//76-34
475	2019	511	60	GA 84034-1-4-3-1	72-22-5/C916//76-9-2-4-5
476	2019	512	60	84 C -34 -1	SALUDA/84 VA63//COKER 82-28/COKER 84-33
477	2019	513	0	83 C -7 -1	FL 737-63-12-2-12/TYLER//T 70-302/NAPB 316A-78
478	2019	514	40	83146 C -1-9-6-3-1	BENHUR B//ARTHUR TYPE/KNOX TYPE/3/ARTHUR TYPE/NY 5715 AB-3B-2/TYLER//AUBURN
479	2019	515	10	83597 A1 -1 -3 -2 -1	CAR422-ANA/TYLER/4/BEHUR B//ARTHUR TYPE/KNOX TYPE/3/ ARTHUR TYPE/NY 5715 AB-3B-2
480	2019	516	0	HLEBNA	HLEBNA
481	2019	517	0	NS – 3205	NS – 3205
482	2019	518	0	NOVOSADSKA	NOVOSADSKA
483	2019	519	0	CH 75108	HOESER 480-73-EIGER
484	2019	520	0	CH 75448	H 86 R 402,((AEGILOPS SQUARROSA 33) T. DICOCCUM 119) BLE TENDRE?)//(VPM/MOISSON)
485	2019	521	0.1	NRPB 88 – 1722	MULIN X MISSION
486	2019	522	0.1	FR 91.6	BOUTY/R3.7//157.6/VASCO
487	2019	523	0	FR 91.16	SECOND CYCLE OF RECURRENT SELECTION FROM A PYRAMIDAL CROSS WITH 16 PARENTS
488	2019	524	0	SR 5	SR 5
489	2019	525	0.1	SR 6	SR 6
490	2019	526	0.1	SR 8	SR 8
491	2019	527	0.1	SR 13	SR 13
492	2019	528	0.1	SR 10	SR 10
493	2019	529	0.1	SR 1	SR 1
494	2019	530	0.1	SR 14	SR 14
495	2019	531	30	SR 16	SR 16
496	2019	532	0	HOPE	HOPE
497	2019	534	0	HOPE 1 D	NO PEDIGREE
498	2019	535	0	D 117 -5 -12	NO PEDIGREE
499	2019	536	0	DIMITROVKA 5-12	NO PEDIGREE
500	2019	537	0	DIMITROVKA 5-2	NO PEDIGREE
501	2019	538	0	ELITE LINES N.SAD Br.41	NO PEDIGREE
502	2019	539	0	ELITE LINES N.SAD Br.348	NO PEDIGREE
503	2019	540	0	ELITE LINES N.SAD Br.350	NO PEDIGREE
504	2019	541	0	ELITE LINES N.SAD Br.400	NO PEDIGREE
505	2019	542	0	ISEPTON Br.21	NO PEDIGREE
506	2019	543	0	ISEPTON Br.139	NO PEDIGREE
507	2019	544	0.1	ISEPTON Br.176	NO PEDIGREE
508	2019	545	0	ISEPTON Br.186	NO PEDIGREE
509	2019	546	0	STAMPELLI WW	NO PEDIGREE
510	2019	547	0	IW -1984 Br.136	NO PEDIGREE
511	2019	548	0	IW -1984 Br.148	NO PEDIGREE
512	2019	549	0	IW -1984 Br.149	NO PEDIGREE
513	2019	550	0	P 4379 – 80	RECORD/MEXICO 40/2/LP 10189, P4379-80
514	2019	551	0	V 650	V 650
515	2019	552	0	TANSEL	NO PEDIGREE
516	2019	553	0	FUND 262	NO PEDIGREE
517	2019	554	0	AK 211 -66	200-994/3969-30
518	2019	555	0	ID 1623 -2	KORMORAN/AURORA/RUSSALKA/689A/ZG 2109-68
519	2019	556	0	7202 103	US 60-43/3/7.17/R G/2/US 60-43
520	2019	557	0	SSK – 1986/87 Br.30	NO PEDIGREE
521	2019	558	0	HALLE STAMM 13471	NO PEDIGREE
522	2019	559	0	WEINENSTEPHAN M 1	KOGA/3/LICHTI FRUH//LICHTI FRUH/SCHWARZER PERSISCHER
523	2019	561	30	NORKA Xcc 8 /Pm1/
524	2019	562	0.1	1978/79	NO PEDIGREE
525	2019	564	0	KRAJINKA
526	2019	565	0	MORAVA
527	2019	566	0.1	KRAGUJEVAČKA 56
528	2019	567	0	SAVA
529	2019	568	0	KOSMAJKA
530	2019	569	0	ZLATNA DOLINA
531	2019	570	0	NOVOSADSKA RANA 2
532	2019	571	0	PARTIZANKA
533	2019	572	0	ORAŠANKA
534	2019	573	0	ŠUMADIJA
535	2019	574	0	ZASTAVA
536	2019	575	0.1	BISERKA
537	2019	576	0	BEZOSTAJA
538	2019	577	0	GRUŽANKA
539	2019	578	0.1	KRAGUJEVČANKA 58
540	2019	579	0	JUGOSLAVIJA
541	2019	580	0	MAČVANKA 2
542	2019	581	0	POSAVKA 2
543	2019	582	0.1	POMORAVKA
544	2019	583	30	KOLUBARA
545	2019	584	20	ZELENGORA
546	2019	585	0	ISKRA
547	2019	586	0	UNA
548	2019	587	0	UNA
549	2019	588	0	BARANJKA
550	2019	589	0	DOBRA
551	2019	590	0.1	NOVA MARIJA
552	2019	591	20	NOVA ZLATNA
553	2019	592	0.1	MOSLAVKA
554	2019	593	30	SUPER ZLATNA
555	2019	594	30	BEOGRADSKA KRUPNA
556	2019	595	20	ZLATOKOSA
557	2019	596	0	VUČEDOLKA
558	2019	597	0	SKOPLJANKA
559	2019	598	0	OSJEČANKA
560	2019	599	0	NOVOSADSKA CRVENA
561	2019	600	0	FR 83-2	MARIS HUNTSMAN/2/VPM/MOISSON(4)/3/RAZON/TALENT,C 39
562	2019	601	0	FR 832	MARIS HUNTSMAN/2/VPM/MOISSON(4)/3/RAZON/TALENT,C 39
563	2019	602	0	SR -9 G
564	2019	603	0	SR -17
565	2019	604	0	SR -21
566	2019	605	0	SR -22
567	2019	607	0	SR -25
568	2019	608	0	SR -26
569	2019	609	0	SR -27
570	2019	610	0	SR -29
571	2019	611	0	SR -30
572	2019	612	40	SR -32
573	2019	613	30	SR -33
574	2019	614	30	SR -37
575	2019	615	30	SR -11
576	2019	616	30	SR -9 E
577	2019	617	20	SR –Tt 1
578	2019	618	20	SR 9 B
579	2019	619	30	CHANCELLOR	CHANCELLOR
580	2019	620	30	Ci 14114 /Pm1/
581	2019	621	30	Ci 14118 /Pm2/
582	2019	622	20	Ci 14119 /Pm2 /
583	2019	623	30	Ci 14120 /Pm3a/
584	2019	624	30	Ci 14121 /Pm3b/
585	2019	625	20	Ci 14122 /Pm3c/
586	2019	626	30	Ci 14123 /Pm4 /
587	2019	627	20	Ci 14124 /Pm4 /
588	2019	628	30	Ci 14125 /Pm5 /
589	2019	629	30	Ci 4055718 /Pm2+Pm6/
590	2019	630	30	Ci 14189 /Pm 7/
591	2019	631	30	Pi 361879 /Pm8/	NO PEDIGREE
592	2019	632	20	Ci 15888 /Ma/	NO PEDIGREE
593	2019	633	20	Ci 15886	NO PEDIGREE
594	2019	634	20	Ci 15887	NO PEDIGREE
595	2019	635	20	Ci 17739	NO PEDIGREE
596	2019	636	20	Ci 17760	NO PEDIGREE
597	2019	637	30	AMIGO /Pm 17/	AMIGO
598	2019	638	0	CHANCELLOR	CHANCELLOR
599	2019	639	0	COKER 747 /Pm6/	NO PEDIGREE
600	2019	641	30	87467 -14 -1 -4
601	2019	642	0	87105 -1-2-2-3
602	2019	643	0.1	87340-1-3-7-1
603	2019	644	0.1	LA 86819-xxx-2
604	2019	645	0	OH 521
605	2019	646	0	FR 94.3
606	2019	647	0	FR 94.14
607	2019	648	0	FR 94.18
608	2019	649	0	KV 149	Triticum aestivum var.veletinum - compactoides
609	2019	650	0	KV 151	Triticum aestivum var.lutescens (Chinese spring)
610	2019	651	0	KV 152	Triticum abyssinicum (Triticum aethiopium) Jacubs
611	2019	652	0.1	KV 154	Triticum paleocolchicum Men. (Triticum georgicum Dek.)
612	2019	653	0.1	KV 155	Triticum paleocolchicum
613	2019	654	10	KV 156	Triticum vavilovi var.vaneum Jacubs
614	2019	655	20	KV 157	Triticum macha var.subletshumicum i paleo-imereticum
615	2019	656	30	KV 160	Triticum dicoccoides var.aaronsohni; Tr.mucha var. sub-megrelicum
616	2019	657	30	KV 161	Triticum boeoticum var.boeoticum Boiss
617	2019	658	0	KV 163	Triticum monococcum L. var.vulgare Korn
618	2019	659	50	KV 167	Triticum dicoccoides Korn var.kotschyanum Schulz
619	2019	660	0	KV 168	Triticum dicoccum Schubl var.arras Hochst, var.farum Korn, var.atratum Korn
620	2019	661	0.1	KV 169	Triticum dicoccum Schubl var.atratum, var.farum, var.rufum Korn
621	2019	662	60	KV 170	Triticum dicoccum var.atratum, var.albira mosum, var.fuchsci Korn
622	2019	663	80	KV 171	Triticum dicoccum var.atratum, var.farum, var.rufum Korn
623	2019	664	0	KV 173	Triticum diccocum var. Melanopus Korn
624	2019	665	20	KV 174	Triticum durum var.africanum Korn
625	2019	666	50	KV 175	Triticum durum var.hordeiforme, var. affine Korn
626	2019	667	50	KV 176	Triticum durum var.murciense Korn
627	2019	668	0	KV 177	Triticum diccocum var. Obscurum Korn; Tr. orientale Perc.var.insigne;Tr carthlic
628	2019	669	0	KV 178	Triticum diccocum var. fuliginosum Zhuk
629	2019	670	0	KV 179	Triticum polonicum L. var.vestitium Korn, var.gracile, var. villosum Desv
630	2019	671	0	KV 180	Triticum polonicum var.ispahanicum Korn
631	2019	672	80	KV 181	Triticum turgidum L. var.nigrobarbatum Korn, var. dreischianum, var.linnaenum
632	2019	673	50	KV 182	Triticum compactum Host var.icterinum Korn, var.humboldtii Korn, var.fetisowii
633	2019	674	80	KV 183	Tritcum macha Deket var.creticum Korn var. sub-letschumicum, var. paleo-imeretic
634	2019	675	80	KV 183	Triticum macha Dekert var. creticum Korn
635	2019	676	80	KV 183	Triticum macha Dekert var sub-letschumicum
636	2019	677	60	KV 184	Triticum paleocolchicum; Tr. spelta L. Men(Tr. georgicum Dek); var.duhamelianum
637	2019	678	60	KV 184
638	2019	679	50	KV 185	Triticum sphaerococcum var.votundatum, var. Duhamelianum
639	2019	680	30	KV 186	Tritcum sphaerococcum var.rubiginosum Perc
640	2019	681	60	KV 188	Triticum aestivum var.lutescens Alef, var.albidum Alef var.alborubrum Korn
641	2019	682	40	KV 189	Triticum aestivum var.erytoroleucom Korn
642	2019	683	50	KV 190	Triticum aestivum var.grecum Korn, var.lutescens Alef, var. subbrbarossa Vavilov
643	2019	684	40	KV 191	Triticum aestivum var.turcomanicum Kob, var.lut-inflatum Vav, var. glaucolutesce
644	2019	685	40	KV 192
645	2019	686	70	KV 193
646	2019	687	0.1	BREEDING LINE
647	2019	688	40	BREEDING LINE
648	2019	689	0.1	BREEDING LINE
649	2019	690	0	BREEDING LINE
650	2019	691	10	BREEDING LINE
651	2019	692	0.1	BREEDING LINE
652	2019	693	50	BREEDING LINE
653	2019	694	40	BREEDING LINE
654	2019	695	50	BREEDING LINE
655	2019	696	40	BREEDING LINE
656	2019	697	30	BREEDING LINE
657	2019	698	10	BREEDING LINE
658	2019	699	50	BREEDING LINE
659	2019	700	60	BREEDING LINE
660	2019	701	60	BREEDING LINE
661	2019	702	60	BREEDING LINE
662	2019	703	80	BREEDING LINE
663	2019	704	80	BREEDING LINE
664	2019	705	60	BREEDING LINE
665	2019	706	60	BREEDING LINE
666	2019	707	50	BREEDING LINE
667	2019	708	0	BREEDING LINE
668	2019	709	0	BREEDING LINE
669	2019	789	0		KM 44/89 x NOV. RANA 5
670	2019	790	0		KM 47/89 x NS 2960
671	2019	791	0		KM 47/89 x NS 2960
672	2019	792	0		KM 47/89 x NS 2960
673	2019	793	0.1		KM 47/89 x NS 2960
674	2019	794	0		KM 47/89 x NS 2960
675	2019	795	0		KM 47/89 x NS 2960
676	2019	796	0		KM 47/89 x NS3722
677	2019	797	0		KM 47/89 x NS3722
678	2019	798	0		KM 47/89 x NS3722
679	2019	799	0		KM 47/89 x NS 3722
680	2019	800	0		KM 54/89 x VALJEVKA
681	2019	801	0		KM 54/89 x VALJEVKA
682	2019	803	0		KM 54/89 x VALJEVKA
683	2019	804	0		KM 54/89 x VALJEVKA
684	2019	805	0		KM 54/89 x VALJEVKA
685	2019	806	0		KM 54/89 x VALJEVKA
686	2019	807	0		KM 54/89 x NOV. RANA 5
687	2019	808	0		KM 54/89 x NOV. RANA 5
688	2019	809	0		KM 54/89 x NOV. RANA 5
689	2019	810	0		KM 54/89 x NOV. RANA 5
690	2019	811	0		KM 54/89 x NOV. RANA 5
691	2019	812	0		KM 54/89 x NOV. RANA 5
692	2019	813	0		KM 54/89 x NS 2960
693	2019	814	0		KM 54/89 x NS 2960
694	2019	815	0		KM 54/89 x NS 2960
695	2019	816	0		KM 54/89 x NS 2960
696	2019	817	0		KM 54/89 x NS 3722
697	2019	818	0		KM 54/89 x NS 3722
698	2019	819	0		KM 54/89 x NS 3722
699	2019	820	0		KM 54/89 x NS 3722
700	2019	821	0		KM 54/89 x NS 3722
701	2019	822	0		KM 54/89 x NS 3722
702	2019	823	0		KM 67/89 x VALJEVKA
703	2019	824	0		KM 67/89 x VALJEVKA
704	2019	825	0		KM 67/89 x NOV. RANA5
705	2019	826	0		KM 67/89 x NOV. RANA5
706	2019	827	0		KM 67/89 x NOV. RANA5
707	2019	828	0		KM 67/89 X NS 3722
708	2019	829	0		KM 122/89 x NS 3722
709	2019	830	0		KM 122/89 x NS 3722
710	2019	831	0		KM 122/89 x NS 3722
711	2019	832	0		KM 122/89 x NS 3722
712	2019	833	0		KM 122/89 x NS 3722
713	2019	834	0		KM 122/89 x NS 3722
714	2019	835	0		KM 137/89 x NOV. RANA5
715	2019	836	0		KM 157/89 x 89 x NS 2960
716	2019	837	0		KM 157/89 x 89 x NS 2960
717	2019	838	20		KM 162/89 x NOV. RANA5
718	2019	839	0		KM 162/89 x NOV. RANA5
719	2019	840	0		KM162/89 x NS 2960
720	2019	841	0.1		KM162/89 x NS 2960
721	2019	842	0		KM162/89 x NS 2960
722	2019	843	0		KM162/89 x NS 2960
723	2019	844	0		KM 175/89 x VALJEVKA
724	2019	845	0		KM 175/89 x VALJEVKA
725	2019	846	0		KM 175/89 x VALJEVKA
726	2019	847	0		KM 175/89 x NOV. RANA 5
727	2019	848	0		KM 175/89 x NOV. RANA 5
728	2019	849	0		KM 175/89 x NOV. RANA 5
729	2019	850	0		KM 175/89 x NOV. RANA 5
730	2019	851	0		KM 175/89 x NS 2960
731	2019	852	10		KM 175/89 x NS 2960
732	2019	853	30		KM 183/89 x VALJEVKA
733	2019	854	0		KM 183/89 x VALJEVKA
734	2019	855	0		KM 183/89 x VALJEVKA
735	2019	856	0		KM 183/89 x VALJEVKA
736	2019	857	0		KM 183/89 x VALJEVKA
737	2019	858	0		KM 183/89 x NOV.RANA5
738	2019	859	0		KM 183/89 x NOV.RANA5
739	2019	860	0		KM 183/89 x NOV.RANA5
740	2019	861	0		KM 193/89 x NOV. RANA 5
741	2019	862	0		KM 193/89 x NOV. RANA 5
742	2019	863	20		KM 193/89 x NS 2960
743	2019	864	20		KM 193/89 x NS 2960
744	2019	865	0		KM 193/89 x NS 2960
745	2019	866	0		KM 193/89 x NS 2960
746	2019	867	0		KM 193/89 x NS 2960
747	2019	868	0		KM 193/89 x NS 3722
748	2019	869	0		KM 193/89 x NS 3722
749	2019	870	0.1		TR 386-16 x JEDINA x N. RANA 5
750	2019	871	0.1		TR 386-16 x JEDINA x N. RANA 5
751	2019	872	10		(TR 386-16 x JEDINA) x NS 3722
752	2019	873	10		(C-39 x JEDINA) x NOV. RANA5
753	2019	874	0		(C-39 x JEDINA) x NOV. RANA5
754	2019	875	0		(C-39 x JEDINA) x NOV. RANA5
755	2019	876	0		(C-39 x JEDINA) x NOV. RANA5
756	2019	877	0		(C-39 x JEDINA) x NS 2960
757	2019	878	0		(C-39 x JEDINA) x NS 2960
758	2019	879	0		(C-39 x JEDINA) x NS 3722
759	2019	880	0		(C-39 x JEDINA) x NS 3722
760	2019	881	0		(C-39 x JEDINA) x NS 3722
761	2019	882	0		(C-39 x JEDINA) x NS 3722
762	2019	883	0.1		(C-39 x JEDINA) x NS 3722
763	2019	884	10		(C-39 x JEDINA) x NS 3722
764	2019	885	0		(C-39 x RODNA) x ITALIA
765	2019	886	0		(C-39 x RODNA) x ITALIA
766	2019	887	0		(C-39 x RODNA) x ITALIA
767	2019	888	0		(C-39 x RODNA) x ITALIA
768	2019	889	0		(C-39 x RODNA) x ITALIA
769	2019	890	0.1		(SC 821520 x RODNA) x NS 2960
770	2019	891	0		(SC 821520 x RANA NISKA) x NS 3722
771	2019	892	0		(SC 821520 x RANA NISKA) x NS 3722
772	2019	893	0		(SC 821520 x RANA NISKA) x NS 3722
773	2019	894	0.1		(SC 821520 x RANA NISKA) x NS 3722
774	2019	895	50		(SC 821520 x RANA NISKA) x NS 3722
775	2019	896	0.1		(MD 73025-51 x JEDINA) x NS 3722
776	2019	897	30		(MD 73025-51 x JEDINA) x NS 2960
777	2019	898	20		(MD 73025-51 x JEDINA) x NS 2960
778	2019	899	40		(MD 73025-51 x JEDINA) x NS 2960
779	2019	900	30		(MD 73025-51 x JEDINA) x NS 2960
780	2019	901	30		(MD 73025-51 x JEDINA) x NS 2960
781	2019	902	20		(MD 73025-51 x JEDINA) x ITALIA
782	2019	903	10		(MD 73025-51 x JEDINA) x ITALIA
783	2019	904	30		(MD 73025-51 x RANA NISKA) x ITALIA
784	2019	905	10		(MD 73025-51 x RANA NISKA) x ITALIA
785	2019	906	20		(MD 73025-51 x RANA NISKA) x ITALIA
786	2019	907	30		(MD 73025-51 x RANA NISKA) x ITALIA
787	2019	908	40		(MD 73025-51 x RANA NISKA) x ITALIA
788	2019	909	0		(MD 73025-51 x RANA NISKA) x ITALIA
789	2019	910	0		(MD 73025-51 x RANA NISKA) x ITALIA
790	2019	911	0		(D-7 x JEDINA) x NS 2960
791	2019	912	0		(D-7 x JEDINA) x NS 2960
792	2019	913	0		(D-7 x JEDINA) x NS 3722
793	2019	914	0		(D-7 x JEDINA) x NS 3722
794	2019	915	0		(D-7 x JEDINA) x NS 3722
795	2019	916	10		(D-7 x RODNA) x NOV. RANA5
796	2019	917	0		(D-7 x RODNA) x NOV. RANA5
797	2019	918	0		(D-7 x RODNA) x NOV. RANA5
798	2019	919	0		(D-7 x RODNA) x NS 3722
799	2019	920	0		(D-7 x RODNA) x NS 3722
800	2019	921	0		(D-7 x RODNA) x NS 3722
801	2019	922	0		(D-7 x RODNA) x NS 3722
802	2019	923	0		(C-39 x KAVKAZ) x NOV. RANA 5
803	2019	924	0		(C-39 x KAVKAZ) x NOV. RANA 5
804	2019	925	0		(C-39 x KAVKAZ) x NOV. RANA 5
805	2019	926	0		(C-39 x KAVKAZ) x NOV. RANA 5
806	2019	927	0.1		(C-39 x KAVKAZ) x NOV. RANA 5
807	2019	928	0		(C-39 x KAVKAZ) x NOV. RANA 5
808	2019	929	0		(C-39 x KAVKAZ) x NS 2960
809	2019	930	10		(C-39 x KAVKAZ) x NS 2960
810	2019	931	20		(C-39 x KAVKAZ) x NS 2960
811	2019	932	40		(C-39 x KAVKAZ) x NS 2960
812	2019	933	30		(C-39 x KAVKAZ) x ITALIA
813	2019	934	30		(SC 780934 x Pm 4a) x NOV. RANA5
814	2019	935	20		(SC 780934 x Pm 4a) x NOV. RANA5
815	2019	936	40		(SC 780934 x Pm 4a) x NS 2960
816	2019	937	30		(SC 780934 x Pm 4a) x NS 3722
817	2019	938	20		(SC 780934 x Pm 4a) x NS 3722
818	2019	939	30		(SC 780934 x Pm 4a) x NS 3722
819	2019	940	30		(SC 780934 x Pm 4a) x NS 3722
820	2019	941	20		(SC 780934 x Pm 4a) x NS 3722
821	2019	942	20		(Pm 6 x Pm 9) x NOV. RANA 5
822	2019	943	20		(Pm 6 x Pm 9) x NS 2960
823	2019	944	10		(Pm 6 x Pm 9) x NS 2960
824	2019	945	0		(Pm 6 x Pm 9) x NS 3722
825	2019	946	0		(Pm 8 x Pm 9) x NOV.RANA5
826	2019	947	0		(Pm 8 x Pm 9 )x ITALIA
827	2019	948	0		(LOVRIN 11) x NS 3722
828	2019	949	0		(LOVRIN 11) x NOV. RANA5
829	2019	950	0		(LOVRIN 25 x NS 3722
830	2019	951	0		(LOVRIN 25 x NS 3722
831	2019	952	0		(ZG 3782 x VALJEVKA
832	2019	953	0		(ZG 3782 x VALJEVKA
833	2019	954	0		(ZG 3782 x VALJEVKA
834	2019	955	0		(ZG 3782 x VALJEVKA
835	2019	956	0		(ZG 3782 x NOV. RANA 5)
836	2019	957	0		(ZG 3782 x NOV. RANA 5)
837	2019	958	0.1		(ZG 3782 x NOV. RANA 5)
838	2019	959	30		(ZG 3782 x NOV. RANA 5)
839	2019	960	40		(ZG 3782 x NOV. RANA 5)
840	2019	961	0		(ZG 3782 x NOV. RANA 5)
841	2019	962	0		(ZG 3782 x NS 2960
842	2019	963	0		(ZG 3782 x NS 2960
843	2019	964	0		(ZG 3782 x NS 2960
844	2019	965	0		(ZG 3782 x NS 2960
845	2019	966	0		(ZG 3782 x NS 2960
846	2019	967	0		(ZG 3782 x NS 2960
847	2019	968	0		(ZG 3782 x NS 2960
848	2019	969	0		D-7 x RANA NISKA
849	2019	970	0		D-7 x RANA NISKA
850	2019	971	0		D-7 x RANA NISKA
851	2019	972	0		FR 87-5 x VALJEVKA
852	2019	973	0		FR 87-5 x NOV. RANA 5
853	2019	974	0		FR 87-5 x NOV. RANA 5
854	2019	975	0		A 55.2 x JELICA
855	2019	976	0		A 55.2 x JELICA
856	2019	977	0		LOVRIN 11 x SKOPLJANKA
857	2019	978	0		LOVRIN 11 x SKOPLJANKA
858	2019	979	0		GP 6191-269 x NOV. RANA 5
859	2019	980	0		GP 6191-269 x NOV. RANA 5
860	2019	981	0		GP 6191-269 x NOV. RANA 5
861	2019	982	0		GP 6191-269 x NOV. RANA 5
862	2019	983	0		GP 6191-269 x NOV. RANA 5
863	2019	984	0		GP 6191-269 x NOV. RANA 5
864	2019	985	0		GP 6191-269 x NOV. RANA 5
865	2019	986	0		GP 6191-269 x NOV. RANA 5
866	2019	987	0		IWWRN 104/84 x NOV.RANA 5
867	2019	988	0		IWWRN 104/84 x NOV.RANA 5
868	2019	989	0		IWWRN 104/84 x NOV.RANA 5
869	2019	990	0		IWWRN 104/84 x NS 2960
870	2019	991	0		IWWRN 104/84 x NS 3722
871	2019	992	0		GP 6144-42 x VALJEVKA
872	2019	993	0		GP 6144-42 x VALJEVKA
873	2019	994	0		GP 6144-42 x VALJEVKA
874	2019	995	0		GP 6144-42 x VALJEVKA
875	2019	996	0		GP 6144-42 x VALJEVKA
876	2019	997	0		GP 6144-42 x VALJEVKA
877	2019	998	0		GP 6144-42 x NOV.RANA 5
878	2019	999	0		GP 6144-42 x NS 3722
879	2019	1000	0		GP 6144-42 x NS 3722
880	2019	1001	0		7204-36 x VALJEVKA
881	2019	1002	0		7204-36 x VALJEVKA
882	2019	1003	0		7204-36 x VALJEVKA
883	2019	1004	0		7204-36 x NS 2960
884	2019	1005	0		7204-36 x NS 2960
885	2019	1006	0		7204-36 x NS 2960
886	2019	1007	0		7204-36 x NS 2960
887	2019	1008	0.1		7204-36 x NS 3722
888	2019	1009	0.1		LOVRIN 25 x SKOPLJANKA
889	2019	1010	30		LOVRIN 25 x SKOPLJANKA
890	2019	1011	0		LOVRIN 25 x SKOPLJANKA
891	2019	1012	40		LOVRIN 25 x SKOPLJANKA
892	2019	1013	50		LOVRIN 25 x SKOPLJANKA
893	2019	1014	40		LOVRIN 25 x SKOPLJANKA
894	2019	1015	20		LOVRIN 25 x SKOPLJANKA
895	2019	1016	0.1		LOVRIN 25 x SKOPLJANKA
896	2019	1017	0.1		LOVRIN 25 x SKOPLJANKA
897	2019	1018	40		LOVRIN 25 x SKOPLJANKA
898	2019	1019	0.1		LOVRIN 25 x SKOPLJANKA
899	2019	1020	50		LOVRIN 25 x SKOPLJANKA
900	2019	1021	20		LOVRIN 25 x NS2960
901	2019	1022	10		LOVRIN 25 x NS2960
902	2019	1023	0		64209-77 x BARBEE
903	2019	1025	0		64209-77 x BARBEE
904	2019	1026	0		64209-77 x BARBEE
905	2019	1027	0		64209-77 x BARBEE
906	2019	1028	0		64209-77 x BARBEE
907	2019	1029	0		64209-77 x BARBEE
908	2019	1030	0		ZG 3782 x NS 3722
909	2019	1031	0		ZG 3782 x NS 3722
910	2019	1032	0		ZG 3782 x NS 3722
911	2019	1033	0		A 55.2 x Pm 8
912	2019	1034	0.1		FR 81-19 x Pm 4a
913	2019	1035	0.1		FR 81-19 x Pm 8
914	2019	1036	0.1		FR 81-19 x BARBEE
915	2019	1037	0.1		ASOSAN/8 CC x JELICA
916	2019	1038	0.1		FR 81-19 x Pm 1
917	2019	1039	0.1		FR 81-19 x Pm 2
918	2019	1040	0.1		(BARBEE x FR 84.4)
919	2019	1041	0.1		(BARBEE x FR 84.4)
920	2019	1042	0		(Pm4 x FR 84.4)
921	2019	1043	0		(SC 783737 x BARBEE)
922	2019	1044	0.1		(SC 7837* Pm4)
923	2019	1045	30		(KVL 133 x BARBEE)
924	2019	1046	0		(KVL 133 x Pm4)
925	2019	1047	40		(GA 83128-C 31 x BARBEE)
926	2019	1048	30		(GA 83128-C 31 x BARBEE)
927	2019	1049	40		(GA 83128- C-31 x Pm4)
928	2019	1050	20		(C-39 x Pm1)
929	2019	1051	30		(C-39 x Pm1)
930	2019	1052	10		(C-39 x Pm2)
931	2019	1053	10		(C-39 x Pm3)
932	2019	1054	30		(C-39 x Pm5)
933	2019	1055	0		(C-39 x Pm6)
934	2019	1056	0.1		(C-39 x Pm6)
935	2019	1057	0.1		(C-39 x Pm6)
936	2019	1058	0.1		(C-39 x Pm7)
937	2019	1059	0.1		(C-39 x Pm8)
938	2019	1060	10		(C-39 x Pm8)
939	2019	1061	20		(C-39 x Pm8)
940	2019	1062	10		(C-39 x Pm9)
941	2019	1063	30		(C-39 x BARBEE)
942	2019	1064	20		(FR 81-19 x Pm2)
943	2019	1065	10		(FR 81-19 x Pm3)
944	2019	1066	30		(FR 81-19 x Pm4)
945	2019	1067	30		(FR 81-19 x Pm5)
946	2019	1068	0		(FR 81-19 x Pm6)
947	2019	1069	30		(FR 81-19 x Pm7)
948	2019	1070	0		(FR 81-19 x Pm8)
949	2019	1071	0		(FR 81-19 x Pm9)
950	2019	1072	30		(SC 780934 x Pm1)
951	2019	1073	30		(SC 780934 x Pm2)
952	2019	1074	30		(SC 780934 x Pm3)
953	2019	1075	30		(SC 780934 x Pm4)
954	2019	1076	20		(SC 780934 x Pm5)
955	2019	1077	30		(SC 780934 x Pm6)
956	2019	1078	20		(SC 780934 x Pm7)
957	2019	1079	20		(SC 780934 x Pm8)
958	2019	1080	40		(SC 780934 x Pm9)
959	2019	1081	10		(64209-77 x Pm1)
960	2019	1082	10		(64209-77 x Pm2)
961	2019	1083	10		(64209-77 x Pm3)
962	2019	1084	10		(64209-77 x Pm4)
963	2019	1085	30		(64209-77 x Pm5)
964	2019	1086	40		(64209-77 x Pm6)
965	2019	1087	20		(64209-77 x Pm7)
966	2019	1088	20		(64209-77 x Pm8)
967	2019	1089	30		(64209-77 x Pm9)
968	2019	1090	30		(Pm2 x A 55.2 )
969	2019	1091	20		(Pm 3a x A 55.2)
970	2019	1092	20		(Pm5 x A 55.2 )
971	2019	1093	10		(Pm 6 x A 55.2)
972	2019	1094	10		(Pm9 x A 55.2 )
973	2019	1095	0		(BARBEE x A 55.2)
974	2019	1096	0		(Pm1 x Pm2)
975	2019	1097	50		(Pm1 x Pm3a)
976	2019	1098	40		(Pm1 x Pm4)
977	2019	1099	30		(Pm1 x Pm5)
978	2019	1100	40		(Pm1 x Pm6)
979	2019	1101	30		(Pm1 x Pm7)
980	2019	1102	10		(Pm1 x Pm8)
981	2019	1103	40		(Pm1 x Pm9)
982	2019	1104	40		(Pm2 x Pm3a)
983	2019	1105	10		(Pm2 x Pm4a)
984	2019	1106	40		(Pm2 x Pm5a)
985	2019	1107	30		(Pm2 x Pm6a)
986	2019	1108	10		(Pm2 x Pm7a)
987	2019	1109	50		(Pm2 x Pm8a)
988	2019	1110	10		(Pm2 x Pm9a)
989	2019	1111	20		(Pm3a x Pm4)
990	2019	1112	30		(Pm3a x Pm5)
991	2019	1113	20		(Pm3a x Pm6)
992	2019	1114	20		(Pm3a x Pm7)
993	2019	1115	20		(Pm3a x Pm8)
994	2019	1116	10		(Pm3a x Pm9)
995	2019	1117	30		(Pm4 x Pm5)
996	2019	1118	30		(Pm4 x Pm6)
997	2019	1119	50		(Pm4 x Pm7)
998	2019	1120	60		(Pm4 x Pm8)
999	2019	1121	50		(Pm4 x Pm9)
1000	2019	1122	50		(Pm5 x Pm6)
1001	2019	1123	60		(Pm5 x Pm7)
1002	2019	1124	0		(Pm5 x Pm8)
1003	2019	1125	0		(Pm5 x Pm9)
1004	2019	1126	30		(Pm6 x Pm7)
1005	2019	1127	20		(Pm6 x Pm8)
1006	2019	1128	0.1		(Pm6 x Pm9)
1007	2019	1129	0		(Pm7 x Pm8)
1008	2019	1130	0.1		(Pm7 x Pm9)
1009	2019	1131	0.1		(Pm8 x Pm9)
1010	2019	1132	0		(KM 44/89 x VALJEVKA)VALJEVKA
1011	2019	1133	0		(KM 44/89 x VALJEVKA)VALJEVKA
1012	2019	1134	0		(KM 44/89 x NOV.RANA 5) x NOV.RANA 5
1013	2019	1135	0		(KM 44/89 x NOV.RANA 5) x NOV.RANA 5
1014	2019	1136	0		(KM 47/89 x NS 2960 )x NS 2960
1015	2019	1137	0		(KM 47/89 x NS 2960 )x NS 2960
1016	2019	1138	0		(KM 47/89 x NS 2960 )x NS 2960
1017	2019	1139	0		(KM 47/89 x NS 2960 )x NS 2960
1018	2019	1140	0		(KM 47/89 x NS 2960 )x NS 2960
1019	2019	1141	0		(KM 47/89 x NS 2960 )x NS 2960
1020	2019	1142	0		(KM478/89 x NS3722) x NS 3722
1021	2019	1143	0		(KM47/89 x NS3722) x NS 3722
1022	2019	1144	0		(KM47/89 x NS3722) x NS 3722
1023	2019	1145	0		(KM47/89 x NS3722) x NS 3722
1024	2019	1146	0		(KM47/89 x NS3722) x NS 3722
1025	2019	1147	0		(KM47/89 x NS3722) x NS 3722
1026	2019	1148	0		(KM54/89 x VALJEVKA) x VALJEVKA
1027	2019	1149	0		(KM 54/89 x NS 3722 ) x NOV.RANA 5
1028	2019	1150	0		(KM 54/89 x NS 3722 ) x NS 3722
1029	2019	1151	0		(KM 54/89 x NS 3722 ) x NS 3722
1030	2019	1152	0		(KM 54/89 x NS 3722 ) x NS 3722
1031	2019	1153	0		(KM 54/89 x NS 3722 ) x NS 3722
1032	2019	1154	0		(KM 67/89 x NOVA.RANA 5) x NOV.RANA 5
1033	2019	1155	0		(KM 67/89 x NS 2960) x NS 2960
1034	2019	1156	0		(KM 67/89 x NS 2960) x NS 2960
1035	2019	1157	0		(KM 67/89 x NS 2960) x NS 2960
1036	2019	1158	0		(KM 67/89 x NS 2960) x NS 2960
1037	2019	1159	0		(KM 67/89 x NS 2960) x NS 2960
1038	2019	1160	0		(KM 67/89 x NS 2960) x NS 2960
1039	2019	1165	0		(KM 137/89 x NOV.RANA 5) x NOV.RANA 5
1040	2019	1166	0		(KM 137/89 x NOV.RANA 5) x NOV.RANA 5
1041	2019	1167	0		(KM 137/89 x NOV.RANA 5) x NOV.RANA 5
1042	2019	1168	0		(KM 137/89 x NOV.RANA 5) x NOV.RANA 5
1043	2019	1169	0		(KM 137/89 x NOV.RANA 5) x NOV.RANA 5
1044	2019	1170	0		(KM 157/89 x NOV.RANA 5) x NOV.RANA 5
1045	2019	1171	0		(KM 157/89 x NOV.RANA 5) x NOV.RANA 5
1046	2019	1172	0		(KM 157/89 x NOV.RANA 5) x NOV.RANA 5
1047	2019	1173	0		(KM 157/89 x NS 2960) x NS 2960
1048	2019	1174	0		(KM 157/89 x NS 2960) x NS 2960
1049	2019	1175	0		(KM 157/89 x NS 3722) x NS 3722
1050	2019	1176	0		(KM 162/89 x NS 2960) x NS 2960
1051	2019	1177	0		(KM162/89 x NS 2960) x NS 2960
1052	2019	1178	0		(KM175/89 x NS 2960) x NS 2960
1053	2019	1179	0		(KM 175/89 x NS 3722) x NS 3722
1054	2019	1180	0		(KM 183/89 x NS 3722) x NS 3722
1055	2019	1181	0		(KM 183/89 x NS 3722) x NS 3722
1056	2019	1182	0		(KM 193/89 x VALJEVKA) x VALJEVKA
1057	2019	1183	0		(KM 193/89 x NOV.RANA 5) x NOV.RANA 5
1058	2019	1184	0		(KM 193/89 x NOV.RANA 5) x NOV.RANA 5
1059	2019	1185	0		(KM 193/89 x NOV.RANA 5) x NOV.RANA 5
1060	2019	1186	0		(KM 193/89 x NOV.RANA 5) x NOV.RANA 5
1061	2019	1187	0		(KM 193/89 x NOV.RANA 5) x NOV.RANA 5
1062	2019	1188	0		(KM 193/89 x NOV.RANA 5) x NOV.RANA 5
1063	2019	1189	0		(KM 193/89 x NOV.RANA 5) x NOV.RANA 5
1064	2019	1190	0		(KM 193/89 x NOV.RANA 5) x NOV.RANA 5
1065	2019	1191	0		(KM 193/89 x NOV.RANA 5) x NOV.RANA 5
1066	2019	1192	0		(KM 193/89 x NOV.RANA 5) x NOV.RANA 5
1067	2019	1193	0		(KM 193/89 x NOV.RANA 5) x NOV.RANA 5
1068	2019	1194	0		(KM 193/89 x NOV.RANA 5) x NOV.RANA 5
1069	2019	1195	0		(KM 193/89 x NOV.RANA 5) x NOV.RANA 5
1070	2019	1196	0		(KM 193/89 x NOV.RANA 5) x NOV.RANA 5
1071	2019	1197	0		(KM 193/89 x NOV.RANA 5) x NOV.RANA 5
1072	2019	1198	0		(KM 193/89 x NOV.RANA 5) x NOV.RANA 5
1073	2019	1199	0		(KM 193/89 x NS 2960) x NS 2960
1074	2019	1200	0		(KM 193/89 x NS 2960) x NS 2960
1075	2019	1201	0		(GP 6191- 269 x N.RANA) x N.RANA 5
1076	2019	1202	0		(GP 6191- 269 x N.RANA) x N.RANA 5
1077	2019	1203	0		(GP 6191- 269 x N.RANA) x N.RANA 5
1078	2019	1204	0		(IWWRN 104/84 x VALJEVKA) x VALJEVKA
1079	2019	1205	0		(IWWRN 104/84 x VALJEVKA) x VALJEVKA
1080	2019	1206	0		(IWWRN 104/84 x VALJEVKA) x VALJEVKA
1081	2019	1207	0		(IWWRN 104/84 x VALJEVKA) x VALJEVKA
1082	2019	1208	0		(IWWRN 104/84 x VALJEVKA) x VALJEVKA
1083	2019	1209	0		(IWWRN 104/84 x VALJEVKA) x VALJEVKA
1084	2019	1210	0		(IWWRN 104/84 x VALJEVKA) x VALJEVKA
1085	2019	1211	0		(IWWRN 104/84 x N.RANA 5) x N.RANA 5
1086	2019	1212	0		(IWWRN 104/84 x NS 3722 ) x NS 3722
1087	2019	1213	0		(IWWRN 104/84 x NS 3722 ) x NS 3722
1088	2019	1214	0		(IWWRN 104/84 x NS 3722 ) x NS 3722
1089	2019	1215	0		(IWWRN 104/84 x NS 3722 ) x NS 3722
1090	2019	1216	0		(IWWRN 118/84 x N.RANA 5) x N.RANA 5
1091	2019	1217	0		(IWWRN 118/84 x N.RANA 5) x N.RANA 5
1092	2019	1218	0		(IWWRN 118/84 x N.RANA 5) x N.RANA 5
1093	2019	1219	0		(IWWRN 118/84 x NS 2960) x NS 2960
1094	2019	1220	0		(GP 6144 -42 x N.RANA 5) x N.RANA 5
1095	2019	1221	0		(GP 6144 -42 x N.RANA 5) x N.RANA 5
1096	2019	1222	0		(GP 6144 -42 x N.RANA 5) x N.RANA 5
1097	2019	1223	0		(GP 6144 -42 x NS 2960 ) x NS 2960
1098	2019	1224	0		(GP 6144 -42 x NS 2960 ) x NS 2960
1099	2019	1225	0		(GP 6144 -42 x NS 2960 ) x NS 2960
1100	2019	1226	0		(GP 6144 -42 x NS 2960 ) x NS 2960
1101	2019	1227	0		(GP 6144 -42 x NS 2960 ) x NS 2960
1102	2019	1228	0		(GP 6144 -42 x NS 2960 ) x NS 2960
1103	2019	1229	0.1		(7204 -36 x NS 36 x NS 3722
1104	2019	1230	10		(7204 -36 x NS 36 x NS 3722
1105	2019	1231	0		(7204 -36 x NS 36 x NS 3722
1106	2019	1232	0		(7204 -36 x NS 36 x NS 3722
1107	2019	1233	0		(LOVRIN 25 x SKOPLJANKA) xSKOPLJANKA
1108	2019	1234	0		(LOVRIN 25 x SKOPLJANKA) xSKOPLJANKA
1109	2019	1235	0		(LOVRIN 25 x SKOPLJANKA) xSKOPLJANKA
1110	2019	1236	0		(LOVRIN 25 x SKOPLJANKA) xSKOPLJANKA
1111	2019	1237	0		(LOVRIN 25 x SKOPLJANKA) xSKOPLJANKA
1112	2019	1238	0		(LOVRIN 25 x N.RANA 5 ) x N.RANA 5
1113	2019	1239	0		(LOVRIN 25 x N.RANA 5 ) x N.RANA 5
1114	2019	1240	0		(LOVRIN 25 x N.RANA 5 ) x N.RANA 5
1115	2019	1241	0		(LOVRIN 25 x N.RANA 5 ) x N.RANA 5
1116	2019	1242	0		(LOVRIN 25 x N.RANA 5 ) x N.RANA 5
1117	2019	1243	0		(LOVRIN 25 x N.RANA 5 ) x N.RANA 5
1118	2019	1244	0		(LOVRIN 25 x N.RANA 5 ) x N.RANA 5
1119	2019	1245	0		(SC 821520 x JEDINA) x JEDINA
1120	2019	1246	0		(SC 821520 x JEDINA) x JEDINA
1121	2019	1247	0		(SC 821520 x JEDINA) x JEDINA
1122	2019	1248	10		(SC 821520 x JEDINA) x JEDINA
1123	2019	1249	0		(ZG 3782 x VALJEVKA) x VALJEVKA
1124	2019	1251	0		(ZG 3782 x VALJEVKA) x VALJEVKA
1125	2019	1252	0		(ZG 3782 x VALJEVKA) x VALJEVKA
1126	2019	1253	0		(ZG 3782 x VALJEVKA) x VALJEVKA
1127	2019	1254	0		(ZG 3782 x N.RANA 5) x N.RANA 5
1128	2019	1255	0		(ZG 3782 x N.RANA 5) x N.RANA 5
1129	2019	1256	0		(ZG 3782 x N.RANA 5) x N.RANA 5
1130	2019	1257	0		(ZG 3782 x N.RANA 5) x N.RANA 5
1131	2019	1258	0.1		(ZG 3782 x N.RANA 5) x N.RANA 5
1132	2019	1259	0		(ZG 3782 x N.RANA 5) x N.RANA 5
1133	2019	1260	0		(ZG 3782 x N.RANA 5) x N.RANA 5
1134	2019	1261	0		(ZG 3782 x N.RANA 5) x N.RANA 5
1135	2019	1262	0		(ZG 3782 x N.RANA 5) x N.RANA 5
1136	2019	1263	0		(ZG 3782 x N.RANA 5) x N.RANA 5
1137	2019	1264	0.1		(ZG 3782 x N.RANA 5) x N.RANA 5
1138	2019	1265	0.1		(ZG 3782 x NS 3722) x NS 3722
1139	2019	1266	0.1		(ZG 3782 x NS 3722) x NS 3722
1140	2019	1267	0.1		(D -7 x RANA NISKA) x RANA NISKA
1141	2019	1268	0.1		(D -7 x RANA NISKA) x RANA NISKA
1142	2019	1269	10		(FR 87/5 x VALJEVKA ) x VALJEVKA
1143	2019	1270	10		(FR 87/5 x N.RANA 5) x N.RANA 5
1144	2019	1271	0		(FR 87/5 x N.RANA 5) x N.RANA 5
1145	2019	1272	0		(FR 87/5 x N.RANA 5) x N.RANA 5
1146	2019	1273	0		(FR 87/5 x N.RANA 5) x N.RANA 5
1147	2019	1274	0		(FR 87/5 x N.RANA 5) x N.RANA 5
1148	2019	1275	0		(FR 87/5 x N.RANA 5) x N.RANA 5
1149	2019	1276	40		(FR 87/5 x N.RANA 5) x N.RANA 5
1150	2019	1277	50		(FR 87/5 x N.RANA 5) x N.RANA 5
1151	2019	1278	10		(FR 87/5 x NS 2960 ) x NS 2960
1152	2019	1279	10		(FR 87/5 x NS 2960 ) x NS 2960
1153	2019	1280	0.1		(FR 87/5 x NS 2960 ) x NS 2960
1154	2019	1281	0		(FR 87/5 x NS 2960 ) x NS 2960
1155	2019	1282	0		(FR 87/5 x NS 2960 ) x NS 2960
1156	2019	1283	0		(FR 87/5 x NS 2960 ) x NS 2960
1157	2019	1284	0		(FR 87/5 x NS 2960 ) x NS 2960
1158	2019	1285	0.1		(FR 87/5 x NS 2960 ) x NS 2960
1159	2019	1286	0		(FR 87/5 x NS 3722) x NS 3722
1160	2019	1287	0		(A 55.2 x JELICA) x NOV.RANA 5
1161	2019	1288	0		(A 55.2 x JELICA) x NOV.RANA 5
1162	2019	1289	40		(A 55.2 x JELICA) x NOV.RANA 5
1163	2019	1290	40		(A 55.2 x JELICA) x NOV.RANA 5
1164	2019	1291	0		(A 55.2 x JELICA) x NOV.RANA 5
1165	2019	1292	30		(A 55.2 x JELICA) x NOV.RANA 5
1166	2019	1293	20		(A 55.2 x JELICA) x NOV.RANA 5
1167	2019	1294	20		(A 55.2 x JELICA) x NOV.RANA 5
1168	2019	1295	20		(A 55.2 x JELICA) x NOV.RANA 5
1169	2019	1296	30		(A 55.2 x JELICA) x NOV.RANA 5
1170	2019	1297	10		(A 55.2 x KAVKAZ) x RANA NISKA
1171	2019	1298	10		(A 55.2 x KAVKAZ) x RANA NISKA
1172	2019	1299	0		(A 55.2 x KAVKAZ) x RANA NISKA
1173	2019	1300	0		Ci 12633
1174	2019	1301	0		MC NAIR 1789
1175	2019	1302	20		FR 8111
1176	2019	1303	0.1		SMH 172
1177	2019	1304	0.1		MVC 10882
1178	2019	1305	0		TX 7393
1179	2019	1306	0		FL 83621
1180	2019	1307	0		LAD 122
1181	2019	1308	0.1		C-39
1182	2019	1309	10		CHD 60580
1183	2019	1310	20		SH 820054
1184	2019	1311	0.1		MD 73016
1185	2019	1312	0		GP 8700
1186	2019	1313	0		Ci 14123 (Pm4)
1187	2019	1314	20		Pi 405715
1188	2019	1315	0.1		COKER 983(Pm5+ Pm6)
1189	2019	1316	0.1		ZVEZDA
1190	2019	1317	0		ZELENGORA
1191	2019	1318	0		JASENICA
1192	2019	1319	0.1		FRANCUSKA
1193	2019	1320	0.1		FAKIR
1194	2019	1321	0		ROAZON
1195	2019	1322	0		CHANCELLOR
1196	2019	1323	0		ID 1455
1197	2019	1324	0		D 21
1198	2019	1325	0		MV 2682
1199	2019	1326	0		MVC 61482
1200	2019	1327	0		MVC 62082
1201	2019	1328	0		MS 7938
1202	2019	1329	0		D 19
1203	2019	1330	0		OH 336
1204	2019	1331	0		GA 83075-2-C-23
1205	2019	1332	0		SC 850328
1206	2019	1333	0		KM 873 - 1986
1207	2019	1334	0		MVC 32882
1208	2019	1335	0		GP 6156
1209	2019	1336	0		AK 298-5
1210	2019	1337	0		SR 9 E
1211	2019	1338	0		SR 33
1212	2019	1339	0		S3 36
1213	2019	1340	0		BALKAN
1214	2019	1341	0		JUGOSLAVIJA
1215	2019	1342	0		PANORAMA
1216	2019	1343	0		FL 71100
1217	2019	1344	0		DK 84292
1218	2019	1345	0		OK 81322
1219	2019	1346	0		OK 82296
1220	2019	1347	0		KY 87-75
1221	2019	1348	0		FL 302
1222	2019	1349	0		FL 7927-262
1223	2019	1350	0		GA 83021-B 4
1224	2019	1351	0		GA 83109-1C-13
1225	2019	1352	0		SC 851027
1226	2019	1353	0		SC 850569
1227	2019	1354	0		FR 88.5
1228	2019	1355	0		LEN 15-163
1229	2019	1356	0		VANLE 15-322
1230	2019	1357	0		MANNIPRO
1231	2019	1358	0		CERUGA 1
1232	2019	1359	0		LR 9
1233	2019	1360	0		LR 19
1234	2019	1361	0		LR 24
1235	2019	1362	0		LASTA
1236	2019	1363	0		627/86-9
1237	2019	1364	0		620-83-8
1238	2019	1365	0		23-P2-6
1239	2019	1366	0		15-92
1240	2019	1367	0		KK 250/11-1-12
1241	2019	1368	0		KK 1K/10-10-2
1242	2019	1369	0		KK 7045-1-1
1243	2019	1370	0		KK 9618-1
1244	2019	1371	0		TK 12/89-2
1245	2019	1372	0		5 214-2
1246	2019	1373	0		744-8
1247	2019	1374	0		6557-4
1248	2019	1375	0		93/83-58
1249	2019	1376	0		233/87-15-37
1250	2019	1377	0		405/87-69-49
1251	2019	1378	30		471/86-73-35
1252	2019	1394	10		FLORENCE/AURORE
1253	2019	1395	0.1		KOTA
1254	2019	1396	0.1		LITTLE CLUB/REWARD
1255	2019	1398	30		REWARD
1256	2019	1399	30		CARMA/REWAARD
1257	2019	1400	10		KEARNEY
1258	2019	1401	0		RED BOBS
1259	2019	1403	0		THATCHER/REGENT/REWARD
1260	2019	1404	0		SONOP
1261	2019	1405	0		H 44/MARQUIS
1262	2019	1406	0		MARRQUI 588
1263	2019	1407	0		MARQUILLO/WARATAH
1264	2019	1408	0		MANITOV* 2/GIZA 144
1265	2019	1409	0		WAKOOMA
1266	2019	1410	0		1425 POSTOJI U 2006
1267	2019	1426	0		ULKA/8 CC
1268	2019	1427	0		IDAED
1269	2019	1428	0		ASOSAN/8 CC
1270	2019	1429	0		CHUL/8 CC
1271	2019	1430	0		SONORA /8 CC
1272	2019	1431	0		KHAPLI /8 CC
1273	2019	1432	0		WEIHENSTEPHAN M-1
1274	2019	1433	0		HOPE /8 CC
1275	2019	1434	0		MICHIGAN AMBER /8 CC
1276	2019	1435	0		TRANSEL
1277	2019	1436	0		KAVKAZ
1278	2019	1437	0.1		AMIGO
1279	2019	1438	10		NORMANDIA
1280	2019	1439	0.1		Ci 12633
1281	2019	1440	0		COKER 983
1282	2019	1441	20		HALLESTAMM 13471
1283	2019	1442	20		GROMADA
1284	2019	1443	0		DOLOMIT
1285	2019	1444	40		C-39
1286	2019	1445	30		COKER 747
1287	2019	1446	20		(/KM122/89xNS3722/ZLATKA)xF1xSUPER RANA
1288	2019	1562	0		(Pm4axFR84.4)xPm4a
1289	2019	1563	0		(Pm4axFR84.4)xPm4a
1290	2019	1564	30		(SC783737xPm4a)xPm4a
1291	2019	1565	20		(KVL133xPm4a)xPm4a
1292	2019	1566	0.1		(GA83128-C-31xPm4a)xPm4a
1293	2019	1567	0.1		(C-39xPm4)xPm4a
1294	2019	1568	40		(Pm1xPm2)x(Pm3xPm4a)
1295	2019	1569	60		(Pm1xPm2)x(Pm4axPm5)
1296	2019	1570	40		(Pm1xPm2)x(Pm5xPm6)
1297	2019	1571	40		(Pm1xPm2)x(Pm6xPm7)
1298	2019	1572	40		(Pm1xPm2)x(Pm7xPm8)
1299	2019	1573	20		(Pm1xPm2)x(Pm8xPm9)
1300	2019	1574	40		(Pm2xPm3a)x(Pm4axPm5)
1301	2019	1575	30		(Pm2xPm3a)x(Pm5xPm6)
1302	2019	1576	40		(Pm2xPm3a)x(Pm6xPm7)
1303	2019	1577	30		(Pm2xPm3a)x(Pm7xPm8)
1304	2019	1578	50		(Pm2xPm3a)x(Pm8xPm9)
1305	2019	1579	40		(Pm3axPm4a)x(Pm5xPm6)
1306	2019	1580	40		(Pm3axPm4a)x(Pm6xPm7)
1307	2019	1581	50		(Pm3axPm4a)x(Pm7xPm8)
1308	2019	1582	30		(Pm3axPm4a)x(Pm8xPm9)
1309	2019	1583	40		(Pm4axPm5)x(Pm6xPm7)
1310	2019	1584	40		(Pm4axPm5)x(Pm7xPm8)
1311	2019	1585	30		(Pm4axPm5)x(Pm8xPm9)
1312	2019	1586	40		(Pm5xPm6)x(Pm7xPm8)
1313	2019	1587	20		(Pm5xPm6)x(Pm7xPm8)
1314	2019	1588	20		(Pm5xPm6)x(Pm7xPm8)
1315	2019	1589	30		(Pm5xPm6)x(Pm7xPm8)
1316	2019	1590	40		(Pm5xPm6)x(Pm7xPm8)
1317	2019	1591	10		(/Pm4axFR84.4/xPm4a)xPm4a
1318	2019	1592	10		(/Pm4axFR84.4/xPm4a)xPm4a
1319	2019	1593	10		(SC783737xPm4a)xPm4a
1320	2019	1594	10		(/KVL133xPm4a/xPm4a)xPm4a
1321	2019	1595	30		(/GA83128-C-31/xPm4a)xPm4a
1322	2019	1596	20		(/C-39xPm4a/xPm4a)xPm4a
1323	2019	1597	30		(/Pm1xPm2/x/Pm3axPm4a/)x/Pm3axPm4a/
1324	2019	1598	30		(/Pm1xPm2/x/Pm4axPm5/)x/Pm4axPm5/
1325	2019	1599	20		(/Pm1xPm2/x/Pm5xPm6/)x/Pm5xPm6/
1326	2019	1600	30		(/Pm1xPm2/x/Pm6xPm7/)x/Pm6xPm7/
1327	2019	1601	40		(/Pm1xPm2/x/Pm7xPm8/)x/Pm7xPm8/
1328	2019	1602	40		(/Pm1xPm2/x/Pm8xPm9/)x/Pm8xPm9/
1329	2019	1603	30		(/Pm2xPm3a/x/Pm4axPm5/)x/Pm4axPm5/
1330	2019	1604	50		(/Pm2xPm3a/x/Pm5xPm6/)x/Pm5xPm6/
1331	2019	1605	40		(/Pm2xPm3a/x/Pm6xPm7/)x/Pm6xPm7/
1332	2019	1606	30		(/Pm2xPm3a/x/Pm7xPm8/)x/Pm7xPm8/
1333	2019	1607	20		(/Pm2xPm3a/x/Pm8xPm9/)x/Pm8xPm9/
1334	2019	1608	60		(/Pm3axPm4a/x/Pm5xPm6/)x/Pm5xPm6/
1335	2019	1609	40		(/Pm3axPm4a/x/Pm6xPm7/)x/Pm6xPm7/
1336	2019	1610	60		(/Pm3axPm4a/x/Pm7xPm8/)x/Pm7xPm8/
1337	2019	1611	60		(/Pm3axPm4a/x/Pm8xPm9/)x/Pm8xPm9/
1338	2019	1612	40		(/Pm4axPm/x/Pm6xPm7/)x/Pm6xPm7/
1339	2019	1613	40		(/Pm4axPm5/x/Pm7xPm8/)x/Pm7xPm8/
1340	2019	1614	40		(/Pm4axPm5/x/Pm8xPm9/)x/Pm8xPm9/
1341	2019	1615	40		(/Pm5xPm6/x/Pm7xPm8/)x/Pm7xPm8/
1342	2019	1616	50		(/Pm5xPm6/x/Pm8xPm9/)x/Pm8xPm9/
1343	2019	1617	40		(/Pm5xPm6/x/Pm7xPm8/)x/Pm7xPm8/
1344	2019	1618	30		(/Pm5xPm6/x/Pm7xPm8/)x/Pm7xPm8/
1345	2019	1619	40		(/Pm5xPm6/x/Pm8xPm9/)x/Pm8xPm9/
1346	2019	1656	0.1		(Pm4xFr84.4)xKhapli
1347	2019	1657	0.1		(Pm4xFr84.4)xKhapli
1348	2019	1658	0		(Sc783737xPm4)xKhapli
1349	2019	1659	0		(KVL133xPm4)xKhapli
1350	2019	1660	10		(GA83128-C-31xPm)xKhapli
1351	2019	1661	10		(C-39xPm4)xKhapli
1352	2019	1662	10		(Pm1xPm2)x(Pm3axPm4)
1353	2019	1663	10		(Pm1xPm2)x(Pm4xPm5)
1354	2019	1664	0		(Pm1xPm2)x(Pm5xPm6)
1355	2019	1665	0		(Pm1xPm2)x(Pm6xPm7)
1356	2019	1666	10		(Pm1xPm2)x(Pm7xPm8)
1357	2019	1667	10		(Pm1xPm2)x(Pm8xPm9)
1358	2019	1668	30		(Pm2xPm3a)x(Pm4xPm5)
1359	2019	1669	60		(Pm2xPm3a)x(Pm5xPm6)
1360	2019	1670	60		(Pm2xPm3a)x(Pm6xPm7)
1361	2019	1671	10		(Pm2xPm3a)x(Pm7xPm8)
1362	2019	1672	10		(Pm2xPm3a)x(Pm8xPm9)
1363	2019	1673	30		(Pm3axPm4)x(Pm5xPm6)
1364	2019	1674	20		(Pm3axPm4)x(Pm6xPm7)
1365	2019	1675	50		(Pm3axPm4)x(Pm7xPm8)
1366	2019	1676	60		(Pm3axPm4)x(Pm8xPm9)
1367	2019	1677	10		(Pm4xPm5)x(Pm6xPm7)
1368	2019	1678	20		(Pm4xPm5)x(Pm7xPm8)
1369	2019	1679	30		(Pm5xPm6)x(Pm7xPm8) Šišulja
1370	2019	1680	20		(Pm5xPm6)x(Pm7xPm8) Brkulja
1371	2019	1681	30		(Pm5xPm6)x(Pm8xPm9)
1372	2019	1682	10		(Pm6xPm7)x(Pm8xPm9)
1373	2019	1683	0	BREEDING LINE
1374	2019	1684	0	BREEDING LINE
1375	2019	1685	0	BREEDING LINE
1376	2019	1686	0	BREEDING LINE
1377	2019	1687	0	BREEDING LINE
1378	2019	1688	0	BREEDING LINE
1379	2019	1689	0	BREEDING LINE
1380	2019	1690	0	BREEDING LINE
1381	2019	1691	0	BREEDING LINE
1382	2019	1692	0	BREEDING LINE
1383	2019	1693	0	BREEDING LINE
1384	2019	1936	0		411/92-94
1385	2019	1937	0		402/89-234
1386	2019	1938	0		KC-5/89-8-7
1387	2019	1939	0		B-91/6-1
1388	2019	1940	0		7491-2
1389	2019	1941	0		7716-1
1390	2019	1942	0		KK185/91-2
1391	2019	1943	40		KK737/92-2
1392	2019	1944	0		KK1155-1
1393	2019	1945	0		KK540/92-1
1394	2019	1946	0		7082-61
1395	2019	1947	0		7256-61
1396	2019	1948	0		7303-60
1397	2019	1949	0		7366-45
1398	2019	2087	0		CENTURK (USA)
1399	2019	2088	0		MIRONOVSKA 264 (UKR)
1400	2019	2089	30		MIRONOVSKA 808 (UKR)
1401	2019	2090	0		STEPNJAČKA 30 (RUS)
1402	2019	2091	0		BEZOSTAJA 1 (RUS)
1403	2019	2092	0		BANKUT 1205 (HUN)
1404	2019	2093	0		PARTIZANKA (YUG)
1405	2019	2094	0		NOVA BANATKA (YUG)
1406	2019	2095	0		UNA (YUG)
1407	2019	2096	0		PARTIZANKA NISKA (YUG)
1408	2019	2097	0		KOLUBARA (YUG)
1409	2019	2098	0		TRIPE DIRK B (AUS)
1410	2019	2099	0		TRIPE DIRK S (AUS)
1411	2019	2100	0		PHDENI (USA)
1412	2019	2101	0		BUCKSKIN (USA)
1413	2019	2102	0		TECUMSEH (USA)
1414	2019	2103	0		NSO.683(ŽITNICA) NS 616 (YUG)
1415	2019	2104	0		NS 46/90 (VRACA) (UNA)
1416	2019	2105	0		BERSEE Rhto (FRA)
1417	2019	2106	0		CAPPELLE DESPREZ Rhto (GBR)
1418	2019	2107	0		M. HUNTSMMAN Rhto (GBR)
1419	2019	2108	0		S.CERROS Rht1 (MEX)
1420	2019	2109	0		BERSEE Rht1 (FRA)
1421	2019	2110	0.1		MORIS HUNSMAN Rhto
1422	2019	2111	0		TANORI 71 Rht1 (MEX)
1423	2019	2112	0		HIGHBURU Rth1 (GBR)
1424	2019	2113	0		LERMA ROJA Rht1 (MEX)
1425	2019	2114	0		NORTENO 67 RHT1 (MEX)
1426	2019	2115	0		INIA 66 Rht1 (MEX)
1427	2019	2116	0		CONDOR Rht1 (AUS)
1428	2019	2117	0		COOK Rht1 (AUS)
1429	2019	2120	60		ADBAKOMUGHI Rht2 (JPN)
1430	2019	2121	30		GALAHAD Rht2 (GBR)
1431	2019	2122	0		TJB 990-15 Rht2 (GBR)
1432	2019	2123	0		DWARFA(M.HOBBITSIB) Rht2 (GBR)
1433	2019	2124	0		BERSEE Rht2 (FRA)
1434	2019	2125	0		M.HUNTSMAN Rht2 (GBR)
1435	2019	2126	0		DURIN Rht2 (FRA)
1436	2019	2127	0		HOBBIT Rht2 (GBR)
1437	2019	2128	0		BRIGANT Rht2 (GBR)
1438	2019	2129	0		BAUTY Rht2 (GBR)
1439	2019	2130	0.1		SENTRY Rht2 (GBR)
1440	2019	2131	0		WIZARD RHT2 (GBR)
1441	2019	2132	0		AVALON Rht2 (GBR)
1442	2019	2133	0		BOUTY Rht2 (GBR)
1443	2019	2134	0		MITHARS Rht2 (GBR)
1444	2019	2135	0		FENMAN Rht2 (GBR)
1445	2019	2136	0		SUNOOWN Rht2 (GBR)
1446	2019	2138	0		ERA Rht2 (USA)
1447	2019	2139	0		KITE Rht2 (AUS)
1448	2019	2140	0		SONALIKA Rht2 (IND)
1449	2019	2141	10		BUCKBUCK Rht2 (MEX)
1450	2019	2142	0		NORIN 10 Rht 1+ 2 (JPN)
1451	2019	2143	0		NORIN 10/BREV 14 Rht 1+ 2 (USA)
1452	2019	2144	0		OLESEN DWARF Rht 1+2 (RHD)
1453	2019	2145	0		UPI 301 Rht 1+ 2 (IND)
1454	2019	2146	0		SUWON 92 Rht 1+ 2 (KOR)
1455	2019	2147	0		BERSEE Rht 1+ 2 (FRA)
1456	2019	2148	20		YECORA Rht 1+ 2 (MEX)
1457	2019	2149	0		CAJEME 71 Rht 1+ 2 (MEX)
1458	2019	2150	0.1		TOMTHUMB Rht 3 (TIB)
1459	2019	2151	0		MIN.DWARF Rht 3 (AUS)
1460	2019	2152	20		BERSEE Rht 3 (FRA)
1461	2019	2153	0		M.HUNTSMAN Rht 3 (GBR)
1462	2019	2154	0		BERSEE Rht 2+3 (FRA)
1463	2019	2155	0		BERSEE MUTANT Rht 7 (FRA)
1464	2019	2156	0		AKAKOMUGHI Rht 8+9 (JPN)
1465	2019	2157	20		SAVA 20 Rht 8 (YUG)
1466	2019	2158	0		FORTUNATO 2 D Rht 8 (ITA)
1467	2019	2159	0		TALENT Rht 8 (FRA)
1468	2019	2160	0		CAP.MARA 20 Rht 8 (ITA)
1469	2019	2161	0		Mara Rht 8 (ITA)
1470	2019	2162	0		CAP.MARA 5 BS – 7 BS Rht 9 (ITA)
1471	2019	2163	0		AIBIAN Rht 9 (JPN)
1472	2019	2164	30		TIBET DWARF Rht 10 (TIB)
1473	2019	2165	30		D 6899 Rht 3 (USA)
1474	2019	2166	40		CAP(BEZ 5 A) TA 11 (ITA)
1475	2019	2167	50		S- 13 (ITA)
1476	2019	2168	60		NS 322 (YUG)
1477	2019	2169	30		NS 602 (YUG)
1478	2019	2170	0.1		NS 603 (YUG)
1479	2019	2171	30		NS 732 (YUG)
1480	2019	2172	0.1		NS 900 (YUG)
1481	2019	2173	0		NS 559 (YUG)
1482	2019	2174	0		NS 13-32 (YUG)
1483	2019	2175	0		NS 51-11 (YUG)
1484	2019	2176	20		NS 54-52 (YUG)
1485	2019	2177	40		HAYS 2 (USA)
1486	2019	2178	40		ACC(AIO Rht 9 (ITA)
1487	2019	2179	40		BEZOSTAJA DWARF (RUS)
1488	2019	2180	0		PITIKUL (MDA)
1489	2019	2181	0		B 125/78 (BELJCI) (MDA)
1490	2019	2182	0		B 118/78 (BELJCI) (MDA)
1491	2019	2183	0.1		MV 108.78 (HUN)
1492	2019	2184	0.1		SZEGEDI 7610 (HUN)
1493	2019	2185	0.1		SZEGEDI 768 (HUN)
1494	2019	2186	10		SZEGEDI 765 (HUN)
1495	2019	2187	30		L -1
1496	2019	2188	30		TIMSON (AUS)
1497	2019	2189	30		TIMSON SUN (AUS)
1498	2019	2190	30		F5 5065-2
1499	2019	2191	60		F4 4687
1500	2019	2192	50		F4 4511- 6
1501	2019	2193	0.1		F4 4511- 3
1502	2019	2194	0.1		HIRA (IND)
1503	2019	2195	10		BCD 1186/83 (MDA)
1504	2019	2196	30		BCD 1286/83 (MDA)
1505	2019	2197	0		BCD 1295/83 (MDA)
1506	2019	2198	40		BCD 1304/83 (MDA)
1507	2019	2199	40		BCD 1304/83 (MDA)
1508	2019	2200	0.1		BCD 1713/83 (MDA)
1509	2019	2201	0.1		NSP 187 (YUG)
1510	2019	2202	0.1		NS 37/90 (YUG)
1511	2019	2203	0.1		L1/91 (YU
1512	2019	2204	0.1		L1 A/91 (YUG)
1513	2019	2205	10		L74/92 (YU
1514	2019	2206	10		L74/92 (YU
1515	2019	2207	10		NORIN 50 (JPN)
1516	2019	2208	0.1		NORIN 61 (JPN)
1517	2019	2209	40		SAITAMA 27 (JPN)
1518	2019	2210	0		TANORI 71 (JPN)
1519	2019	2211	0		PEKING 11 (CHN)
1520	2019	2213	0		AL-KAN-TZAO (CHN)
1521	2019	2214	0		CHING-CHANG 6 (CHN)
1522	2019	2215	0		N0 4
1523	2019	2216	0		HANG CHOU (CHN)
1524	2019	2217	0		PAI YO PAO (CHN)
1525	2019	2218	0		SAN PASTORE (ITA)
1526	2019	2219	0		ROUSSALKA (BGR)
1527	2019	2220	0		BISERKA (YUG)
1528	2019	2221	0		NSR-2
1529	2019	2222	0		NOV.CRVENA (YUG)
1530	2019	2223	0.1		NIZIJA
1531	2019	2224	0		NS 736
1532	2019	2225	0		NS 14-33
1533	2019	2226	0		NS 55-25
1534	2019	2227	0		NS 58-97
1535	2019	2228	0		NS 63-24
1536	2019	2229	0		NS 0.58
1537	2019	2230	0		R.NISKA (YUG)
1538	2019	2231	0		ITALIA (YUG)
1539	2019	2232	0		KRATKA (YUG)
1540	2019	2234	0		ARGENTINA 80/5216 (ARG)
1541	2019	2235	0		WW MCB 2 (ARG)
1542	2019	2236	40		INTRO 1066
1543	2019	2237	0.1		NS 33/90 (YUG)
1544	2019	2238	0		NS 79/90 (YUG)
1545	2019	2239	0.1		NS 4/93
1546	2019	2240	0		NS 48/93 (YUG)
1547	2019	2241	0		NS 90/92 (YUG)
1548	2019	2242	0		NS 40/94 (YUG)
1549	2019	2243	0		NS 30/95 (YUG)
1550	2019	2245	0		PORDUE 5392 (USA)
1551	2019	2246	0		PORDUE 39120 (USA)
1552	2019	2247	0		PORDUE (2) LORAS (USA)
1553	2019	2248	0		RILEY
1554	2019	2249	0		Ci 13701 KONO 62 (USA)
1555	2019	2250	0		CONBINATION
1556	2019	2251	0		DIMITROVKA 5-12 (BGR)
1557	2019	2252	0		PORDUE 5752A -5-7-2 (USA)
1558	2019	2253	0		7204-36
1559	2019	2254	0		A 55-2
1560	2019	2255	0		SI PV 63
1561	2019	2256	0		HOLY. E (USA
1562	2019	2257	0.1		CHINOFUZ (USA)
1563	2019	2258	0		64209-77
1564	2019	2259	0		AUBURN (USA)
1565	2019	2260	0		PORDUE 79406 I-26-2 (USA)
1566	2019	2261	0		NS 1/92 (YUG
1567	2019	2262	10		ND 516 (USA)
1568	2019	2263	50		ND 517 (USA)
1569	2019	2264	0.1		MINA (YUG)
1570	2019	2265	0		TIHA (YUG)
1571	2019	2266	0		NS 116/95 (YUG)
1572	2019	2267	0		LR1(THATCHER) (USA)
1573	2019	2268	0		LR 2 (USA)
1574	2019	2269	0		LR 3 (USA)
1575	2019	2270	0		LR 10 (USA)
1576	2019	2271	0		LR 11 (USA)
1577	2019	2272	0		LR 12 (USA)
1578	2019	2273	0		LR 13 (USA)
1579	2019	2274	0		LR 14 (USA)
1580	2019	2275	0		LR 15 (USA)
1581	2019	2276	0		LR 16 (USA)
1582	2019	2277	0.1		LR 17 (USA)
1583	2019	2278	0		LR 20 (USA)
1584	2019	2279	0.1		LR 21 (USA)
1585	2019	2280	0		LR 22 (USA)
1586	2019	2281	0		LR 30 (USA)
1587	2019	2282	0		PURDUE COMPOSITE (USA)
1588	2019	2283	0		HOPE (USA)
1589	2019	2284	0		PURDUE 5565 C-4-1-3-3 (USA)
1590	2019	2285	0		AGENT (USA)
1591	2019	2286	10		ABE (USA
1592	2019	2287	0		VIREO ,,S’’ (MEX)
1593	2019	2288	0		SAP,,S’’ MON ,,S’’ (USA)
1594	2019	2289	0		OK 75 R 3645
1595	2019	2290	0		T 734 – 145
1596	2019	2291	30		TECUMSEH (USA)
1597	2019	2292	0		AR 150-31
1598	2019	2293	0		PURDUE 77249-RCI.133-2 (USA)
1599	2019	2294	0		CALDWELL (USA)
1600	2019	2295	0		PESMA (YUG)
1601	2019	2296	0		SREĆA (YUG)
1602	2019	2297	0		NS7/93 (YUG)
1603	2019	2298	0		NS 66/92 (YUG)
1604	2019	2299	10		NS 69/92 (YUG)
1605	2019	2300	0		NS 83/92 (YUG)
1606	2019	2301	30		NS 22/93 (YUG)
1607	2019	2302	50		NS 38/93 (YUG)
1608	2019	2303	0		NS 69/93 (YUG)
1609	2019	2304	0		NS 29/94 (YUG)
1610	2019	2305	0		ADDER
1611	2019	2306	0		BENNIMULTI FLORET (USA)
1612	2019	2308	0		NS 5/92 (YUG)
1613	2019	2309	10		DINA (YUG)
1614	2019	2310	0		NSP 199 (YUG)
1615	2019	2311	0.1		NS 135/90 (YUG)
1616	2019	2312	0.1		NS 138/90 (YUG)
1617	2019	2313	50		NS 10/94 (YUG)
1618	2019	2314	40		NS 13/93 (YUG)
1619	2019	2315	0.1		NS 17/93 (YUG)
1620	2019	2316	0.1		NS 64/91 (YUG)
1621	2019	2317	0.1		NS 39/93 (YUG)
1622	2019	2318	0.1		NS 36/94 (YUG)
1623	2019	2319	40		JUBILEJNAJA 50 (RUS)
1624	2019	2320	50		STEPNJAČKA 30 (RUS)
1625	2019	2321	0		BEZOSTAJA 1 (RUS)
1626	2019	2322	10		ODESKA 51 (UKR)
1627	2019	2323	10		PAVLOVSKA 102 (RUS)
1628	2019	2324	10		DNJESTROSKAJA 25 (RUS)
1629	2019	2325	20		CENTURU (USA)
1630	2019	2326	50		BANKUT 1205 (HUN)
1631	2019	2327	60		ELKORN
1632	2019	2331	20		4133 (USA)
1633	2019	2332	0.1		4233 (USA)
1634	2019	2333	0		PARTIZANKA (YUG)
1635	2019	2334	0.1		NOVA BANATKA (YUG)
1636	2019	2335	0		SREMICA (YUG)
1637	2019	2336	0		FRUŠKOGORKA (YUG)
1638	2019	2337	0		BANAĆANKA 1 (YUG)
1639	2019	2338	0		BALKAN 1 (YUG)
1640	2019	2339	0		NOA (AUS)
1641	2019	2340	0		NS 0.1079 (YUG)
1642	2019	2341	0		NSP 16 (YUG)
1643	2019	2342	0		NS 0.1080 (YUG)
1644	2019	2343	0		NS 0.1081 (YUG)
1645	2019	2344	0.1		NS 0.1082 (YUG)
1646	2019	2345	20		NS 0.184 (YUG)
1647	2019	2346	0.1		NS 0.1085 (YUG)
1648	2019	2347	0.1		NS 0.733 (YUG)
1649	2019	2348	40		L 183/90 (YUG)
1650	2019	2349	0.1		NS 0.694 (YUG)
1651	2019	2350	0.1		NS 1/93 (YUG)
1652	2019	2351	60		ŽITNICA (YUG)
1653	2019	2352	70		BOLONJSKA (ITA)
1654	2019	2353	60		ZG 195/7 (HRV)
1655	2019	2354	60		ZG 965 (HRV)
1656	2019	2355	30		ZG 987/3 (HRV)
1657	2019	2356	20		ZG 990 (HRV)
1658	2019	2357	20		ZG 1008 (HRV)
1659	2019	2358	20		ZG 1011 (HRV)
1660	2019	2359	30		ZG 10201 (HRV)
1661	2019	2360	10		ZG 8065 (HRV)
1662	2019	2361	30		ZG K 2A/82 (HRV)
1663	2019	2362	10		ZG K 3/82 (HRV)
1664	2019	2363	0.1		ZG K 77/82 (HRV)
1665	2019	2364	0.1		ZG K 146/82 (HRV)
1666	2019	2365	60		ZG K 172/82 (HRV)
1667	2019	2366	60		ZG KT 171/1/82 (HRV)
1668	2019	2367	40		ZG K 171/1/82 (HRV)
1669	2019	2368	40		ZG K 176/82 (HRV)
1670	2019	2369	40		ZG K 238/82 (HRV)
1671	2019	2370	30		ZG K 242/82 (HRV)
1672	2019	2372	60		ZG KT 178/82 (HRV)
1673	2019	2373	30		FORLANI (ITA)
1674	2019	2375	0		MEX.17 (MEX)
1675	2019	2376	0		MEX 3 (MEX)
1676	2019	2377	30		PESMA (YUG)
1677	2019	2378	0		INTRO 7 (USA)
1678	2019	2379	0		INTRO 604 (USA)
1679	2019	2380	0		INTRO 509 (USA)
1680	2019	2381	0		INTRO 613 (USA)
1681	2019	2383	0		INTRO 29 (USA)
1682	2019	2384	0.1		GSN 17 (USA)
1683	2019	2385	0		INTRO 1234 (USA)
1684	2019	2386	0		SREMICA (YUG)
1685	2019	2387	0		NSP 54 (YUG)
1686	2019	2388	0		NSP 40 (YUG)
1687	2019	2389	0.1		L- 63/89 (YUG)
1688	2019	2390	0		L- 64/89 (YUG)
1689	2019	2391	0		L- 152/89 (YUG)
1690	2019	2392	0.1		L- 154/89 (YUG)
1691	2019	2393	0		L- 156/89 (YUG)
1692	2019	2394	10		L- 157/89 (YUG)
1693	2019	2395	0.1		L- 159/89 (YUG)
1694	2019	2396	0		L- 160/89 (YUG)
1695	2019	2398	0		NS 56/90 (YUG)
1696	2019	2399	0		NS 3/90 (YUG)
1697	2019	2400	0		VITKA (ZG) (HRV)
1698	2019	2401	0		SKOPLJANKA (MAK)
1699	2019	2402	0		NOVA SKOPLJANKA (MAK)
1700	2019	2403	0		RADIKA (MAK)
1701	2019	2404	0		SZEGEDI 5 (HUN)
1702	2019	2405	0.1		LOVRIN 25 (ROM)
1703	2019	2406	0		HUEGUEN (CHL)
1704	2019	2407	0		LOMBRIEGONIA (CHL)
1705	2019	2408	0		NAPO 63 (COL)
1706	2019	2409	20		N0 5519 (CHN)
1707	2019	2410	0		SST 101/A (ZAF)
1708	2019	2412	40		PPG – 186 (RUS)
1709	2019	2413	40		KUNCEVSKA (RUS)
1710	2019	2414	40		NEMCINOVSKAJA 110 (RUS)
1711	2019	2415	30		TR. PYRAMIDALE VAR.RECOGNI
1712	2019	2416	60		TR.SPELTA VAR.DUHAMELIANUM
1713	2019	2417	0		TR.COMPACTUM VAR.HUMOLOT
1714	2019	2418	0		WWMCB 339
1715	2019	2419	0		WWMCB 338
1716	2019	2420	0		MARA 1 (YUG)
1717	2019	2421	0		MARA 7 (YUG)
1718	2019	2422	0		CAMPO D.ORO.CONT (ITA)
1719	2019	2423	0		CR-8
1720	2019	2425	0		MARA KONTROLA
1721	2019	2428	0		2017
1722	2019	2429	0		SANPASTORE (YUG)
1723	2019	2430	0		3015
1724	2019	2431	0		3017
1725	2019	2432	0		3020
1726	2019	2433	0		3002
1727	2019	2434	0.1		PRODUTORE (YUG)
1728	2019	2435	0		LEONE(NISKA) (YUG)
1729	2019	2436	0		5263
1730	2019	2437	0.1		MAGNIF 41 Rht13
1731	2019	2438	0		NS 62-20(CERROS.M) (YUG)
1732	2019	2439	0		NS 62-21(CERROS.M) (YUG)
1733	2019	2440	0		NS 56-83 (AURORA.M) (YUG)
1734	2019	2441	0		NS 59-20 (YUG)
1735	2019	2442	0		NS 59-23 (YUG)
1736	2019	2443	0		SREMICA (YUG)
1737	2019	2444	0		PANONIJA E (YUG)
1738	2019	2445	0		KOŠAVA (YUG)
1739	2019	2446	0.1		NS 625 (YUG)
1740	2019	2447	0.1		NS 974/1 (YUG)
1741	2019	2449	0.1		NS 12/77 (YUG)
1742	2019	2450	0.1		NS 12/87 (YUG)
1743	2019	2451	0		NS 55/25 (YUG)
1744	2019	2452	0		NS 55/30 (YUG)
1745	2019	2453	0		NS 55/32 (YUG)
1746	2019	2454	0		NS 56/11 (YUG)
1747	2019	2455	0		NS 58/18 (YUG)
1748	2019	2456	0		NS 63/15 (YUG)
1749	2019	2457	0		L -44/83 (YUG
1750	2019	2458	20		NS 7003 (YUG)
1751	2019	2460	0		ZG 884/73 (HRV)
1752	2019	2461	0		ZG 2396/73 (HRV)
1753	2019	2462	0		MEXICO 120 (AUS)
1754	2019	2463	0		RESISISENTE (ITA)
1755	2019	2464	0		S.174/72
1756	2019	2465	0		L.60/71
1757	2019	2466	0		SEMILIA ELIQULATA (USA)
1758	2019	2467	0		TRITICUM SPHAEROCOCCUM (USA)
1759	2019	2468	0		FISHERECI 4 A (MEX)
1760	2019	2469	0		ERECT RAF E.2 (MEX)
1761	2019	2470	0		UC 65680 (USA)
1762	2019	2471	0		UC 66052 (USA)
1763	2019	2472	0		UC 66206 (USA)
1764	2019	2473	0		UC 67052 (USA)
1765	2019	2474	0		US 64246 (USA)
1766	2019	2475	0		PERDUE 6413 (USA)
1767	2019	2476	0		VEL.WW.PUD.LEAVES (USA)
1768	2019	2477	0		SADOVO,,S” (BGR)
1769	2019	2478	0		SADOVO SUPER (BGR)
1770	2019	2479	0		M.DWARF (GBR)
1771	2019	2480	0		M.HOBIT (GBR)
1772	2019	2481	0		DWARF A (GBR)
1773	2019	2482	0		STEPHENS (USA)
1774	2019	2483	0		MULTIBRAUN (AUT)
1775	2019	2484	0		ST 924 (SELEKTA)
1776	2019	2485	0		HILGENDORF 61 (NLD)
1777	2019	2486	0		NS 112/92 (YUG)
1778	2019	2487	0.1		RED. COAT (Ci 13170) (USA)
1779	2019	2488	0		PARTIZANKA (YUG)
1780	2019	2489	0		SUTJESKA (YUG)
1781	2019	2490	0		ŽITNICA (YUG)
1782	2019	2491	0		ZVEZDA (YUG)
1783	2019	2492	0		ZELENGORA (YUG)
1784	2019	2493	0		KOLUBARA (YUG)
1785	2019	2494	20		PURDUE (USA)
1786	2019	2495	0		SZEGEDI 60 (HUN)
1787	2019	2496	0.1		WS TGP 91-2
1788	2019	2497	20		PURDUE 79406-1-26-2 (USA)
1789	2019	2498	70		A.DW.20/6/CIANO 3-5
1790	2019	2499	40		BUCKSKIN (USA)
1791	2019	2500	0		NSP 192 (YUG)
1792	2019	2501	0		NS 114/90 (YUG)
1793	2019	2502	0		NS 1/94 (YUG
1794	2019	2504	0		NS 27/91 (YUG)
1795	2019	2505	50		NS 36/91 (YUG)
1796	2019	2506	30		NS 7/94 (YUG
1797	2019	2507	50		NS 9/93 (YUG
1798	2019	2509	30		NS 66/92 (YUG)
1799	2019	2510	20		NS 22/93 (YUG)
1800	2019	2511	0.1		NS 23/94 (YUG)
1801	2019	2512	60		NS 57/92 (YUG)
1802	2019	2513	60		L – 165 /94 (YUG)
1803	2019	2514	40		NS-74/95 (YUG)
1804	2019	2515	0		NS-97/95 (YUG)
1805	2019	2516	0		NS-98/95 (YUG)
1806	2019	2517	30		NS-124/95 (YUG)
1807	2019	2518	20		DANICA (YUG)
1808	2019	2519	0		PROTEINKA (YUG)
1809	2019	2520	0		POBEDA (YUG)
1810	2019	2521	0		NSP 51 (YUG
1811	2019	2522	0		NSP 89-5126 (YUG)
1812	2019	2523	20		NS 90/92 (YUG)
1813	2019	2524	20		L 131/94 (YUG)
1814	2019	2525	0		L 351/94 (YUG)
1815	2019	2526	0		NS-50-14 (YUG
1816	2019	2527	0		MIRONOVSKA 10 (UKR)
1817	2019	2528	0		MIRONOVSKA 808 (UKR)
1818	2019	2531	0		NS 77/95 (YUG)
1819	2019	2532	30		MANITOVSENCE (CAN)
1820	2019	2533	0		MANITOVSENCE (CAN)
1821	2019	2534	30		TRIPLE DIRK.ISENCE (AUS)
1822	2019	2535	50		TRIPLE DIRK.ISENCE (AUS)
1823	2019	2536	60		TRIPLE DIRK.A (AUS)
1824	2019	2537	50		TRIPLE DIRK.D (AUS)
1825	2019	2538	40		TRIPLE DIRK.B (AUS)
1826	2019	2539	50		TRIPLE DIRK.E (AUS)
1827	2019	2540	70		TRIPLE DIRK.F (AUS)
1828	2019	2541	50		TRIPLE DIRK. (AUS)
1829	2019	2542	40		TRIPLE DIRK.C (AUS)
1830	2019	2543	40		ND 516 (USA)
1831	2019	2545	60		ND 970 (USA)
1832	2019	2546	50		VEL (USA)
1833	2019	2547	60		BEAN (USA)
1834	2019	2548	60		DOWNY (USA)
1835	2019	2549	70		HART (USA)
1836	2019	2551	60		PARKER 76 (USA)
1837	2019	2552	80		LERNED (USA)
1838	2019	2553	80		NEWTON (USA)
1839	2019	2554	80		RULER (USA)
1840	2019	2555	50		ABURN (USA)
1841	2019	2556	60		BENNETI (USA)
1842	2019	2557	40		PARKER (USA)
1843	2019	2558	30		FRANKENMUTH (USA)
1844	2019	2559	20		CALOWEL (USA)
1845	2019	2560	60		TECUMSEN (USA)
1846	2019	2561	20		OASIS (USA
1847	2019	2562	40		KHARKOF (USA)
1848	2019	2563	0		FILLMORE (USA)
1849	2019	2564	10		ARTHUR (USA)
1850	2019	2565	30		VONA (USA
1851	2019	2566	20		FUZZ (USA)
1852	2019	2568	0.1		W 8998
1853	2019	2569	30		W 9785
1854	2019	2570	10		B 3013
1855	2019	2571	0.1		814 – 24 -4 -3
1856	2019	2572	20		822-34-504
1857	2019	2573	10		FUGY
1858	2019	2574	0.1		BARB
1859	2019	2575	20		EIDER
1860	2019	2576	0		DOWEL
1861	2019	2577	0		BURR
1862	2019	2578	0		COMBO
1863	2019	2579	0		Ci 9321
1864	2019	2580	0		LOT 2 (USA)
1865	2019	2581	0.1		LOT 2(67) (USA)
1866	2019	2582	30		PRIMEPI (FRA)
1867	2019	2583	20		PALMARESS (FRA)
1868	2019	2584	0.1		NS 34 (YUG)
1869	2019	2585	0		UK 64-28
1870	2019	2586	20		CONCORDIA (ITA)
1871	2019	2588	0		NIZIJA (YUG
1872	2019	2589	0		BALKAN (YUG)
1873	2019	2590	0		RED BEAR 22 (CHN)
1874	2019	2591	0		PKB KRUPNA (YUG)
1875	2019	2592	0		FIORELLD (ITA)
1876	2019	2593	0		RS 7445 –PA (GK 3)T-98
1877	2019	2594	0		COMPARE 2 M (GBR)
1878	2019	2595	20		TRANSVED 63 (USA)
1879	2019	2596	30		AMIGO (USA
1880	2019	2597	0		HELIOS (USA))
1881	2019	2598	0		MERKUR (DEM)
1882	2019	2599	0		AMADEUS (DEM)
1883	2019	2600	0		JUWEL (DEM)
1884	2019	2601	0		GOTZ
1885	2019	2602	0		DOZE
1886	2019	2603	0		ADVOKAT 1B/1R (DEM)
1887	2019	2604	0		SUTJESKA 1B/1R (YUG)
1888	2019	2605	0		MAČVANKA 2 1/B /1 R (YUG)
1889	2019	2606	0		JUGOSLAVIJA 1B/1R (YUG)
1890	2019	2607	0		KOŠAVA 1B/1R (YUG)
1891	2019	2608	0		ZELENGORA 1 B/1R (YUG)
1892	2019	2609	0		ZVEZDA 1B/1R (YUG)
1893	2019	2610	0		LIČANKA 1B/1R (YUG)
1894	2019	2611	0		NS JARA 1B/1R (YUG)
1895	2019	2612	0		RADUŠA 1B/1R (YUG)
1896	2019	2613	0		AURORA 1B/1R (RUS)
1897	2019	2614	0		KAVKAZ 1B/1R (RUS)
1898	2019	2615	0		W 49
1899	2019	2617	0		W 51
1900	2019	2618	0		W 52
1901	2019	2619	0		W 53 BG/86
1902	2019	2620	0		W 53 BB/86
1903	2019	2621	0		W 53 BB
1904	2019	2622	0		W 54
1905	2019	2623	0		W 55
1906	2019	2624	0		W 56
1907	2019	2625	0		GT.2654.1 ISH-INT
1908	2019	2626	0		OLAF/4/042/WHEATRUF (BGR)
1909	2019	2627	0		W 238
1910	2019	2628	0		W 241
1911	2019	2632	0		LACHICH
1912	2019	2633	0		F 2975
1913	2019	2634	0		Ci 4377 NOVKA
1914	2019	2635	0		ADW 20/5/CIANO 5-8
1915	2019	2636	0		L 40/91 (YUG)
1916	2019	2637	10		L 39/91
1917	2019	2638	0		ADW 206CIANO-3-5
1918	2019	2639	0		ADW 206CIANO-3-6
1919	2019	2640	0		ADW 206CIANO-3-5
1920	2019	2641	0		NS 1/94 (YUG)
1921	2019	2642	0		NS 2/94 (YUG)
1922	2019	2643	0		NOVOSADSKA 100 (YUG)
1923	2019	2644	0		NS 55-25 (YUG)
1924	2019	2645	0.1		KRATKA (YUG)
1925	2019	2646	0		SLAVIJA (YUG)
1926	2019	2647	0		L 1/91
1927	2019	2648	0		NSP 88 (YUG)
1928	2019	2649	0		NS 138/90 (YUG
1929	2019	2650	0		NOVA JADRANKA
1930	2019	2651	0		ANA
1931	2019	2652	0		MEX. 3
1932	2019	2653	0		Z 22 – 56
1933	2019	2654	0		FUNDULEA 490 (ROM)
1934	2019	2655	0		SAULESKU 14-OWM (ROM)
1935	2019	2656	0		RECITAL (FRA)
1936	2019	2657	0.1		SOISSON (FRA)
1937	2019	2658	0		WLRGP 91-26
1938	2019	2659	40		NS 0.32 (YUG)
1939	2019	2660	0		NS 0.1167 (YUG
1940	2019	2661	0		NS 2/93 (YUG)
1941	2019	2662	0		NS 4/93 (YUG)
1942	2019	2663	0		NS 17/92 (YUG)
1943	2019	2664	0		NS 57/94 (YUG)
1944	2019	2665	0		GSN 17 (USA)
1945	2019	2666	0		UC 66206 (USA)
1946	2019	2667	0		W 53 (BB)/86
1947	2019	2668	0		ROGOSIA S.KL.ŽARK.POP
1948	2019	2669	0		VELJA PS.C.KL.IOS.VADI
1949	2019	2672	0		NS 59/91 (YUG)
1950	2019	2673	0		NS 22/92 (YUG)
1951	2019	2674	40		NS 0.307 (YUG)
1952	2019	2675	0.1		LIRA
1953	2019	2676	0		RENESANSA (YUG)
1954	2019	2677	0		NS 90/92 (YUG)
1955	2019	2678	0		NS 102/92 (YUG)
1956	2019	2679	0		NS 56/93 (YUG)
1957	2019	2680	0		NOV. G 001 (YUG)
1958	2019	2681	0		FLORIDA (YUG)
1959	2019	2682	0.1		INTRO 1079 (USA)
1960	2019	2684	0		NS 55/25 (YUG)
1961	2019	2686	0		CALDWEL (USA)
1962	2019	2687	0		GALA
1963	2019	2688	0		NE 11
1964	2019	2689	30		CENTURK (USA)
1965	2019	2690	50		ZVEZDA (RUS)
1966	2019	2691	0	BREEDING LINE
1967	2019	2692	0.1	BREEDING LINE
1968	2019	2693	0	BREEDING LINE
1969	2019	2694	0	BREEDING LINE
1970	2019	2695	0	BREEDING LINE
1971	2019	2696	0.1	BREEDING LINE
1972	2019	2697	0.1	BREEDING LINE
1973	2019	2698	0	BREEDING LINE
1974	2019	2699	0	BREEDING LINE
1975	2019	2700	40	BREEDING LINE
1976	2019	2701	40	BREEDING LINE
1977	2019	2702	40	BREEDING LINE
1978	2019	2703	50	BREEDING LINE
1979	2019	2704	0.1	BREEDING LINE
1980	2019	2705	0	BREEDING LINE
1981	2019	2706	0	BREEDING LINE
1982	2019	2707	0	BREEDING LINE
1983	2019	2708	0	BREEDING LINE
1984	2019	2709	0	BREEDING LINE
1985	2019	2710	0	BREEDING LINE
1986	2019	2712	0	BREEDING LINE
1987	2019	2713	50	BREEDING LINE
1988	2019	2714	50	BREEDING LINE
1989	2019	2715	50	BREEDING LINE
1990	2019	2716	40	BREEDING LINE
1991	2019	2717	0	BREEDING LINE
1992	2019	2718	0	BREEDING LINE
1993	2019	2719	0	BREEDING LINE
1994	2019	2720	0	BREEDING LINE
1995	2019	2721	50	BREEDING LINE
1996	2019	2723	0	BREEDING LINE
1997	2019	2724	0	BREEDING LINE
1998	2019	2725	40	BREEDING LINE
1999	2019	2726	50	BREEDING LINE
[truncated: 159 more rows]
